# Supplementary material for: Cuticular modified air sacs underlie white coloration in the olive fruit fly, Bactrocera oleae
Source: Commun Biol. 2021 Jul 16;4:881. doi: 10.1038/s42003-021-02396-4 (PMC8285419; doi:10.1038/s42003-021-02396-4)
Supplement: Supplementary file 4 — Supplementary Data 1 [file 42003_2021_2396_MOESM4_ESM.xlsx]

## Sheet: fig7
	white spot						thorax
	females			males			females			males				reflection spectra at different observation angles, I/IWS1
wavelength, nm	0	30	45	0	30	45	0	30	45	0	30	45
239.86	0.0281959	0.0219729	0.0208067	0.0269395	0.0293375	0.0214955	0.0197414	0.0339342	0.0350936	0.0284953	0.0358622	0.0332151
240.13	0.0284295	0.0220042	0.0206311	0.0270687	0.0294995	0.0219572	0.0201146	0.0344072	0.0354176	0.0288752	0.0362617	0.033251
240.39	0.0287559	0.0223552	0.0209018	0.0276433	0.0299243	0.0226105	0.0207977	0.0351272	0.035866	0.0297696	0.0371653	0.0333712
240.66	0.0287184	0.0223753	0.0206022	0.0276169	0.0298059	0.0230517	0.0210423	0.0353731	0.0360881	0.0300203	0.0372827	0.0332814
240.93	0.0282987	0.0220521	0.0201982	0.0273064	0.0293876	0.0230544	0.0206734	0.0353055	0.0359257	0.0296803	0.0368015	0.0329767
241.2	0.0283445	0.0219953	0.0200655	0.0273672	0.0294826	0.0233092	0.0209483	0.0355587	0.0360557	0.0301945	0.0369076	0.0327784
241.47	0.0288883	0.0225077	0.0205736	0.0281116	0.0303646	0.0244064	0.0219361	0.0364608	0.0368521	0.0313473	0.0377298	0.0334814
241.73	0.0291976	0.0226663	0.0207211	0.0283234	0.0309133	0.0249984	0.0224139	0.0369571	0.0373536	0.0320177	0.0379478	0.0336177
242	0.0291285	0.0226022	0.0205305	0.0285325	0.0309745	0.0253343	0.022524	0.0372529	0.037597	0.0322957	0.0379756	0.0336512
242.27	0.029049	0.0225598	0.020458	0.0287377	0.0307802	0.0253948	0.022511	0.0374179	0.0378153	0.0325299	0.0382089	0.0334888
242.54	0.0292867	0.0227633	0.0206351	0.0289678	0.0310566	0.0259522	0.0227217	0.0378232	0.0382337	0.0329868	0.0388092	0.0337765
242.8	0.0296695	0.023119	0.0211046	0.0294972	0.0313487	0.0265617	0.0231975	0.0383706	0.0386957	0.0335017	0.0393857	0.0343816
243.07	0.029729	0.023131	0.0214011	0.0299605	0.0311895	0.0267715	0.0233241	0.0388876	0.0391115	0.0337508	0.0396341	0.034693
243.34	0.0301441	0.0235499	0.0216193	0.0303383	0.0314672	0.0269752	0.023736	0.039351	0.0397031	0.0342172	0.0400347	0.0353159
243.61	0.0304256	0.0239471	0.0219295	0.0308467	0.0318203	0.027302	0.024307	0.0397599	0.0401862	0.0348082	0.0406746	0.035797
243.88	0.0302664	0.0239702	0.0218604	0.0310016	0.0317243	0.0273617	0.0241253	0.0398601	0.0403446	0.0349439	0.0410218	0.0358673
244.14	0.0300155	0.0237834	0.0217445	0.0308629	0.0314081	0.0272244	0.0237737	0.0398437	0.0407337	0.0349963	0.0411982	0.0360318
244.41	0.0298914	0.0238967	0.021881	0.0308562	0.03153	0.0268836	0.0239301	0.0401032	0.0411809	0.0351447	0.0416435	0.0363532
244.68	0.0298923	0.0241492	0.0222198	0.0310388	0.0319151	0.0268034	0.0245055	0.0406069	0.0416833	0.0354376	0.0422223	0.0367715
244.95	0.0290926	0.0235836	0.022074	0.0306608	0.0313263	0.0260973	0.0240222	0.0403321	0.0414531	0.035045	0.0420297	0.0365567
245.21	0.0283025	0.0233117	0.0219554	0.030268	0.0306919	0.0251365	0.0235083	0.0400156	0.0410854	0.0344876	0.0419182	0.0362926
245.48	0.0275779	0.0229656	0.0215264	0.0295883	0.0300694	0.0240929	0.0229924	0.0396704	0.0408198	0.0340651	0.0414787	0.0358102
245.75	0.0268391	0.0226079	0.021014	0.0289942	0.0293411	0.023145	0.02254	0.0393238	0.0404014	0.0336939	0.0411149	0.0354578
246.02	0.0262702	0.0222565	0.0204829	0.0285049	0.0287285	0.0223874	0.0220115	0.0390256	0.0400488	0.0335965	0.0408013	0.0352272
246.28	0.0255974	0.0216069	0.0197321	0.0277201	0.0276924	0.0212193	0.0212575	0.0386571	0.0396562	0.0329416	0.040194	0.0347896
246.55	0.0249531	0.0210219	0.0190958	0.0270025	0.0269025	0.0203527	0.0208318	0.0382647	0.039257	0.0323466	0.0397327	0.0342947
246.82	0.0246051	0.0209366	0.0189827	0.0268127	0.0265707	0.0199694	0.0208468	0.0382886	0.0393186	0.0323464	0.0396923	0.0344284
247.09	0.0242845	0.0206116	0.0186061	0.0265739	0.0260425	0.0193733	0.0207227	0.0382835	0.0393267	0.0322305	0.0395008	0.0343843
247.35	0.0239284	0.0203226	0.0183724	0.0264776	0.0259173	0.018935	0.0206883	0.0384458	0.0395836	0.0322029	0.039291	0.0343666
247.62	0.0235755	0.0199648	0.0180561	0.0260272	0.0255961	0.0185063	0.0205838	0.0383585	0.0396285	0.0319678	0.0390312	0.034092
247.89	0.0238465	0.0199859	0.0181153	0.0260586	0.0257084	0.0184979	0.0207807	0.0388707	0.0402726	0.0322117	0.0393082	0.0342216
248.16	0.023723	0.0196372	0.0178959	0.0260089	0.0254291	0.0182179	0.0205363	0.0390318	0.0404651	0.0319237	0.039224	0.0341785
248.43	0.02385	0.019576	0.0178025	0.0259849	0.0253998	0.0183227	0.0206944	0.0393549	0.0408442	0.0317052	0.0393879	0.0343734
248.69	0.0241439	0.019785	0.0178472	0.0260525	0.0255151	0.0187266	0.02118	0.0398584	0.04131	0.0319403	0.0397254	0.0344901
248.96	0.0246919	0.0203427	0.0180122	0.0264482	0.0260123	0.0191716	0.0217188	0.0405453	0.0419544	0.0323568	0.040284	0.0348603
249.23	0.0248193	0.0206946	0.0179348	0.0265504	0.0261917	0.0193743	0.0218635	0.0409638	0.0423447	0.0326021	0.0403909	0.0351735
249.5	0.0250012	0.0210801	0.0181475	0.0267197	0.026476	0.0196237	0.0219944	0.04133	0.0426691	0.0328872	0.0405637	0.0354392
249.76	0.0256921	0.0214997	0.0187023	0.0272644	0.0272517	0.0203179	0.0225902	0.0421697	0.0431917	0.0336323	0.0411653	0.0359211
250.03	0.0263398	0.0219674	0.0193322	0.0279578	0.0280152	0.0209273	0.0233021	0.0431045	0.0438505	0.0343928	0.0417961	0.0366697
250.3	0.0266096	0.0221301	0.0196049	0.0284279	0.0282313	0.0211375	0.0235973	0.0436741	0.0443231	0.0348597	0.0421909	0.0370203
250.57	0.0268824	0.0224442	0.0199478	0.0288353	0.0285909	0.0215579	0.0238405	0.0439994	0.0449193	0.0352912	0.0425265	0.0373251
250.83	0.0275732	0.0229988	0.0206958	0.029474	0.0292843	0.0225516	0.0244868	0.0445323	0.0455894	0.0360463	0.0432478	0.0379199
251.1	0.0284545	0.0236486	0.021565	0.0302295	0.0300548	0.0235401	0.0252811	0.0452226	0.0462972	0.0368435	0.043966	0.0384821
251.37	0.0291041	0.0241735	0.0220939	0.0307983	0.0305037	0.0242052	0.0257406	0.0458659	0.0468688	0.037368	0.0444106	0.0389566
251.64	0.0296376	0.0248833	0.0227113	0.0315413	0.0310675	0.0248875	0.0262846	0.0466647	0.0476089	0.0377992	0.0448575	0.0397551
251.9	0.029788	0.0250702	0.0229058	0.0317269	0.0312013	0.0249869	0.026355	0.0468247	0.047948	0.0378289	0.0448461	0.0400461
252.17	0.0301242	0.0252937	0.0232157	0.0320482	0.0314078	0.0253123	0.0264731	0.0470884	0.048343	0.0381427	0.0452329	0.0403707
252.44	0.0304816	0.0257094	0.0236169	0.0324089	0.0316312	0.0257605	0.0267556	0.0475462	0.048974	0.038496	0.0457139	0.0410015
252.7	0.0302982	0.0257015	0.0234116	0.0323266	0.0312464	0.0257202	0.0266563	0.047575	0.0490891	0.0383154	0.0457169	0.0410731
252.97	0.0303138	0.025951	0.0236899	0.0327695	0.0314758	0.0260943	0.0269702	0.0479537	0.0495654	0.0388966	0.0460952	0.0414571
253.24	0.0303326	0.0262283	0.0239091	0.0330456	0.0316288	0.02621	0.0272072	0.048332	0.0499649	0.0392639	0.0465149	0.0416274
253.51	0.0299794	0.0261273	0.023705	0.0328823	0.0313837	0.0259127	0.0270418	0.0481845	0.0499628	0.0390117	0.0462717	0.0414304
253.77	0.030192	0.0263676	0.0241053	0.0330845	0.0316721	0.0260035	0.0273662	0.0483358	0.0503146	0.0392192	0.0463999	0.0419187
254.04	0.0304449	0.0264898	0.0243842	0.0331929	0.0320495	0.0262348	0.0277188	0.0486102	0.0506834	0.0396701	0.0466459	0.042248
254.31	0.0304235	0.0264392	0.0244882	0.0330991	0.0323789	0.0263456	0.0278159	0.0487643	0.0508784	0.0399888	0.0467061	0.0426118
254.58	0.0297449	0.025771	0.0238871	0.0322647	0.0318643	0.0255597	0.0270963	0.0481684	0.0502618	0.0394289	0.0460392	0.0419376
254.84	0.0288508	0.0250526	0.0231711	0.0314925	0.0311185	0.0245525	0.0263228	0.0475755	0.049751	0.0386487	0.0454392	0.0411598
255.11	0.0281194	0.024422	0.0225591	0.0307986	0.0303891	0.0236415	0.0258089	0.0469606	0.0491381	0.0378987	0.0447077	0.0404407
255.38	0.0278847	0.0239446	0.0221267	0.0302422	0.0300925	0.0231105	0.0255912	0.0465565	0.0486248	0.0374981	0.0442439	0.0399351
255.65	0.0275539	0.0235431	0.0217019	0.0297517	0.0298146	0.0226532	0.0253191	0.0461728	0.0482689	0.0371942	0.0438146	0.0394333
255.91	0.0270675	0.0228696	0.0211945	0.0291618	0.0293044	0.0220773	0.0249008	0.0456167	0.0478011	0.0366981	0.0431433	0.0386831
256.18	0.0268899	0.022523	0.0208065	0.028719	0.0291493	0.0215995	0.0248882	0.0452813	0.0474423	0.0362719	0.0428938	0.0382574
256.45	0.0266893	0.0221033	0.0204079	0.0282697	0.0289677	0.0213903	0.0247199	0.0450241	0.0470372	0.0359341	0.0426633	0.0378622
256.71	0.0262665	0.0215603	0.0198448	0.0276623	0.0287301	0.0209848	0.0241976	0.0446454	0.0466315	0.0354777	0.0422475	0.0375518
256.98	0.0263071	0.0213701	0.0196764	0.0272406	0.0287462	0.0207629	0.0240451	0.0445582	0.0465636	0.0352261	0.0421718	0.0375768
257.25	0.0261404	0.0210581	0.019514	0.0267376	0.0286886	0.0204149	0.0239704	0.0444093	0.0462001	0.0347676	0.0421165	0.0373214
257.52	0.0256941	0.020801	0.0192626	0.026404	0.0283828	0.0202069	0.0237411	0.0441615	0.0457287	0.0343192	0.0420142	0.0370483
257.78	0.0256247	0.0207265	0.0193475	0.0264176	0.0282351	0.0202544	0.023456	0.0441397	0.0455386	0.0341046	0.0419544	0.0370656
258.05	0.0256109	0.0208304	0.0193122	0.0265599	0.0283279	0.0203449	0.0232908	0.044194	0.0451819	0.0338571	0.0420192	0.0372462
258.32	0.025468	0.0207475	0.0189313	0.0264189	0.02816	0.0203275	0.0230092	0.044126	0.0447556	0.0336436	0.0418176	0.0369385
258.59	0.0255083	0.0207585	0.0187167	0.0262957	0.0280801	0.0204621	0.0229716	0.0441857	0.0443617	0.0335712	0.0419037	0.0368673
258.85	0.0256463	0.0207465	0.0186908	0.0260829	0.0281054	0.0205781	0.0229278	0.0442157	0.0440712	0.0335092	0.0418589	0.0368396
259.12	0.0255393	0.0207394	0.0187092	0.0259854	0.0280395	0.0206609	0.0228384	0.0443246	0.0438383	0.0333473	0.0418889	0.0368619
259.39	0.0258199	0.0208955	0.0189428	0.0261762	0.0282231	0.021132	0.023008	0.044612	0.0438059	0.0335821	0.0420772	0.0371051
259.65	0.0262268	0.0213483	0.0194633	0.0266282	0.0287221	0.0217402	0.0234986	0.0450789	0.0441254	0.0341706	0.0424303	0.0375642
259.92	0.026242	0.0214968	0.0194273	0.0266989	0.0288133	0.0217724	0.0236359	0.0450758	0.0439782	0.0343311	0.0423757	0.0375564
260.19	0.0260677	0.0215842	0.0193885	0.0267206	0.0288678	0.0219808	0.023654	0.0449891	0.0437143	0.0343251	0.0421133	0.0373058
260.46	0.0258026	0.0215466	0.0193736	0.0266375	0.0287967	0.0220237	0.0235319	0.0449734	0.0435146	0.0342953	0.042098	0.0371322
260.72	0.0258126	0.0215031	0.0195147	0.0267826	0.028837	0.0220599	0.0234635	0.0451455	0.0434389	0.0343785	0.0423176	0.0370109
260.99	0.0254669	0.0212832	0.0193099	0.0265921	0.0284631	0.0220308	0.023305	0.0449472	0.043097	0.0340443	0.0419948	0.0367233
261.26	0.0251487	0.0209419	0.0190901	0.0262279	0.0280828	0.0219092	0.0232204	0.044716	0.0430444	0.0338046	0.0416124	0.0364412
261.52	0.0251174	0.0209198	0.0191021	0.0262729	0.0281135	0.0220441	0.0233243	0.04482	0.0431934	0.0338876	0.0418103	0.0363648
261.79	0.0251522	0.0209761	0.0191964	0.0264927	0.028182	0.0221861	0.0233122	0.0449123	0.0434032	0.0341197	0.042033	0.0364872
262.06	0.0250456	0.0208791	0.0192197	0.0264575	0.0280615	0.0222353	0.0231154	0.0448	0.0435514	0.0341458	0.042047	0.0365217
262.33	0.0251273	0.0209746	0.0194551	0.0265968	0.0280605	0.0221583	0.0231032	0.0447389	0.0437703	0.0342218	0.0421203	0.0364014
262.59	0.0252155	0.0208483	0.0195954	0.0267523	0.0280472	0.0220835	0.0230736	0.0447466	0.0438925	0.0343327	0.0420761	0.0361884
262.86	0.0251229	0.0207665	0.0196486	0.0269006	0.0280019	0.0219823	0.0230687	0.0448606	0.0440669	0.0344692	0.0419839	0.0360685
263.13	0.0250998	0.0206734	0.0197564	0.0270052	0.0280001	0.0219403	0.0229204	0.044777	0.0442121	0.0344877	0.0419703	0.0359124
263.39	0.0252858	0.0208486	0.0200584	0.0272091	0.0282246	0.0220177	0.0229427	0.0446258	0.0443679	0.0346628	0.0420265	0.03584
263.66	0.0254985	0.0209755	0.0202534	0.0273718	0.0283759	0.0220123	0.0230387	0.0445407	0.0444957	0.0348325	0.0419993	0.0357816
263.93	0.0257555	0.0209475	0.0204055	0.027638	0.0285582	0.0219591	0.0231989	0.044399	0.0445218	0.0348848	0.0420718	0.0356837
264.19	0.025693	0.0207592	0.0203998	0.0276371	0.0284653	0.0217057	0.0231007	0.0441799	0.0443436	0.0346887	0.0418904	0.0355859
264.46	0.0253947	0.020582	0.0202475	0.0274204	0.0282213	0.0214455	0.0227078	0.0438233	0.0440232	0.0342689	0.0415148	0.0352724
264.73	0.025201	0.0203796	0.0201455	0.0272366	0.0280565	0.0211329	0.0223669	0.04341	0.0437294	0.0339362	0.0412274	0.0349728
265	0.025393	0.0205848	0.0203985	0.0273594	0.0282867	0.0213757	0.0224286	0.0434624	0.0438542	0.0341808	0.0415056	0.0350541
265.26	0.0255875	0.020908	0.0205747	0.0275321	0.0284556	0.0216324	0.0224744	0.0435769	0.0439474	0.0342633	0.0416773	0.0352242
265.53	0.0254691	0.0209095	0.0204065	0.0273481	0.0283143	0.0215498	0.022243	0.0433509	0.0436786	0.0340268	0.041509	0.0349698
265.8	0.0258092	0.0213507	0.0206839	0.0275631	0.0287362	0.0220021	0.0225687	0.043603	0.0439595	0.0343501	0.0418333	0.0353428
266.06	0.0260129	0.0216577	0.0207469	0.0277141	0.0290227	0.0222133	0.0226427	0.0436667	0.0440609	0.0343727	0.0420129	0.0353973
266.33	0.0261794	0.0219449	0.0208518	0.0278204	0.0291027	0.022414	0.0227107	0.0436493	0.0439845	0.034225	0.0420888	0.035447
266.6	0.0261979	0.0221507	0.0209789	0.0277787	0.0292829	0.0226121	0.0227701	0.0436057	0.0438784	0.0341581	0.0420535	0.0357204
266.86	0.026037	0.0221035	0.0208065	0.0275189	0.0292884	0.0227248	0.0226046	0.0434662	0.0435764	0.0340271	0.0418925	0.0355805
267.13	0.0260832	0.022319	0.0208744	0.0275677	0.0294634	0.0229731	0.0227019	0.0434004	0.0433118	0.0339786	0.0419803	0.0355779
267.4	0.0259194	0.0222375	0.0205804	0.0274959	0.0291646	0.0228125	0.0224658	0.0430843	0.0429402	0.033623	0.0417269	0.0352821
267.66	0.0258298	0.0223094	0.0204429	0.0275068	0.0290439	0.0228076	0.0224147	0.0430644	0.0428295	0.0333604	0.0415244	0.0352821
267.93	0.0259296	0.0223852	0.020394	0.0275065	0.0291914	0.0229858	0.0226529	0.0431754	0.0426426	0.0333128	0.0413668	0.0353237
268.2	0.0259715	0.0225339	0.0203213	0.0275386	0.0294603	0.0232072	0.0228912	0.0432893	0.042466	0.0335455	0.0414613	0.0352903
268.47	0.0260684	0.0227594	0.0203703	0.027699	0.0298466	0.0236064	0.0231906	0.0434904	0.0424557	0.0337815	0.0415519	0.0353977
268.73	0.0262666	0.0228068	0.0204636	0.027769	0.0300417	0.0238497	0.023427	0.0435242	0.0425327	0.0338686	0.0414614	0.0354434
269	0.0266525	0.0230877	0.0206942	0.0279179	0.0304919	0.0242666	0.0239211	0.0437889	0.0428209	0.0340873	0.0417216	0.0357974
269.27	0.0268073	0.0230371	0.0207391	0.0278696	0.0306823	0.0245021	0.0241084	0.0438922	0.0427969	0.0342658	0.0416817	0.035829
269.53	0.0267804	0.0229131	0.0206857	0.0277593	0.0307566	0.0245679	0.0242593	0.0439179	0.042818	0.0342782	0.0415428	0.0357855
269.8	0.0271494	0.0230137	0.0209104	0.0278414	0.0310893	0.0249157	0.0245789	0.0441009	0.0430904	0.0343683	0.0416554	0.0358085
270.07	0.0270655	0.0228621	0.020892	0.0277399	0.0311171	0.0249736	0.024566	0.0441042	0.042993	0.034226	0.0415587	0.0355297
270.33	0.0270265	0.0229258	0.0208899	0.0278224	0.0311899	0.0250645	0.0246206	0.0442318	0.0430579	0.0343942	0.0415494	0.0354785
270.6	0.027109	0.0230477	0.0208555	0.0279243	0.0312802	0.0250532	0.0247533	0.0443263	0.0431295	0.0345367	0.0414457	0.0354444
270.87	0.0268502	0.0227361	0.0204534	0.0276729	0.0310359	0.0246171	0.0244418	0.0440575	0.042867	0.0342303	0.0410659	0.0350376
271.13	0.0266482	0.0225026	0.0201531	0.0274555	0.03082	0.024407	0.0242091	0.0438697	0.0427914	0.0340797	0.0406569	0.034614
271.4	0.026781	0.0225019	0.0202597	0.0274938	0.0308998	0.0244361	0.0242396	0.0439489	0.0429495	0.0341791	0.0406773	0.0347054
271.67	0.0268296	0.0223874	0.0202576	0.0275891	0.0308964	0.0243438	0.0241301	0.0439529	0.0430261	0.0341669	0.0404954	0.0347243
271.93	0.0271408	0.0226386	0.020542	0.0280287	0.0312137	0.0244601	0.0242131	0.0443314	0.0433131	0.0344569	0.0406386	0.0349148
272.2	0.0275909	0.0229703	0.0209296	0.0285759	0.0315379	0.0246693	0.0243331	0.0446487	0.0436792	0.0348407	0.0408143	0.0351622
272.47	0.0279011	0.0234124	0.0212087	0.0288681	0.031926	0.0247342	0.0245449	0.0448536	0.0439864	0.0351667	0.0409547	0.0352741
272.73	0.0278464	0.023663	0.0212005	0.0289801	0.0320052	0.024429	0.0244312	0.0448659	0.0439251	0.0352394	0.0409166	0.0351531
273	0.0275539	0.0236525	0.0211393	0.028935	0.0317033	0.0240961	0.0240431	0.0448122	0.0436486	0.0350435	0.0405586	0.0348778
273.27	0.027291	0.0235842	0.0210917	0.0288089	0.0315643	0.0237814	0.0235544	0.0447876	0.0433832	0.0348199	0.0404494	0.0346461
273.53	0.027373	0.0235556	0.0212855	0.0287918	0.0316866	0.0235602	0.0233339	0.0448577	0.0432659	0.0347793	0.0405176	0.0345508
273.8	0.0273306	0.0235307	0.021296	0.0287086	0.0315651	0.0233873	0.0231647	0.0448049	0.0431668	0.0346566	0.0403232	0.0346077
274.07	0.0269182	0.0229974	0.0210255	0.0283227	0.0311867	0.0228658	0.0226783	0.044322	0.042679	0.0342838	0.0399271	0.034246
274.33	0.0268376	0.0228593	0.0211109	0.0283048	0.0312732	0.0228603	0.0225509	0.0441672	0.0423246	0.0342637	0.0400141	0.034124
274.6	0.0269456	0.023058	0.0215214	0.0286165	0.031611	0.0230982	0.0226976	0.0442635	0.0423288	0.03448	0.040251	0.0343156
274.87	0.0270137	0.0230563	0.0217291	0.0287256	0.0316685	0.0230667	0.0226602	0.0443408	0.0423657	0.034423	0.0403483	0.0342615
275.13	0.0269677	0.0228958	0.0217047	0.0285431	0.0315792	0.0227514	0.0223963	0.0442774	0.0420864	0.0342245	0.0401646	0.0339527
275.4	0.0267673	0.0225278	0.0216027	0.028191	0.0313282	0.0225496	0.0220289	0.0441779	0.0416545	0.0339097	0.0399062	0.0335741
275.67	0.0265252	0.0222814	0.0214523	0.0280253	0.0310657	0.0223599	0.0217569	0.0440638	0.0414528	0.0336849	0.0398533	0.0333573
275.93	0.0263185	0.0219916	0.0213331	0.0278007	0.0306881	0.021939	0.0213813	0.0437435	0.041129	0.0333662	0.0395813	0.0330239
276.2	0.0262366	0.0218607	0.0213179	0.0275955	0.0304904	0.0216544	0.0212808	0.0434341	0.0408228	0.0331777	0.0393105	0.0327506
276.47	0.026233	0.0216891	0.0211608	0.0274447	0.0303167	0.021553	0.0213755	0.0431899	0.0406228	0.0329776	0.0391496	0.0324393
276.73	0.0260489	0.0214001	0.0209432	0.0273539	0.0302343	0.0215754	0.0214752	0.0428296	0.0403515	0.032774	0.0391214	0.032293
277	0.0258934	0.0212394	0.0209165	0.0273407	0.0301499	0.0216226	0.0213707	0.0426669	0.040217	0.0327392	0.0391901	0.032162
277.27	0.0259051	0.0212381	0.0209861	0.027302	0.0301391	0.0217704	0.0212262	0.0427066	0.0401727	0.0328939	0.0392697	0.0319287
277.53	0.0260138	0.0212684	0.0210727	0.0273769	0.0302309	0.0218318	0.0212422	0.0427582	0.0402103	0.0329726	0.0394547	0.0318928
277.8	0.0263341	0.0215291	0.0212442	0.0275029	0.030506	0.0222613	0.021588	0.0429268	0.0403809	0.0333215	0.0397993	0.0319641
278.07	0.0266077	0.0218677	0.0214163	0.0275184	0.0307021	0.0225849	0.0217289	0.042951	0.0404656	0.0335124	0.0399672	0.0321563
278.33	0.0266147	0.0219562	0.021317	0.0272836	0.0307676	0.0226157	0.0216419	0.042718	0.0403334	0.0334371	0.0398774	0.0319577
278.6	0.0265256	0.0220382	0.0211459	0.0271343	0.0308553	0.0226815	0.0216365	0.0425836	0.0403513	0.0334659	0.0398673	0.0318199
278.87	0.0263998	0.0221366	0.020983	0.0270397	0.0310196	0.0226634	0.0215798	0.0424889	0.040422	0.0334649	0.0398333	0.0316505
279.13	0.0261855	0.022051	0.0206872	0.0267367	0.0308762	0.0224957	0.0213342	0.0423156	0.0403066	0.0332102	0.0395747	0.0313796
279.4	0.0257137	0.0218257	0.0203291	0.0264751	0.0306516	0.0223278	0.0209731	0.0418491	0.0401271	0.0329515	0.0392434	0.0310603
279.67	0.0256973	0.0218576	0.020183	0.0264665	0.0305777	0.0224505	0.0209376	0.0416693	0.0401339	0.0329803	0.0391898	0.0308897
279.93	0.0257598	0.0220999	0.0201608	0.0266907	0.030548	0.0225547	0.0210157	0.0416444	0.0401864	0.0329759	0.039219	0.0309173
280.2	0.0255865	0.0220168	0.0198767	0.0265815	0.0303441	0.0224198	0.0208164	0.0415211	0.0403315	0.0327746	0.0390057	0.0309345
280.46	0.0256043	0.0222056	0.0198889	0.0266028	0.0303304	0.022408	0.0207096	0.04158	0.0404508	0.0326097	0.0388442	0.0310676
280.73	0.0255431	0.0222481	0.0198126	0.0265414	0.0303504	0.0220987	0.0206348	0.0414626	0.0402496	0.0324095	0.0387074	0.0308996
281	0.0253877	0.0223597	0.019731	0.0265881	0.0304896	0.0219894	0.0207265	0.0414827	0.0401076	0.0324998	0.0386618	0.030986
281.26	0.0255351	0.0226589	0.0198638	0.0267321	0.0307358	0.0222012	0.0207583	0.0416703	0.0401863	0.0325886	0.0386239	0.0312842
281.53	0.0258344	0.022792	0.0200412	0.0268341	0.0310137	0.0222846	0.0207043	0.0417485	0.0404783	0.0326106	0.0387551	0.0316585
281.8	0.0261867	0.0229947	0.0204206	0.0271177	0.0315246	0.0226562	0.0209725	0.0420016	0.0408561	0.0327785	0.039133	0.0320667
282.06	0.0264452	0.0229893	0.0206646	0.0273216	0.0318049	0.0229672	0.0212224	0.042122	0.0410005	0.0329673	0.0392839	0.0322187
282.33	0.0265492	0.0229644	0.0207992	0.0273181	0.031922	0.0230781	0.0213423	0.0421667	0.0409552	0.032841	0.0393539	0.0324058
282.6	0.0267991	0.0230277	0.0210731	0.0272688	0.0321158	0.02325	0.0214319	0.04242	0.0410207	0.0329353	0.0396749	0.0326148
282.86	0.0266809	0.0229556	0.0210983	0.0270406	0.0320326	0.0230739	0.0214496	0.0425303	0.0408635	0.0328866	0.0397005	0.032514
283.13	0.0267519	0.0229381	0.0210871	0.0269173	0.0320939	0.0228584	0.0216873	0.0428016	0.0409102	0.0329674	0.0397316	0.0325008
283.39	0.0267112	0.022875	0.0210007	0.0267394	0.0320922	0.0225749	0.0217838	0.0428152	0.04078	0.0328902	0.0395539	0.0323736
283.66	0.0265672	0.0226004	0.0209161	0.0264265	0.0319599	0.022358	0.0215535	0.042696	0.0406162	0.0325554	0.0394283	0.0321499
283.93	0.0264505	0.0224102	0.0208261	0.0261912	0.0319142	0.0221972	0.0214209	0.0426606	0.0403464	0.0324269	0.0393326	0.031969
284.19	0.0265866	0.0222235	0.0208379	0.0261104	0.0319713	0.0220751	0.0214278	0.0427616	0.0402152	0.0324587	0.0393924	0.0320177
284.46	0.0266862	0.0220957	0.0208653	0.0260777	0.0319285	0.0219728	0.0213568	0.0428703	0.0401623	0.0325305	0.039307	0.0319742
284.73	0.0268203	0.0222068	0.0209611	0.0261156	0.0319729	0.0219584	0.0214417	0.0431295	0.0402704	0.0327935	0.039469	0.0320646
284.99	0.0267337	0.0222461	0.0208221	0.0260441	0.0319043	0.0218596	0.0213583	0.0431371	0.0402202	0.0328326	0.0394784	0.0319471
285.26	0.0268382	0.0223824	0.0207907	0.0260811	0.0319754	0.0219191	0.0214954	0.0434084	0.0404413	0.0331082	0.0396451	0.0319052
285.53	0.0266452	0.0223848	0.0206441	0.025937	0.0315509	0.0216786	0.0212939	0.0434709	0.0404014	0.0331427	0.0395893	0.0317386
285.79	0.0265551	0.0223803	0.0205688	0.0259009	0.0311819	0.0215887	0.0211052	0.0435811	0.0404273	0.0332273	0.0395656	0.0316161
286.06	0.0266153	0.0225045	0.0205799	0.0260671	0.0312867	0.0216737	0.021055	0.0438659	0.0406007	0.0334414	0.039952	0.0315969
286.32	0.0266136	0.0225273	0.020529	0.0261509	0.0311617	0.0215261	0.0209891	0.0439647	0.0406905	0.0335858	0.0401143	0.0315804
286.59	0.0265685	0.0225828	0.0203436	0.0262593	0.0310114	0.0215202	0.0209502	0.0440056	0.0408502	0.0336884	0.0400523	0.0317122
286.86	0.0262222	0.0223911	0.0200273	0.0261667	0.0307529	0.0212273	0.020763	0.0437625	0.0407751	0.0336811	0.0398875	0.0315729
287.12	0.0261112	0.0223674	0.0199676	0.0263235	0.0308822	0.0212407	0.0208943	0.043825	0.0409024	0.0338359	0.04005	0.0315336
287.39	0.0262256	0.022384	0.0201119	0.0266922	0.0310737	0.0213166	0.0210496	0.0440492	0.0411242	0.0342179	0.0403593	0.0317169
287.66	0.0261666	0.0221999	0.0200109	0.026789	0.031027	0.0212258	0.0208602	0.0442065	0.0412677	0.034448	0.04049	0.031749
287.92	0.0260628	0.0219469	0.0197847	0.0266733	0.0308623	0.0209304	0.0207421	0.0443745	0.041306	0.0342329	0.0403859	0.0317588
288.19	0.02584	0.0217217	0.0196476	0.0265514	0.030673	0.0208053	0.0207238	0.0444483	0.041451	0.0340125	0.0403408	0.0317451
288.45	0.0258359	0.0218238	0.0196812	0.0268072	0.0307549	0.0208431	0.0209505	0.0447403	0.0418951	0.0341158	0.0405588	0.0319761
288.72	0.0258662	0.0218939	0.019665	0.0269825	0.0307384	0.0207708	0.0211374	0.0450499	0.0421596	0.0342575	0.0406053	0.0322655
288.99	0.0260244	0.0220355	0.0197632	0.0271611	0.0309712	0.0210021	0.0214608	0.0453679	0.0426733	0.0344925	0.0408128	0.0326672
289.25	0.0262271	0.0221132	0.0199192	0.0274801	0.0312716	0.0214243	0.0218777	0.04573	0.0433244	0.03486	0.0412032	0.0330541
289.52	0.0264699	0.0222282	0.0201797	0.028004	0.0316849	0.0219957	0.0224306	0.0463272	0.0440657	0.0354064	0.0417454	0.033645
289.78	0.0266976	0.0224178	0.0204597	0.0284506	0.0320174	0.0225092	0.0228137	0.0469383	0.0446659	0.0358997	0.0422571	0.0341699
290.05	0.0269138	0.0225104	0.0206482	0.0285687	0.0322255	0.0228431	0.0230753	0.0475611	0.044986	0.0362609	0.0425381	0.0345369
290.32	0.0269503	0.0224313	0.0206819	0.0285051	0.0322475	0.0229854	0.0232334	0.0479838	0.0451825	0.0364391	0.0427533	0.0348515
290.58	0.0270373	0.0225059	0.0208639	0.0284733	0.0323703	0.0233896	0.0235543	0.0482815	0.045387	0.036755	0.0431403	0.0352158
290.85	0.0272691	0.0227754	0.021264	0.0285813	0.0327438	0.0238366	0.0239489	0.0487251	0.0458166	0.0372009	0.0436285	0.0358262
291.11	0.0273677	0.0229024	0.0215665	0.0286052	0.0330303	0.0240831	0.0241942	0.0491557	0.0461985	0.0376322	0.0440406	0.0362509
291.38	0.0274069	0.0229535	0.0218078	0.028545	0.0332597	0.0242217	0.0245019	0.0494973	0.0467087	0.0380988	0.0444397	0.0366527
291.65	0.0277677	0.0233085	0.0222717	0.0287527	0.0337557	0.0246667	0.0250914	0.050216	0.0473463	0.0386889	0.0451259	0.0373529
291.91	0.0279796	0.0234578	0.0226081	0.0288128	0.0339855	0.0249971	0.0255283	0.0509573	0.0478914	0.0391718	0.0455945	0.0379445
292.18	0.0280426	0.0234791	0.0227979	0.0288529	0.0341644	0.0253247	0.0258364	0.0515276	0.0483548	0.0395744	0.0459542	0.0385392
292.45	0.0282038	0.0236703	0.0230151	0.0288559	0.0343548	0.0255234	0.0262303	0.0522019	0.0488319	0.0400408	0.0464103	0.0389905
292.71	0.0285019	0.0241146	0.0234213	0.0290815	0.0346778	0.0259559	0.0268423	0.0530462	0.0495575	0.0406085	0.0470536	0.0396156
292.98	0.0286186	0.0243371	0.0237508	0.0291569	0.0350606	0.0262726	0.027219	0.0536539	0.0501923	0.0410069	0.0475523	0.0401048
293.24	0.0287064	0.0244613	0.0240507	0.029199	0.035193	0.0262587	0.0274137	0.0540327	0.050571	0.0412412	0.0478591	0.0404304
293.51	0.0288164	0.024652	0.0243269	0.0293073	0.0353746	0.0261866	0.0276803	0.0544495	0.0509337	0.0414791	0.0482483	0.0407653
293.78	0.0289245	0.0249259	0.0245436	0.0294245	0.0355674	0.0263385	0.0280225	0.0549843	0.051323	0.0418919	0.0487077	0.0411956
294.04	0.0291596	0.0252596	0.0248477	0.0296601	0.0358467	0.0265643	0.0282199	0.0555524	0.0519016	0.042283	0.0492157	0.0416605
294.31	0.0294268	0.0254061	0.0251411	0.0299138	0.0361073	0.0267262	0.0284583	0.05604	0.052522	0.0425962	0.04959	0.0421036
294.57	0.0295936	0.025535	0.0253336	0.0300789	0.036217	0.0268947	0.0287169	0.0563803	0.0529329	0.0428345	0.0498575	0.0423829
294.84	0.0296614	0.0255894	0.025449	0.0300812	0.0361087	0.026931	0.0289193	0.0565188	0.0531293	0.0429463	0.0500293	0.0425861
295.11	0.0295196	0.0255139	0.0253549	0.0300087	0.0358784	0.0267422	0.0288585	0.0566519	0.0533232	0.042764	0.0501343	0.0427773
295.37	0.029574	0.0256136	0.0253154	0.0300256	0.0358363	0.0266855	0.0289301	0.0570752	0.0537731	0.042857	0.0504432	0.0429602
295.64	0.0295938	0.0256065	0.0251396	0.0300104	0.0357247	0.0265566	0.0290254	0.057403	0.0540425	0.0429893	0.0505044	0.0429337
295.9	0.0296302	0.0255691	0.0248216	0.0300559	0.0356434	0.0265787	0.0291566	0.0576446	0.0542768	0.0430207	0.050545	0.0429401
296.17	0.0296925	0.0255841	0.0245651	0.0301986	0.0356914	0.0266998	0.0292398	0.0576978	0.0545086	0.043032	0.0506448	0.0430827
296.43	0.0298014	0.0255635	0.0245908	0.0300829	0.035605	0.0265721	0.0292055	0.0578872	0.054709	0.042921	0.0506978	0.0430887
296.7	0.0299796	0.0256373	0.0247083	0.0301308	0.0356688	0.0265334	0.0293587	0.0582245	0.0550544	0.0430731	0.050884	0.0432211
296.97	0.0302584	0.025791	0.0248896	0.0302658	0.0358787	0.026638	0.0295777	0.0585869	0.0554412	0.0432979	0.0510914	0.0433921
297.23	0.030296	0.0258508	0.024884	0.0302983	0.0358887	0.0265652	0.029601	0.0587839	0.0557214	0.0434212	0.0511338	0.0434532
297.5	0.0301909	0.0258482	0.0246789	0.0301922	0.0357895	0.0264565	0.0295512	0.0588597	0.0558738	0.0434087	0.0512221	0.0434853
297.76	0.0302601	0.0259486	0.0245119	0.030283	0.03593	0.0265306	0.0295852	0.0589864	0.0559866	0.0434304	0.0513581	0.0435818
298.03	0.0304668	0.0261051	0.0244191	0.0303951	0.0360676	0.0267057	0.0297176	0.0592999	0.0562372	0.0436095	0.051651	0.0437615
298.3	0.0304665	0.0262255	0.0242734	0.0303335	0.036056	0.0266861	0.0296736	0.05949	0.0563733	0.0437258	0.0518269	0.0438902
298.56	0.0304471	0.0263384	0.0240599	0.0304215	0.0361293	0.0267988	0.0296101	0.0597034	0.056605	0.0438576	0.0519653	0.0440384
298.83	0.0304108	0.0263364	0.0238752	0.0304189	0.0362164	0.0268627	0.0294779	0.0598427	0.0566777	0.043808	0.052077	0.0440448
299.09	0.0303874	0.0263586	0.0236769	0.0304382	0.0362272	0.0269066	0.0294198	0.0598673	0.0568166	0.0438394	0.0521766	0.0441309
299.36	0.0304812	0.0265681	0.0235356	0.0305659	0.0363847	0.0270695	0.0295539	0.0600072	0.057112	0.0440108	0.0524294	0.0444513
299.62	0.030527	0.026681	0.023393	0.0306036	0.0365224	0.0271009	0.02957	0.0601035	0.057186	0.0441361	0.0526887	0.0446824
299.89	0.0306154	0.0266934	0.0232855	0.0307194	0.0367091	0.0271659	0.0295593	0.0602237	0.0571843	0.0442528	0.0529618	0.0448319
300.16	0.0305926	0.0266583	0.0231982	0.0307159	0.0366494	0.027091	0.0293601	0.0602275	0.0571084	0.044398	0.0530881	0.0449062
300.42	0.0304209	0.0265403	0.0229844	0.0305459	0.0365952	0.0269763	0.0290989	0.060158	0.0569933	0.0442219	0.053033	0.0448999
300.69	0.0303416	0.0264616	0.0228322	0.0304461	0.0366049	0.0268166	0.0291144	0.0601414	0.0570232	0.0438892	0.0529261	0.0449465
300.95	0.0302099	0.0265144	0.0229077	0.0304137	0.0367305	0.0268311	0.0291026	0.0600378	0.0570765	0.0438277	0.052901	0.0450357
301.22	0.0301115	0.0265662	0.0228863	0.030485	0.0368557	0.0268019	0.0291682	0.0600608	0.0571189	0.0439985	0.0530253	0.0451904
301.48	0.0301744	0.0266321	0.0230362	0.0305086	0.0370153	0.0267232	0.0293223	0.0601612	0.0573801	0.0442075	0.0532043	0.0454074
301.75	0.0302489	0.0265229	0.0230799	0.0305139	0.0371459	0.0267009	0.0293245	0.0601365	0.0576738	0.0443439	0.0532845	0.0455107
302.02	0.0304797	0.0266259	0.0234175	0.0308543	0.0373627	0.0270031	0.0296744	0.0603433	0.0580816	0.0446523	0.0536271	0.0458014
302.28	0.0307277	0.0267051	0.023776	0.0311996	0.0375209	0.027291	0.0300921	0.060679	0.058335	0.0449783	0.0539867	0.0459912
302.55	0.0305901	0.0264822	0.0236865	0.0311723	0.0374465	0.0272133	0.0300428	0.0606066	0.0581697	0.0449589	0.0538639	0.0458914
302.81	0.0305619	0.026301	0.0236659	0.0311903	0.0372753	0.0270734	0.0300081	0.0606125	0.0580903	0.0448582	0.0537527	0.0457487
303.08	0.0304508	0.0262007	0.0236267	0.0310989	0.0371445	0.0269091	0.0300112	0.0605434	0.0579661	0.0447769	0.0537224	0.0456149
303.34	0.0305076	0.026263	0.0238027	0.0311641	0.0372163	0.0270102	0.0302124	0.0605092	0.0579894	0.0448804	0.0538245	0.0456371
303.61	0.0307438	0.0264682	0.0241397	0.0314199	0.0373735	0.0272155	0.0304342	0.0606731	0.058204	0.0450866	0.0539688	0.0458017
303.88	0.0308339	0.0265365	0.0243407	0.0314675	0.0373528	0.027278	0.0304559	0.0606782	0.0582952	0.0451356	0.0539069	0.0458035
304.14	0.0311789	0.0266771	0.0247063	0.0316885	0.037531	0.0275057	0.0307819	0.0608091	0.058538	0.0453487	0.054056	0.0459089
304.41	0.0314739	0.02691	0.0250868	0.0319852	0.0377839	0.027931	0.0311117	0.0611411	0.0587475	0.0455946	0.0542202	0.0460776
304.67	0.0316882	0.0270035	0.0253372	0.0321034	0.0378652	0.0281653	0.0313521	0.0615027	0.0590338	0.0457395	0.054215	0.0462335
304.94	0.0318584	0.0270477	0.0254727	0.0321467	0.0379568	0.028425	0.0314768	0.0617968	0.0592324	0.0457171	0.054127	0.046369
305.2	0.0322089	0.0272883	0.0259172	0.0324521	0.0381995	0.0287618	0.0318411	0.0621393	0.059546	0.045884	0.0542903	0.0465895
305.47	0.0326763	0.0277186	0.0264644	0.032814	0.0386279	0.0293666	0.0322763	0.0624931	0.0599629	0.0462412	0.0546191	0.046921
305.74	0.032789	0.0277782	0.0267412	0.0329073	0.0389109	0.0295141	0.0323536	0.0626501	0.060105	0.0463426	0.0546726	0.0470323
306	0.0331202	0.0280047	0.0271836	0.033154	0.0391621	0.0297119	0.0326066	0.0629338	0.0604215	0.046605	0.0550136	0.0473477
306.27	0.0335216	0.0283632	0.0276142	0.0335381	0.039584	0.0300141	0.0329846	0.0633945	0.0608271	0.0469321	0.0555172	0.0477557
306.53	0.0337771	0.0287215	0.0279578	0.0337695	0.0399559	0.0302631	0.033326	0.0637403	0.0610361	0.0473239	0.055821	0.0480652
306.8	0.0340696	0.0290369	0.02836	0.034107	0.0404319	0.0306061	0.0336506	0.064099	0.0613191	0.0477367	0.0560979	0.0484281
307.06	0.0343975	0.0292873	0.0287273	0.0343937	0.0408179	0.0309165	0.0338829	0.064471	0.0615669	0.0480858	0.0563646	0.048812
307.33	0.0347304	0.0296077	0.0290203	0.0346713	0.0411736	0.0310868	0.0340891	0.0648014	0.0618161	0.0483665	0.0566975	0.0492692
307.59	0.0349579	0.0298249	0.0292654	0.0348696	0.0415435	0.0311452	0.0342489	0.0651086	0.0620676	0.0485425	0.0569751	0.049652
307.86	0.0350057	0.0299284	0.0292659	0.0350159	0.0417867	0.0311596	0.0343252	0.0653745	0.0621565	0.0485578	0.0571911	0.0498138
308.13	0.0349986	0.0300219	0.0291584	0.0351106	0.0419289	0.0311945	0.0342813	0.0656077	0.0621564	0.0485962	0.0572882	0.0499206
308.39	0.0349012	0.0299906	0.0288822	0.0351067	0.0419765	0.0312208	0.0342218	0.0655654	0.0619504	0.0486085	0.057236	0.0498895
308.66	0.0348133	0.0300263	0.0286307	0.0352617	0.0421411	0.0313312	0.0343229	0.0654343	0.0618651	0.048547	0.0572223	0.0500345
308.92	0.0349347	0.0301117	0.0286846	0.0354339	0.0423263	0.0314339	0.0343363	0.0655336	0.0620535	0.0486183	0.0573046	0.0502744
309.19	0.0351165	0.0302442	0.0289911	0.0355528	0.0425029	0.0314354	0.0344674	0.0658941	0.0623329	0.0487482	0.0574099	0.0504536
309.45	0.0352208	0.03038	0.0291822	0.0358331	0.0427766	0.0316741	0.034712	0.0661916	0.0626455	0.0490205	0.0576552	0.0507293
309.72	0.0352531	0.030403	0.0291801	0.035964	0.0429707	0.0317194	0.0347645	0.066242	0.0626404	0.0491166	0.0576694	0.0507967
309.98	0.0351307	0.0303979	0.0291653	0.0360515	0.042986	0.0316733	0.0347281	0.0663324	0.0626533	0.0491777	0.0576451	0.0508457
310.25	0.0349085	0.0302921	0.029034	0.0359888	0.0429322	0.031594	0.0345673	0.0661931	0.0624553	0.0490029	0.05747	0.0507004
310.51	0.03492	0.0303244	0.0290288	0.0362256	0.0430392	0.0316788	0.034658	0.0662165	0.0624697	0.0491356	0.0574624	0.0507579
310.78	0.0349271	0.0303882	0.0289723	0.0363373	0.0430301	0.031785	0.0346797	0.0663011	0.0624959	0.0492879	0.057515	0.0507513
311.04	0.0347037	0.0303155	0.028762	0.0362955	0.0429122	0.031619	0.0345056	0.0662123	0.062425	0.0493025	0.0573782	0.0506635
311.31	0.0344976	0.0301733	0.0285192	0.0361563	0.0427174	0.0314234	0.0342156	0.0660206	0.062275	0.0491838	0.0571316	0.0504288
311.58	0.0344647	0.0300801	0.0284743	0.0360358	0.0426171	0.031336	0.0340894	0.0658644	0.0621651	0.049098	0.0570863	0.0502525
311.84	0.0344701	0.0301618	0.0284718	0.0360599	0.0425773	0.0313727	0.0340844	0.0657202	0.062257	0.0491661	0.0572185	0.0502817
312.11	0.0345315	0.0304246	0.0284073	0.0361681	0.0425396	0.0314499	0.0341396	0.0656846	0.0624177	0.0491203	0.0573826	0.05034
312.37	0.0345886	0.0305273	0.0282954	0.0362011	0.0425228	0.0314446	0.0340384	0.0657355	0.0624694	0.0490718	0.0573799	0.0503174
312.64	0.0346187	0.0304351	0.0280608	0.036089	0.0423373	0.0313547	0.0338701	0.0656667	0.0624095	0.0489269	0.0572075	0.0501303
312.9	0.0346103	0.0303631	0.0278426	0.0358831	0.0420806	0.0312217	0.0336244	0.0654408	0.062285	0.048669	0.0570182	0.0498898
313.17	0.034544	0.0302211	0.0276897	0.0357291	0.0420289	0.0311574	0.0333925	0.0651904	0.0621663	0.048357	0.0567945	0.049701
313.43	0.0344755	0.0301796	0.0276145	0.0356619	0.0420513	0.0310339	0.0332709	0.0648853	0.0621386	0.0481844	0.0564837	0.0495087
313.7	0.0345087	0.0302486	0.0277242	0.0355441	0.0421299	0.0310233	0.033166	0.0647049	0.0622005	0.0481956	0.0564095	0.0495254
313.96	0.0346487	0.0302705	0.027637	0.0353708	0.0421696	0.0309823	0.0332123	0.064565	0.0621535	0.0482251	0.056481	0.0495874
314.23	0.0348387	0.0302458	0.0276463	0.0352357	0.0423201	0.030877	0.0332578	0.0646171	0.0623884	0.0481853	0.0564833	0.0496133
314.49	0.0350021	0.0301838	0.0276314	0.0352157	0.0423373	0.0308782	0.0331469	0.0645493	0.0625572	0.0481822	0.0564926	0.0496249
314.76	0.0352874	0.0303464	0.0279299	0.035367	0.0424333	0.03096	0.0333747	0.0646824	0.062835	0.0484145	0.0567265	0.0497966
315.02	0.0352678	0.0301843	0.0279112	0.0352303	0.0423632	0.0307848	0.033354	0.0646379	0.0628234	0.048435	0.0567164	0.0495568
315.29	0.0349932	0.0298625	0.0275652	0.034896	0.0421929	0.0303571	0.0331287	0.064331	0.0625178	0.0482369	0.0563646	0.0492603
315.56	0.034927	0.0297458	0.0275122	0.034803	0.042102	0.0300653	0.0331344	0.0643039	0.0624061	0.0481091	0.0563077	0.0490996
315.82	0.0350583	0.0298377	0.0276806	0.0347802	0.0423326	0.0300482	0.0332853	0.0644671	0.0623743	0.0481792	0.0565742	0.0492486
316.09	0.0352601	0.0299435	0.0278822	0.0348952	0.0425475	0.0302474	0.0334936	0.0648524	0.0625207	0.0483511	0.0569398	0.0494752
316.35	0.0352901	0.0300394	0.0279417	0.0349293	0.042536	0.030253	0.0334987	0.0650261	0.0625567	0.0483343	0.0571114	0.0494777
316.62	0.0355083	0.0303809	0.0280774	0.0350851	0.0427552	0.0303956	0.0337368	0.0652337	0.0628136	0.0485526	0.0574592	0.0496795
316.88	0.0358231	0.0306995	0.0283635	0.0354488	0.0430917	0.0306674	0.0341529	0.0656444	0.0631813	0.0489854	0.0580312	0.0499776
317.15	0.0359574	0.0309593	0.028612	0.0357396	0.0433724	0.0309086	0.0344065	0.0660922	0.0634993	0.0492486	0.058404	0.0502207
317.41	0.0360005	0.0310761	0.0286947	0.0358746	0.0434696	0.0310138	0.0345719	0.0665177	0.0637587	0.0492734	0.0586253	0.0503096
317.68	0.0360715	0.0312397	0.0288797	0.0361628	0.0437571	0.0313167	0.0348212	0.067005	0.0640125	0.0493479	0.0589503	0.0505201
317.94	0.0362286	0.0314298	0.0291839	0.0364799	0.0440023	0.031631	0.0350712	0.0673375	0.0643071	0.0495441	0.0591668	0.0507897
318.21	0.0363692	0.0317085	0.0294403	0.0367118	0.0442489	0.0320051	0.0352926	0.0677303	0.0646085	0.0497751	0.0594146	0.0509954
318.47	0.0363314	0.0319034	0.029505	0.0369335	0.0444122	0.032172	0.0354921	0.0681625	0.064859	0.0498839	0.0596853	0.0512192
318.74	0.0363214	0.0320436	0.0295921	0.0371845	0.0444416	0.0324228	0.0357104	0.0684664	0.0650998	0.0500663	0.0600237	0.0514134
319	0.0364292	0.0322512	0.0296977	0.0375245	0.0446482	0.0327443	0.0361228	0.0689019	0.0654176	0.0504741	0.0604736	0.0517322
319.27	0.0367249	0.032677	0.0300226	0.0379587	0.044969	0.0332565	0.0365733	0.0693893	0.0657612	0.0510108	0.0609098	0.0521357
319.53	0.0368317	0.0328826	0.0302182	0.0382077	0.0451727	0.033662	0.0368511	0.0697985	0.0659962	0.0513254	0.0613456	0.052396
319.8	0.037039	0.0330875	0.0304187	0.0384422	0.0454218	0.0339355	0.0370789	0.07035	0.0663669	0.0516905	0.0618572	0.0527383
320.06	0.0370844	0.0331681	0.0304533	0.0385939	0.0454891	0.0340547	0.0371546	0.0707107	0.06659	0.0519019	0.0621739	0.0529791
320.33	0.0372581	0.0333121	0.0305881	0.0388077	0.0456825	0.0342533	0.0374229	0.0709568	0.066801	0.0521862	0.0625557	0.0531711
320.59	0.0373714	0.0334219	0.0307629	0.0389739	0.0457772	0.0345558	0.037716	0.0711925	0.0669874	0.052449	0.0628828	0.0532867
320.86	0.0373431	0.0334022	0.0307233	0.0390249	0.045668	0.034523	0.0376972	0.0712498	0.0670804	0.0524983	0.0629232	0.0533664
321.12	0.0373383	0.033388	0.030702	0.03902	0.0456494	0.0344027	0.0377491	0.0712583	0.0670971	0.0525237	0.0629729	0.0533529
321.39	0.0373115	0.0334065	0.0306877	0.0390298	0.0456476	0.0343084	0.0378139	0.0712614	0.0672087	0.0525408	0.0630543	0.0535242
321.65	0.0374507	0.0334039	0.0306303	0.0390101	0.0455562	0.0342459	0.0378095	0.0713611	0.0673904	0.0525807	0.0631783	0.0536372
321.92	0.0376021	0.0334393	0.0306603	0.0391005	0.0456338	0.0342828	0.0379229	0.0716125	0.0676143	0.0526819	0.0633236	0.0538405
322.18	0.0378859	0.03356	0.0309126	0.039222	0.0457947	0.0344219	0.038182	0.0718674	0.0679311	0.0529272	0.0635727	0.0541827
322.45	0.0379994	0.0335537	0.030943	0.039129	0.0458793	0.0343481	0.0382097	0.0718452	0.0679263	0.0529215	0.0636373	0.0542959
322.71	0.0382387	0.033801	0.031156	0.0392355	0.0460559	0.0344635	0.0383976	0.0721508	0.0682319	0.0532138	0.0638909	0.0546459
322.98	0.038417	0.0339087	0.0312734	0.0391978	0.0460858	0.0344408	0.0384892	0.0721473	0.0683348	0.0532789	0.0638741	0.0546442
323.24	0.0385224	0.0340242	0.0313451	0.0391584	0.0460292	0.03437	0.0386297	0.0721834	0.0684713	0.0534694	0.0639017	0.0546946
323.51	0.0384381	0.0340842	0.0313857	0.0389888	0.0459794	0.034262	0.0386236	0.072182	0.0684095	0.0535189	0.0638592	0.0546284
323.77	0.0383511	0.0340817	0.0313636	0.0388521	0.045886	0.0340635	0.038501	0.0722154	0.0684173	0.053585	0.0637954	0.0546282
324.04	0.0382909	0.0339823	0.0313867	0.0387621	0.0456839	0.0339079	0.0383511	0.072158	0.0683837	0.0536566	0.0636685	0.0545714
324.3	0.0381932	0.0338867	0.0314361	0.038683	0.0455399	0.0338631	0.0382712	0.0720763	0.0682283	0.053642	0.0636321	0.0546225
324.57	0.0379391	0.0337542	0.031371	0.0385124	0.0452315	0.033677	0.0380119	0.0718726	0.0680146	0.0534932	0.063511	0.0545594
324.83	0.0377806	0.0335983	0.0313078	0.0384197	0.0449889	0.0336068	0.0378773	0.0718646	0.0679222	0.0532465	0.0634193	0.0545136
325.1	0.0377032	0.0334082	0.0311958	0.0382849	0.0446675	0.0334853	0.0376697	0.0718864	0.0675918	0.0531131	0.0631414	0.0543168
325.36	0.03756	0.0331331	0.0310005	0.0379888	0.0442836	0.0333595	0.0374264	0.0717325	0.0672291	0.052885	0.0627709	0.0540541
325.63	0.0373947	0.0329902	0.0309708	0.0378962	0.0441442	0.0333525	0.0372761	0.0716884	0.0669914	0.0526759	0.0626978	0.0539998
325.89	0.0370813	0.0327298	0.0309463	0.0377521	0.0439362	0.0332665	0.0371607	0.071617	0.0668	0.0524629	0.0625647	0.0539397
326.16	0.0368113	0.0326158	0.0308303	0.0375764	0.0436476	0.0332191	0.0370823	0.0714936	0.0667239	0.0524468	0.0623953	0.0539171
326.42	0.0367249	0.0325833	0.0308071	0.0374006	0.0435427	0.0332407	0.0370818	0.0715142	0.0668	0.05245	0.0624079	0.0540733
326.69	0.0365783	0.0324031	0.0306012	0.0371591	0.0433877	0.0331233	0.0370256	0.0714047	0.0665976	0.0523472	0.0622982	0.053961
326.95	0.0364047	0.0322455	0.0304988	0.0371214	0.0433683	0.033018	0.0369427	0.0714464	0.0666726	0.0523509	0.0621364	0.0538108
327.22	0.0363017	0.0321436	0.0304751	0.0370841	0.0432583	0.0329488	0.0368658	0.0714113	0.066814	0.0523944	0.0620565	0.0537873
327.48	0.035986	0.0318959	0.030272	0.0368543	0.0430156	0.0326686	0.0366657	0.0712919	0.0667472	0.0523646	0.0617578	0.0536659
327.75	0.0356227	0.031628	0.0300375	0.036528	0.0428317	0.0323696	0.0364744	0.0712446	0.0666366	0.0522935	0.061463	0.053391
328.01	0.0355649	0.0315579	0.029965	0.0363375	0.0428895	0.0322664	0.0364563	0.0714529	0.0667565	0.0523481	0.0614545	0.053446
328.28	0.0356518	0.0315274	0.030095	0.0363458	0.0430763	0.0322979	0.0366211	0.0718104	0.0670238	0.0524064	0.0617344	0.0536995
328.54	0.0359318	0.0317669	0.0304391	0.036507	0.0434151	0.0325558	0.0369178	0.0722808	0.0675213	0.0526713	0.0623423	0.0542592
328.81	0.0358735	0.0317496	0.0304112	0.0364171	0.043423	0.0326118	0.0369642	0.0726086	0.0678329	0.0527595	0.0626021	0.0545039
329.07	0.0357348	0.0316975	0.0302607	0.0361873	0.0433094	0.0325106	0.0369088	0.072686	0.0680334	0.0528182	0.0627476	0.0546335
329.34	0.0356919	0.0317862	0.0301563	0.0361492	0.0432961	0.0325153	0.0369882	0.0728395	0.0682678	0.0530065	0.0630112	0.0548456
329.6	0.0357225	0.0318376	0.0301762	0.0362017	0.0434202	0.032624	0.0372114	0.0731437	0.0685515	0.0532186	0.0633307	0.0549898
329.86	0.0357463	0.0318544	0.0302453	0.0361304	0.0435518	0.0326023	0.0373363	0.073404	0.0688232	0.053362	0.0635371	0.0550171
330.13	0.0357153	0.0319586	0.0303645	0.0360459	0.0436695	0.0326168	0.0375287	0.0736737	0.0690975	0.0535493	0.063777	0.0550388
330.39	0.0357353	0.0320666	0.0304348	0.0360151	0.0438444	0.0327406	0.0377887	0.0739075	0.0693561	0.0537541	0.0640809	0.0552017
330.66	0.0356252	0.0321217	0.0305502	0.0359182	0.0438842	0.0327096	0.0379092	0.0739313	0.0695753	0.0539169	0.0641631	0.0552617
330.92	0.0354752	0.0322378	0.0306604	0.035835	0.043972	0.032645	0.0380985	0.0740266	0.0697122	0.0539983	0.0642971	0.0553028
331.19	0.0354673	0.0323751	0.0307818	0.0359207	0.0441175	0.0326613	0.0384037	0.0742377	0.0699121	0.0541317	0.0645279	0.055442
331.45	0.0354933	0.0324172	0.0309325	0.0359411	0.044144	0.0327139	0.0386603	0.0744672	0.0701321	0.0543404	0.0647081	0.0555674
331.72	0.0358189	0.0327183	0.0313316	0.0361669	0.0445003	0.0330281	0.0391261	0.0749406	0.0705953	0.0548009	0.065203	0.055962
331.98	0.0359212	0.0327714	0.0314725	0.0361374	0.0446546	0.0331087	0.0392926	0.0751706	0.0707457	0.0549189	0.0654084	0.0560322
332.25	0.0358341	0.032773	0.0313791	0.035996	0.0447046	0.0330269	0.039353	0.0752962	0.0707671	0.0549054	0.0655274	0.0559717
332.51	0.0357646	0.0327824	0.0312908	0.0359308	0.0448325	0.0329518	0.0394025	0.0754153	0.0706378	0.054972	0.0656197	0.0559568
332.78	0.0357004	0.0328125	0.0312854	0.0359561	0.0449082	0.032989	0.0395086	0.0754746	0.0705524	0.0550782	0.0657184	0.0559739
333.04	0.0356449	0.0327262	0.031201	0.0359404	0.044829	0.0329908	0.0396128	0.075487	0.0704331	0.0550877	0.0657127	0.0558648
333.31	0.0353884	0.0325742	0.0310882	0.0357562	0.0446313	0.0328696	0.0395833	0.0755936	0.0702852	0.054966	0.0655758	0.0556397
333.57	0.0351329	0.0323367	0.030872	0.0356108	0.0444013	0.0325461	0.0394177	0.0755712	0.0699029	0.0547417	0.0652962	0.0553685
333.83	0.0346771	0.0320128	0.0305295	0.0353979	0.044085	0.0322421	0.0391988	0.0753395	0.0694077	0.0544045	0.0648472	0.0550334
334.1	0.0343738	0.0317633	0.0301802	0.0352011	0.0438316	0.0320826	0.0390294	0.0751896	0.0690359	0.0541553	0.0645432	0.054836
334.36	0.0342438	0.0315492	0.0298151	0.0350273	0.0435525	0.0318745	0.0389461	0.0751646	0.0687794	0.0539528	0.0642668	0.0546005
334.63	0.0340838	0.0313883	0.029532	0.0348534	0.0434382	0.0317402	0.0388184	0.0752008	0.0686126	0.0538296	0.0641074	0.054529
334.89	0.0340372	0.031314	0.0293798	0.0348072	0.0434193	0.0316232	0.038878	0.0751555	0.0685274	0.0537528	0.064212	0.0546231
335.16	0.0339956	0.0311972	0.0291088	0.0346486	0.0433602	0.0315081	0.0388806	0.0750977	0.0683515	0.053652	0.0642321	0.054586
335.42	0.0340401	0.0312144	0.0289685	0.034559	0.0433211	0.0315054	0.038909	0.0752334	0.0684614	0.0537496	0.0643692	0.0547512
335.69	0.0340611	0.0312317	0.0289494	0.0343415	0.0432185	0.0314273	0.0388244	0.075323	0.0684854	0.05365	0.0643146	0.0546821
335.95	0.0339334	0.0311496	0.0287957	0.0340688	0.0430829	0.0312253	0.0386522	0.0753135	0.0685488	0.0535891	0.0641978	0.0546865
336.22	0.0338876	0.0311866	0.0288477	0.0340393	0.0431464	0.0313536	0.0386378	0.0754066	0.0688593	0.0537844	0.0643117	0.0549434
336.48	0.0341341	0.0313759	0.0290155	0.0342973	0.0433382	0.0316768	0.0387538	0.075729	0.0694145	0.0542213	0.0646792	0.0554717
336.74	0.0343639	0.0315345	0.0292082	0.0344553	0.0434972	0.0319083	0.0388754	0.0759994	0.069815	0.0546136	0.0649195	0.0559742
337.01	0.0346281	0.0318187	0.0294558	0.0346266	0.0437662	0.0322164	0.0389906	0.0762561	0.0702322	0.0550286	0.0653554	0.0565905
337.27	0.0347429	0.0319691	0.0295215	0.0346984	0.0437824	0.0323456	0.0389866	0.076331	0.070486	0.0552315	0.065591	0.0569084
337.54	0.0349885	0.0320505	0.0296052	0.0347995	0.0438162	0.032531	0.0391473	0.0765183	0.0707075	0.0554024	0.0658212	0.057184
337.8	0.035047	0.0320538	0.0295182	0.0348365	0.0436624	0.0324641	0.0390205	0.0764795	0.0706881	0.0554488	0.0659031	0.0571613
338.07	0.0350961	0.0321288	0.0296373	0.0348865	0.0437371	0.0326137	0.0391046	0.0766372	0.0709836	0.0556571	0.0661964	0.0573929
338.33	0.0353052	0.032388	0.0299143	0.0350375	0.0439087	0.0329726	0.0393884	0.0768919	0.0712879	0.0558748	0.0666635	0.0577934
338.6	0.0353001	0.032474	0.0300338	0.0350321	0.0437403	0.0330959	0.0395589	0.0768623	0.0715025	0.0559647	0.0668238	0.0580061
338.86	0.0352253	0.0324841	0.0300275	0.0348837	0.0435461	0.0330912	0.0395054	0.0766698	0.0715301	0.0560598	0.0668614	0.0580576
339.13	0.0351819	0.0324613	0.0301124	0.0348168	0.0435204	0.0329648	0.039574	0.0764958	0.0715295	0.0561218	0.0670008	0.0580681
339.39	0.0352565	0.032546	0.0302968	0.0349061	0.0436202	0.0329951	0.0397845	0.0764782	0.0715352	0.0563388	0.0672259	0.0580789
339.65	0.0353461	0.0326151	0.0305048	0.0349983	0.0436027	0.0330229	0.0399493	0.0764568	0.0715701	0.0565218	0.0672917	0.0581571
339.92	0.0352761	0.0325382	0.0304269	0.0348848	0.0434233	0.0329016	0.0398502	0.0762582	0.0714375	0.0564767	0.0670979	0.0580846
340.18	0.035299	0.0325146	0.0305465	0.0348884	0.0434843	0.0328776	0.0399086	0.076346	0.0714344	0.0566645	0.0671083	0.0579568
340.45	0.0354142	0.0325285	0.0306888	0.0349232	0.043574	0.0328531	0.0401003	0.0765537	0.0714968	0.0568088	0.0671551	0.0578214
340.71	0.0357529	0.0327397	0.0310626	0.035105	0.0439288	0.0330865	0.0404292	0.0769922	0.0718926	0.0571574	0.0674854	0.0581141
340.98	0.0360713	0.0329243	0.0315527	0.0353899	0.0443241	0.0332912	0.0408307	0.0773778	0.0722759	0.0575242	0.0679271	0.0585004
341.24	0.0362913	0.0331724	0.0318948	0.0355766	0.0445333	0.0334148	0.0410891	0.0777955	0.0726545	0.0579116	0.0682547	0.0588205
341.5	0.0363898	0.0332537	0.0318908	0.0355953	0.0445693	0.0334169	0.0411773	0.078114	0.0729093	0.0580751	0.0683505	0.0589309
341.77	0.0364748	0.0333715	0.0320101	0.0354969	0.0445763	0.0334253	0.0412596	0.0783886	0.073062	0.0582453	0.068521	0.058975
342.03	0.0365201	0.0335786	0.0322553	0.0355165	0.044682	0.0335329	0.0413887	0.0787287	0.0731637	0.058389	0.0686616	0.0590032
342.3	0.0367349	0.0338989	0.032484	0.0355877	0.0449152	0.0337002	0.0417534	0.0791699	0.0734287	0.0586421	0.0688726	0.059131
342.56	0.0369196	0.0341317	0.0326439	0.0355248	0.0450264	0.0337243	0.0419783	0.0794935	0.0734711	0.058854	0.0690631	0.0592054
342.83	0.0369154	0.0342421	0.0327894	0.0353901	0.0449787	0.0337213	0.0421013	0.0797592	0.0735277	0.0589883	0.0692627	0.0592732
343.09	0.0367488	0.0341919	0.0326408	0.0351719	0.0447913	0.0336201	0.0420694	0.0797587	0.0734753	0.0589397	0.0692156	0.0591903
343.35	0.0364128	0.0341246	0.032547	0.0349392	0.0446175	0.0334239	0.0420277	0.0796713	0.0734685	0.0588816	0.0689608	0.0589742
343.62	0.0363698	0.0342742	0.0325858	0.0349795	0.0446634	0.0335028	0.0421909	0.0799505	0.0737508	0.0590577	0.0690881	0.0591061
343.88	0.0364059	0.0342266	0.0326074	0.0350568	0.0446794	0.0335663	0.0422657	0.0801723	0.0739795	0.059228	0.0691146	0.0593465
344.15	0.0364125	0.0341847	0.0326131	0.035002	0.0446217	0.0336153	0.0422696	0.0802464	0.0742154	0.0593769	0.069137	0.0594963
344.41	0.0363229	0.034068	0.0325957	0.0348814	0.0446054	0.0336034	0.0421617	0.0802086	0.0743668	0.0593607	0.069128	0.05956
344.68	0.0362283	0.0339566	0.0324773	0.034744	0.0446067	0.033525	0.0420783	0.0802621	0.0745197	0.0593189	0.0690925	0.0595513
344.94	0.036126	0.033937	0.0324667	0.0346951	0.0446057	0.0335533	0.042038	0.0803861	0.0746424	0.0593422	0.0690633	0.0595995
345.2	0.0358669	0.0337092	0.0323406	0.0345111	0.0445375	0.0334975	0.0419573	0.0803471	0.0745466	0.0592219	0.0689521	0.0595908
345.47	0.035812	0.03361	0.0323282	0.0344353	0.0444917	0.0336489	0.0420708	0.0805701	0.0747443	0.059269	0.0691184	0.0596862
345.73	0.0358114	0.0335312	0.0322894	0.0345325	0.0444009	0.0337913	0.0421611	0.0808376	0.0749758	0.0593201	0.0693238	0.0597538
346	0.0356157	0.0334649	0.0322499	0.0345372	0.0443615	0.0337747	0.0420154	0.0808427	0.0750258	0.0592301	0.0692108	0.0596791
346.26	0.0355629	0.0334534	0.0323284	0.0346727	0.0444059	0.0338651	0.0419846	0.0808654	0.0750663	0.0593323	0.0691777	0.0597125
346.53	0.0354155	0.0335514	0.0322905	0.0347436	0.0443962	0.033953	0.0420994	0.0808477	0.0751709	0.05939	0.0691114	0.059735
346.79	0.0353254	0.0335783	0.0322145	0.0346214	0.0444127	0.0339693	0.0421982	0.0808891	0.0752415	0.0593739	0.0691434	0.0596309
347.05	0.035242	0.0335332	0.0321481	0.0345612	0.0444161	0.0337873	0.0422855	0.0808738	0.0752959	0.0593108	0.0691414	0.0595168
347.32	0.0352478	0.0334569	0.0320186	0.0345936	0.0444896	0.0336171	0.0422692	0.0808414	0.0752944	0.0592775	0.0692758	0.0595082
347.58	0.0350766	0.0332251	0.0317996	0.0345183	0.0443784	0.0333521	0.042124	0.0805966	0.0750718	0.0590084	0.0693174	0.0593353
347.85	0.0348488	0.0329568	0.0315347	0.0342971	0.0442286	0.0331121	0.0420962	0.0804361	0.0747637	0.058706	0.0692595	0.0589776
348.11	0.0345009	0.0326795	0.0312837	0.0339883	0.0440034	0.0327326	0.0418245	0.0802087	0.0745059	0.0583483	0.069103	0.058791
348.37	0.0343553	0.0326068	0.0312987	0.0339092	0.0439101	0.0325574	0.0416429	0.0802725	0.0743813	0.0581545	0.0690372	0.0587206
348.64	0.0342964	0.0325833	0.0313121	0.0339644	0.0439487	0.0324653	0.0416851	0.0802423	0.0742936	0.0580762	0.069091	0.0587281
348.9	0.0340343	0.0324357	0.0311693	0.0337915	0.0438892	0.0323548	0.0416336	0.0800446	0.0741434	0.0578843	0.0689817	0.0586674
349.17	0.0340266	0.0325132	0.0311457	0.0338319	0.043925	0.0323728	0.0415949	0.0801351	0.0741626	0.0578723	0.0690062	0.0587501
349.43	0.0338905	0.032512	0.0309876	0.0336875	0.0438201	0.0322581	0.0414861	0.080082	0.0740788	0.0577482	0.0688705	0.0588032
349.69	0.0337533	0.0323871	0.0308308	0.0335667	0.0437566	0.0320643	0.041372	0.0798875	0.0739927	0.0575993	0.0688919	0.058931
349.96	0.0337349	0.0323593	0.030764	0.0335832	0.0437714	0.0319119	0.0413423	0.079881	0.0739	0.0575256	0.0690083	0.0589861
350.22	0.0338258	0.0323536	0.0308117	0.0336218	0.0438333	0.0318058	0.0413401	0.0800057	0.073888	0.0575107	0.0691399	0.0590535
350.49	0.0338677	0.0324088	0.0308876	0.0336743	0.0439039	0.0317441	0.0412305	0.080163	0.0739447	0.0574921	0.0693962	0.0591257
350.75	0.0340854	0.032715	0.0311162	0.0337393	0.0440959	0.0320062	0.0414655	0.0804034	0.0742498	0.0577731	0.0696614	0.0594696
351.01	0.0343437	0.032988	0.0313523	0.0338321	0.0442568	0.0321632	0.0415989	0.0804097	0.0744489	0.0577864	0.0698681	0.0597821
351.28	0.0343313	0.032986	0.0314217	0.033748	0.0441999	0.032071	0.0415774	0.0801907	0.0744556	0.0576625	0.0697868	0.0598375
351.54	0.0343973	0.0330565	0.031552	0.0337566	0.0442969	0.0320264	0.0415972	0.0801198	0.0745226	0.0577244	0.0698011	0.0599874
351.81	0.0345114	0.0332454	0.0316742	0.0338456	0.0444246	0.0320516	0.041724	0.080175	0.0746999	0.0578315	0.0699476	0.0601391
352.07	0.0347237	0.0334556	0.031776	0.0339174	0.0445497	0.0322183	0.041872	0.0803247	0.0749075	0.0579875	0.0701682	0.0603187
352.33	0.0348364	0.0334388	0.0317879	0.0338502	0.0445585	0.032263	0.0418718	0.0803179	0.0749326	0.0580258	0.0701509	0.0604504
352.6	0.0347544	0.0332801	0.0315613	0.0336979	0.0444783	0.0321354	0.0416257	0.0801374	0.07476	0.0578808	0.0698778	0.0603351
352.86	0.0348044	0.0331589	0.0315133	0.0336343	0.0445865	0.0321322	0.0415978	0.0801942	0.0748075	0.057999	0.0698779	0.0603283
353.13	0.0347323	0.0330237	0.0314129	0.0335516	0.0444828	0.032108	0.0415175	0.0800269	0.0747843	0.0580591	0.0697199	0.0602566
353.39	0.0349582	0.0331101	0.0316099	0.0336833	0.0446269	0.0323313	0.0416678	0.080202	0.0750891	0.0584616	0.0698915	0.0606034
353.65	0.0350318	0.0330631	0.0316541	0.0336967	0.0446752	0.0323348	0.0416817	0.0803576	0.075258	0.0586981	0.0699567	0.0606846
353.92	0.0350491	0.0330341	0.0315695	0.0337463	0.044614	0.0322794	0.0416437	0.080494	0.075272	0.0588843	0.0699178	0.0606887
354.18	0.0352513	0.0331863	0.031593	0.0339089	0.04471	0.0324783	0.0418633	0.0807111	0.0753799	0.0591364	0.0700313	0.0607377
354.45	0.0352942	0.033257	0.0317058	0.0339276	0.0447379	0.0327514	0.0420372	0.0809329	0.0754226	0.0593519	0.0700715	0.0607613
354.71	0.0354448	0.0334039	0.0318991	0.0340554	0.0449434	0.0330562	0.0422909	0.0812895	0.0756293	0.0596507	0.0702424	0.0609388
354.97	0.0356094	0.0335391	0.031961	0.0342012	0.0451303	0.0332668	0.0426573	0.0815953	0.0758805	0.0598946	0.0704302	0.0611335
355.24	0.0356308	0.0335948	0.0320862	0.0342919	0.0452552	0.0334521	0.0428345	0.0817253	0.0759049	0.059983	0.0705281	0.0612016
355.5	0.0355021	0.0335469	0.0321312	0.0342292	0.0452586	0.0335695	0.0429172	0.081896	0.0760378	0.060024	0.07057	0.0611243
355.77	0.0352826	0.033545	0.0319863	0.0341735	0.0451703	0.0336128	0.0429678	0.0819917	0.0760325	0.0600113	0.070433	0.0610303
356.03	0.0349237	0.0334062	0.0317549	0.033988	0.0450661	0.0337851	0.0429664	0.0820323	0.075991	0.060007	0.0703433	0.0608932
356.29	0.0348418	0.033356	0.031685	0.0340055	0.0450859	0.0340403	0.0431061	0.0821965	0.0759923	0.0600436	0.0704879	0.0609341
356.56	0.0346166	0.0331838	0.0315792	0.0338385	0.0449138	0.0340432	0.0430873	0.0821438	0.0757668	0.0599832	0.070387	0.0609191
356.82	0.034285	0.0330307	0.0314098	0.033506	0.0446625	0.0339179	0.042954	0.0819764	0.0756563	0.0597449	0.0702749	0.0607299
357.08	0.0339715	0.0328653	0.0312948	0.0332293	0.0444807	0.0337824	0.0427883	0.0818802	0.0754864	0.0595042	0.0702302	0.0606162
357.35	0.0336632	0.0327488	0.0311897	0.0330043	0.0442726	0.033754	0.0427077	0.0818703	0.0753044	0.0593016	0.0701177	0.0605118
357.61	0.0332235	0.0324968	0.0308935	0.0326506	0.043818	0.0335062	0.0423632	0.0816266	0.0748413	0.0587782	0.0697668	0.0601925
357.88	0.0328905	0.0322568	0.0305586	0.0323132	0.0434935	0.0333072	0.0421369	0.0813914	0.0745324	0.0583003	0.0694761	0.0599062
358.14	0.0328197	0.0322008	0.0304876	0.0321861	0.0432584	0.0333609	0.0422459	0.0815764	0.0746702	0.0584011	0.0696649	0.0600405
358.4	0.0328997	0.032336	0.0305947	0.0322654	0.0432438	0.0334512	0.0423688	0.0818226	0.0749313	0.0586215	0.0699853	0.0603055
358.67	0.0328459	0.0324018	0.0307091	0.0322953	0.0432133	0.0334649	0.0423758	0.0818437	0.0750424	0.0587048	0.0700455	0.0605357
358.93	0.0328588	0.0325594	0.0310458	0.0323365	0.0432292	0.0335375	0.0424797	0.0819982	0.0752176	0.0589068	0.0702613	0.0607207
359.19	0.0330518	0.0328812	0.0313971	0.0324445	0.0433881	0.0337329	0.0427478	0.0822942	0.075528	0.0592226	0.0705484	0.0609074
359.46	0.0332575	0.0330149	0.0315678	0.0324341	0.043443	0.0337591	0.042873	0.0823726	0.07574	0.0593301	0.0706367	0.0610551
359.72	0.0336003	0.0331891	0.0318765	0.0325704	0.0435339	0.0337571	0.0429756	0.0825681	0.0760164	0.0594867	0.0707633	0.0613191
359.99	0.0338294	0.0332935	0.0320397	0.0326787	0.0434495	0.0336924	0.0429257	0.0826772	0.0762334	0.0595373	0.0708889	0.0613983
360.25	0.0340012	0.0335317	0.0322031	0.0327981	0.043533	0.0337292	0.0428949	0.0826859	0.0763572	0.0596432	0.071056	0.061499
360.51	0.0342176	0.0337422	0.0323594	0.032896	0.0436624	0.0337658	0.0429362	0.082754	0.0764872	0.0598339	0.0711904	0.0615405
360.78	0.0345186	0.0339551	0.0326247	0.0330998	0.0438839	0.0338265	0.042998	0.0829297	0.0767723	0.0600634	0.071292	0.061751
361.04	0.0347778	0.0341643	0.0328935	0.0333392	0.0441179	0.0339481	0.043105	0.0830931	0.0768452	0.0602317	0.0713529	0.0617738
361.3	0.0350912	0.034385	0.0330595	0.0334938	0.0443195	0.0339612	0.043222	0.0831203	0.0768934	0.0603162	0.0714045	0.0616915
361.57	0.0351234	0.0343918	0.0329327	0.0333825	0.0443752	0.0338215	0.0430476	0.0830666	0.076815	0.0602777	0.0711871	0.0615413
361.83	0.0351862	0.0344345	0.0327095	0.0332996	0.0442357	0.0336341	0.0428169	0.082987	0.0766712	0.0603553	0.0709439	0.0614728
362.1	0.0352354	0.0344548	0.0325768	0.0332892	0.0442588	0.0335173	0.0426309	0.0829077	0.0765087	0.0604606	0.0707695	0.0615163
362.36	0.0352434	0.0344241	0.0324306	0.0332553	0.0442481	0.0332849	0.0424569	0.0828685	0.0762967	0.060489	0.0706885	0.0615476
362.62	0.0353712	0.0344991	0.0324311	0.0333276	0.0443336	0.0332025	0.042415	0.0829803	0.0761281	0.0606604	0.0707385	0.0615542
362.89	0.035368	0.0344283	0.0322717	0.033177	0.0442454	0.033052	0.0423781	0.0830631	0.0760177	0.0607632	0.0707202	0.0614832
363.15	0.0352972	0.0343607	0.0321045	0.0330899	0.0440831	0.0329252	0.0422784	0.0830999	0.0759395	0.0607574	0.0707337	0.0614587
363.41	0.035239	0.0343131	0.0319903	0.0330081	0.0439953	0.0328761	0.042291	0.0830745	0.0759272	0.0607423	0.0706024	0.0614415
363.68	0.0351324	0.0340916	0.0318248	0.0330232	0.043903	0.0327177	0.0421816	0.082922	0.0757774	0.0605332	0.0703822	0.0613165
363.94	0.0349088	0.033889	0.031712	0.0329074	0.0437152	0.0326523	0.042108	0.0828262	0.0756132	0.0604487	0.0701229	0.0611732
364.2	0.0348564	0.033902	0.0317154	0.0329133	0.0437285	0.0327838	0.0422974	0.0829517	0.0756652	0.0605378	0.0701346	0.0613265
364.47	0.0346758	0.0337287	0.0315104	0.0326771	0.0436228	0.0327285	0.0422572	0.0829316	0.0754447	0.0603418	0.0700748	0.0611718
364.73	0.0344935	0.0335022	0.0313243	0.0323984	0.0435532	0.0326726	0.0423036	0.0828973	0.0752508	0.0601814	0.070071	0.0610995
364.99	0.0343103	0.0332583	0.0312384	0.0321665	0.0435166	0.0326784	0.0423359	0.0827265	0.0751226	0.0599925	0.0699898	0.0611147
365.26	0.0341356	0.0331516	0.0311778	0.0320193	0.0434218	0.0327243	0.0422886	0.0826219	0.0750072	0.0597472	0.0699982	0.0611246
365.52	0.0340499	0.0331239	0.031178	0.0318939	0.0433157	0.0328269	0.0423108	0.0826483	0.075111	0.0596825	0.0702021	0.0611988
365.79	0.0339362	0.0330939	0.0311721	0.0318263	0.0431545	0.033026	0.0423114	0.0826169	0.075213	0.0596195	0.0703736	0.0612103
366.05	0.0339441	0.0329765	0.0311696	0.0316977	0.0429999	0.0330839	0.0422883	0.0826863	0.0752737	0.059488	0.0704637	0.061348
366.31	0.033923	0.0329343	0.0312171	0.0315858	0.0429032	0.0330138	0.0422394	0.0827914	0.0752882	0.0593496	0.070504	0.0613339
366.58	0.0340829	0.033078	0.0313963	0.0316831	0.0429088	0.0331022	0.0424068	0.0829364	0.0754581	0.0593774	0.0706667	0.0615503
366.84	0.0343798	0.0334175	0.0316612	0.0318483	0.0430589	0.0332932	0.0427652	0.0832143	0.0758326	0.0595732	0.0708032	0.0618012
367.1	0.0345155	0.0336534	0.0319713	0.0319264	0.0431705	0.0334346	0.0429763	0.0833638	0.0762146	0.0597956	0.0708863	0.0621233
367.37	0.0347728	0.0339036	0.0323306	0.0320732	0.0434781	0.0335167	0.0432838	0.083524	0.0766422	0.0600749	0.0711916	0.062553
367.63	0.0349596	0.0341395	0.0326407	0.0323353	0.0437823	0.0336786	0.0436305	0.0836171	0.0770453	0.0602956	0.0715211	0.0629198
367.89	0.0350343	0.0342845	0.0328888	0.0325928	0.0439482	0.0337927	0.0437391	0.0836957	0.0773116	0.0603865	0.0716635	0.0630837
368.16	0.0351104	0.034416	0.0330192	0.0327632	0.0440942	0.0338796	0.0438448	0.0838944	0.0775288	0.060546	0.0717038	0.0631503
368.42	0.0350383	0.0343725	0.0330424	0.0328481	0.0441275	0.0339746	0.043803	0.0839357	0.0775303	0.0605794	0.0717097	0.063115
368.68	0.0351296	0.0344424	0.033199	0.0330633	0.0443512	0.0342888	0.0438936	0.0841165	0.0777452	0.0608026	0.0719408	0.0632586
368.95	0.0354595	0.0346939	0.0334525	0.0334676	0.0446408	0.0346011	0.044216	0.0843059	0.0780058	0.0609382	0.0721984	0.0633947
369.21	0.0355537	0.0348593	0.0336112	0.0337997	0.0448356	0.0347728	0.0443497	0.0844834	0.078135	0.0610575	0.0723961	0.0634582
369.47	0.0355245	0.0348358	0.0335165	0.0338495	0.0448689	0.034735	0.044239	0.0845254	0.078187	0.0609433	0.0723983	0.0632916
369.74	0.0356171	0.0350149	0.033532	0.0341052	0.0450987	0.0348771	0.044279	0.0847299	0.0782429	0.0610238	0.072529	0.0633019
370	0.0355141	0.0350816	0.0334466	0.034226	0.0451588	0.0348464	0.0442312	0.0848144	0.0780467	0.0608766	0.0723956	0.0630756
370.26	0.0355037	0.0351127	0.0332909	0.0342425	0.0451266	0.0347584	0.0441017	0.0848146	0.0778977	0.0606023	0.0721912	0.0628296
370.53	0.0355215	0.0350227	0.0330791	0.0341519	0.0451006	0.0346657	0.04405	0.0848598	0.0779013	0.0606466	0.0720964	0.0626132
370.79	0.035553	0.034872	0.0329334	0.0341084	0.0449408	0.0345375	0.0439484	0.0849502	0.0779365	0.0609054	0.0722439	0.0625994
371.05	0.0355422	0.0348063	0.0328215	0.0341168	0.0450039	0.0344805	0.0437998	0.0849876	0.0778114	0.0609881	0.0724254	0.0624363
371.32	0.0352515	0.0344902	0.0325497	0.0339594	0.0448227	0.0342611	0.0435441	0.084731	0.0775145	0.0608057	0.07219	0.0620989
371.58	0.0349622	0.0341357	0.0323575	0.0336308	0.0445646	0.0339885	0.0432752	0.0844924	0.07717	0.0606822	0.071896	0.0616987
371.84	0.0350435	0.0340725	0.0322915	0.0335308	0.0445035	0.0340547	0.0434494	0.0845754	0.077061	0.0609211	0.0719078	0.0616539
372.11	0.0349517	0.0339212	0.032167	0.0333875	0.0442245	0.0339937	0.0435712	0.0845274	0.0769517	0.0609352	0.0718321	0.0616618
372.37	0.0348313	0.0338419	0.0321739	0.0332406	0.0439913	0.0338822	0.0436488	0.0846318	0.0769039	0.0610237	0.0718627	0.0617077
372.63	0.0348509	0.0339448	0.0322868	0.0332994	0.0438834	0.033874	0.0437226	0.0848469	0.077035	0.0611798	0.0721819	0.0618061
372.9	0.0350383	0.0341528	0.0324886	0.0334923	0.044045	0.0341502	0.0439904	0.085186	0.0773687	0.0615667	0.072613	0.0621936
373.16	0.0349981	0.0340614	0.0325365	0.0334434	0.0440351	0.0342425	0.0440549	0.0853519	0.077479	0.0616308	0.0726922	0.0623256
373.42	0.0351319	0.0341531	0.0327308	0.0335804	0.0442425	0.0345112	0.0443908	0.0855843	0.0777147	0.0617764	0.0728955	0.062584
373.69	0.0352274	0.0342598	0.0328948	0.0336824	0.0443885	0.0347444	0.0446281	0.0857093	0.0779104	0.0618676	0.0731507	0.0627489
373.95	0.0353682	0.0344221	0.033067	0.0337152	0.0444885	0.0349207	0.0447933	0.0858412	0.078178	0.0620086	0.0734351	0.0628621
374.21	0.0354425	0.0344597	0.0331067	0.0336643	0.0445834	0.035055	0.0448494	0.0860255	0.0782917	0.0621488	0.0735746	0.0631155
374.48	0.0357038	0.0346429	0.0332656	0.0337076	0.0446465	0.0352647	0.04503	0.0861906	0.0784825	0.0623538	0.0737089	0.0634465
374.74	0.0360895	0.0349696	0.033709	0.0338853	0.0450027	0.0356914	0.045257	0.086523	0.0788621	0.0626851	0.0740296	0.0638237
375	0.0364519	0.0353559	0.0341671	0.03409	0.0452954	0.0360133	0.0456454	0.0868354	0.0793176	0.063037	0.0744798	0.0643414
375.27	0.036907	0.0357387	0.0347006	0.0343127	0.045713	0.0364548	0.0461185	0.0871541	0.0797826	0.0634777	0.0750223	0.0648169
375.53	0.037186	0.0359547	0.0349885	0.0343929	0.0459392	0.0366719	0.04643	0.0874671	0.0801163	0.0638094	0.0753811	0.0651486
375.79	0.0372892	0.0359665	0.0351731	0.0344806	0.0459807	0.0367116	0.0464129	0.0875355	0.0802916	0.0638983	0.075489	0.0653256
376.06	0.0374199	0.0359906	0.0352862	0.0345964	0.0461088	0.0367874	0.0464547	0.0876465	0.0804346	0.0640234	0.0754936	0.0654839
376.32	0.0375501	0.0360179	0.035331	0.0348144	0.046341	0.036823	0.0465604	0.0876916	0.0805339	0.0642341	0.0755431	0.0657529
376.58	0.0375792	0.0361281	0.0354503	0.0348753	0.0464968	0.0368798	0.0466744	0.0877996	0.0806522	0.0643311	0.0756822	0.0659865
376.84	0.037518	0.036127	0.0353941	0.0347684	0.0465461	0.0367726	0.0466936	0.0877366	0.0806176	0.0642671	0.0756584	0.0661184
377.11	0.0373614	0.0359933	0.0352039	0.0346171	0.0464772	0.0365071	0.0465485	0.0875966	0.0803767	0.0641563	0.0754759	0.0660304
377.37	0.0372783	0.0358774	0.035128	0.0345699	0.0464448	0.0363971	0.0465522	0.0874774	0.0801937	0.0642148	0.0753653	0.0659928
377.63	0.0371883	0.0357822	0.0350087	0.0346373	0.0463622	0.0363831	0.0464882	0.0873918	0.0801083	0.0641417	0.0753603	0.0659813
377.9	0.0370023	0.035698	0.0348202	0.0346498	0.046212	0.0363265	0.0463703	0.0873123	0.0799599	0.0640078	0.0753399	0.0658566
378.16	0.0369028	0.0357185	0.0346776	0.0346879	0.0461288	0.0362669	0.0463267	0.0873256	0.0799223	0.0639893	0.0754913	0.0657592
378.42	0.0367373	0.03562	0.0344748	0.0346163	0.0460382	0.0362344	0.0461721	0.0872253	0.0798072	0.0638424	0.0754432	0.0654973
378.69	0.0366201	0.03554	0.0343754	0.0345124	0.0459527	0.0361522	0.0460515	0.0871009	0.0797301	0.0636246	0.07529	0.065332
378.95	0.0363903	0.0354992	0.0342885	0.0344555	0.0458688	0.0359563	0.0458577	0.0870652	0.0797605	0.0633841	0.0750755	0.0650787
379.21	0.0361936	0.0354502	0.0341323	0.0343362	0.04571	0.0356544	0.0457135	0.0870282	0.0798367	0.0631686	0.0748158	0.0648599
379.48	0.0361245	0.0354203	0.0340143	0.0342678	0.045675	0.035446	0.0455647	0.0869764	0.0798443	0.0631403	0.0745855	0.0645972
379.74	0.0358888	0.0352783	0.0338267	0.0340639	0.0455549	0.0352119	0.0453554	0.0866784	0.0797462	0.0631223	0.0744069	0.0644343
380	0.0356966	0.0350812	0.0335959	0.0338347	0.0453787	0.0348816	0.0451487	0.0864113	0.0795831	0.0629955	0.0742034	0.064266
380.26	0.035683	0.0350247	0.0335132	0.0338002	0.045331	0.0347994	0.045128	0.0863253	0.0795716	0.0630121	0.0741699	0.0641768
380.53	0.0355751	0.0348999	0.0333593	0.0336343	0.0452194	0.0345878	0.0449678	0.086347	0.0794876	0.0629143	0.0740531	0.0639025
380.79	0.0353643	0.0347919	0.0331234	0.0334364	0.0450427	0.0344519	0.0448092	0.0862348	0.07929	0.0628172	0.073854	0.0637092
381.05	0.0352771	0.034757	0.033056	0.0334418	0.0450052	0.0344855	0.0447634	0.0862226	0.0792484	0.0628095	0.0738993	0.0636996
381.32	0.0355136	0.0350515	0.0332445	0.0337697	0.045136	0.0347275	0.0450229	0.0864917	0.0796148	0.0630455	0.0742142	0.0639845
381.58	0.0358149	0.0353906	0.0334593	0.0341314	0.0452408	0.0349927	0.0452661	0.086643	0.0799194	0.0631543	0.0744119	0.0641888
381.84	0.0360636	0.0356603	0.033688	0.0344708	0.0454068	0.0352938	0.0454104	0.0869447	0.0802042	0.0633066	0.0746559	0.0644483
382.11	0.0361489	0.0358053	0.0337313	0.0345049	0.0454612	0.0354578	0.045449	0.0872296	0.0804817	0.0633039	0.0747733	0.0647434
382.37	0.0363421	0.0361544	0.0339928	0.0347961	0.045773	0.0357844	0.0458006	0.0875605	0.0808162	0.0635108	0.0750955	0.0652034
382.63	0.0365427	0.0363756	0.0342775	0.0350561	0.0460255	0.0360324	0.0461134	0.0878186	0.0810344	0.0636958	0.0753296	0.0654791
382.89	0.0367895	0.0365613	0.0344571	0.0351966	0.0461561	0.036273	0.0461716	0.0879643	0.0812822	0.0637701	0.0753962	0.0656695
383.16	0.0368937	0.036577	0.0344517	0.0352001	0.0462024	0.0363015	0.0461633	0.0881415	0.0814062	0.0638595	0.0754186	0.0657214
383.42	0.0370853	0.0367036	0.0345912	0.0353494	0.0463477	0.0364449	0.0461412	0.0883388	0.0814758	0.0639603	0.075568	0.0658973
383.68	0.0372427	0.0368429	0.0346905	0.0354436	0.046622	0.0366627	0.0462258	0.0884729	0.081443	0.0639767	0.0757012	0.0660016
383.95	0.0371312	0.0366672	0.034553	0.0352112	0.0465005	0.0365616	0.0461159	0.0882797	0.0811774	0.0637501	0.0754705	0.0658399
384.21	0.0370507	0.0364686	0.0344369	0.034941	0.0462337	0.0364368	0.0460669	0.0880541	0.0808481	0.0636548	0.0752386	0.0657604
384.47	0.0369573	0.0364346	0.0343739	0.0347985	0.0460799	0.0364429	0.0462142	0.0878955	0.0805825	0.0636566	0.0752144	0.0656976
384.73	0.0367229	0.0362538	0.0341395	0.0344737	0.0457923	0.0361957	0.0461456	0.0875984	0.0803978	0.063433	0.0749893	0.0654598
385	0.0364752	0.036046	0.0339019	0.0341077	0.0455107	0.035908	0.0460465	0.0874174	0.0802184	0.0632436	0.0748429	0.0652922
385.26	0.0363065	0.0359809	0.0337661	0.0339324	0.045395	0.0357712	0.046027	0.0873823	0.0801257	0.0631416	0.0749167	0.0652524
385.52	0.0361578	0.0359529	0.0337171	0.0338888	0.0453099	0.0357547	0.0460979	0.0874471	0.0801467	0.0632436	0.0750754	0.0653472
385.79	0.0360838	0.0359353	0.0335986	0.0338546	0.0451685	0.0357151	0.0461215	0.0873931	0.0799897	0.0632092	0.0750517	0.0653701
386.05	0.0359538	0.0358472	0.0333946	0.0337619	0.0450143	0.0356443	0.0460532	0.0872502	0.0798614	0.0631403	0.0750813	0.0652043
386.31	0.0356629	0.0356314	0.0331877	0.03363	0.0447744	0.0353755	0.0458584	0.0871156	0.0797136	0.0629849	0.0750596	0.0649567
386.57	0.0354322	0.0354225	0.0329893	0.0334416	0.04457	0.0350616	0.0456519	0.0869445	0.0795646	0.062735	0.074961	0.0647121
386.84	0.0353291	0.0352321	0.032841	0.0332712	0.0443981	0.0349449	0.0455303	0.0869255	0.0795042	0.0626209	0.0749215	0.0645967
387.1	0.0354627	0.0352869	0.033007	0.0333076	0.0444592	0.0350583	0.0456241	0.0870776	0.0797272	0.0626988	0.0750171	0.06465
387.36	0.0357117	0.035443	0.0333459	0.0334149	0.0447798	0.035276	0.0457279	0.0873303	0.0801716	0.0629508	0.0753902	0.0648113
387.62	0.0359521	0.0356011	0.0336839	0.0335702	0.0450797	0.0355009	0.0459614	0.0875645	0.0806848	0.063242	0.0757414	0.0650886
387.89	0.0361237	0.0356361	0.0338748	0.0335669	0.0453009	0.0356491	0.0461384	0.0877985	0.0809068	0.0633699	0.0759403	0.06514
388.15	0.0361078	0.0355123	0.0338584	0.0334926	0.0452952	0.0355653	0.0460382	0.0878707	0.0809122	0.0634858	0.0760158	0.0650897
388.41	0.0359634	0.0352343	0.0336284	0.0333349	0.045081	0.0353709	0.045714	0.0876849	0.0808522	0.0633904	0.0758379	0.0648893
388.68	0.036079	0.0352922	0.033668	0.0334601	0.0452668	0.035561	0.0458022	0.0878617	0.0810616	0.0635538	0.0759747	0.0649894
388.94	0.0362259	0.0355186	0.0339088	0.0337156	0.0456679	0.0358003	0.0459734	0.088182	0.0813683	0.0638379	0.0762799	0.0653437
389.2	0.0362823	0.0356977	0.0339999	0.0339039	0.0457824	0.0359255	0.0460249	0.0883528	0.0816436	0.0638843	0.0763746	0.0655671
389.46	0.036419	0.0358889	0.0341634	0.0341493	0.0459296	0.0361106	0.0461657	0.0885256	0.0819143	0.0640811	0.0764963	0.0658796
389.73	0.0366241	0.0360376	0.0343347	0.0343485	0.046059	0.0363094	0.0463852	0.0887316	0.0819754	0.0643777	0.0766277	0.0660624
389.99	0.0367485	0.0360738	0.0344053	0.0344535	0.0461074	0.0364272	0.0465471	0.0886577	0.0818766	0.0644762	0.0766337	0.0660386
390.25	0.036891	0.0362624	0.0345184	0.034692	0.0462384	0.0366191	0.0467343	0.0888032	0.0820342	0.0645417	0.0767772	0.0663031
390.51	0.0370273	0.0365282	0.0347534	0.0348754	0.0465419	0.036834	0.0470146	0.0889755	0.082204	0.0647973	0.0769485	0.0665716
390.78	0.0373129	0.0368611	0.0351393	0.0352411	0.0468936	0.0370879	0.047416	0.0892348	0.082454	0.065125	0.0772881	0.0669866
391.04	0.0375518	0.0370508	0.035389	0.0355171	0.0471712	0.0374078	0.0476387	0.0894542	0.0826269	0.0653872	0.077418	0.0671934
391.3	0.0376744	0.0371637	0.0355876	0.0357112	0.0473317	0.0376346	0.0477837	0.089628	0.0828449	0.0654403	0.0775346	0.0673066
391.57	0.0376076	0.037129	0.0356474	0.0358033	0.0472415	0.0375597	0.0477671	0.0896132	0.0829502	0.0653338	0.0774918	0.0672266
391.83	0.0375124	0.0369962	0.0355679	0.0357645	0.0470742	0.0373137	0.0476535	0.0895076	0.0827785	0.0651996	0.0773066	0.0670835
392.09	0.0373932	0.0366937	0.0352999	0.0356054	0.0467903	0.0369965	0.047298	0.0891681	0.0822987	0.0650641	0.077042	0.0668288
392.35	0.0373073	0.0365507	0.0352205	0.0355807	0.0466281	0.0368565	0.047141	0.0889301	0.0820742	0.0650274	0.0769083	0.0667062
392.62	0.0372642	0.0364722	0.0351281	0.0354984	0.0464664	0.036743	0.047075	0.088772	0.0818079	0.06491	0.0766707	0.0665402
392.88	0.0372652	0.0364495	0.035076	0.0354478	0.0464019	0.0366849	0.0471582	0.0887256	0.081629	0.0649048	0.0766544	0.0664053
393.14	0.0370764	0.03622	0.0348552	0.0352047	0.0461422	0.0363853	0.0469359	0.0885928	0.0813178	0.0646904	0.0764698	0.0660576
393.4	0.0368172	0.0360639	0.0346579	0.03505	0.045911	0.0361481	0.0467194	0.0884041	0.0810083	0.0644488	0.0761181	0.065809
393.67	0.0366739	0.0360563	0.0345944	0.0350511	0.0458102	0.036037	0.0466002	0.0883895	0.0808422	0.0642736	0.0760414	0.0656357
393.93	0.0366603	0.0361145	0.0346564	0.0349949	0.0457366	0.0359411	0.0465198	0.0883307	0.0808105	0.0641823	0.0760409	0.0655642
394.19	0.0369009	0.0362954	0.0347883	0.0351089	0.0458794	0.0359407	0.0464812	0.0883008	0.0808479	0.0641903	0.0760042	0.0655517
394.45	0.0369257	0.036237	0.0347426	0.0350608	0.0459346	0.0358488	0.046269	0.0881962	0.0808241	0.0640441	0.075831	0.0654079
394.72	0.0368978	0.0361877	0.0347344	0.0348915	0.0458846	0.0357586	0.0460733	0.0880213	0.0807839	0.0638534	0.075702	0.0653421
394.98	0.0371045	0.0363588	0.0349192	0.0349759	0.0460321	0.0357541	0.046113	0.0879667	0.0807554	0.0639213	0.0758254	0.0653874
395.24	0.0373785	0.036551	0.0351549	0.0351808	0.0462844	0.0359571	0.0461569	0.0880949	0.0808715	0.0640907	0.0760521	0.0654808
395.5	0.0376234	0.0366671	0.0353143	0.0353162	0.0464991	0.0361469	0.0460683	0.088239	0.0810182	0.0641116	0.0761168	0.0655962
395.77	0.0378625	0.0368818	0.0355284	0.035436	0.0468834	0.0363725	0.0462265	0.0887111	0.0813506	0.0644129	0.0764457	0.0658429
396.03	0.0383744	0.0372653	0.0360059	0.0357257	0.0474341	0.0367553	0.0464285	0.0892248	0.0817295	0.0649608	0.0769345	0.0661645
396.29	0.038755	0.0375377	0.0363167	0.0360176	0.0479189	0.0370997	0.0466171	0.0895935	0.082051	0.0653848	0.0773356	0.0665255
396.55	0.0387784	0.0375787	0.0362601	0.0360404	0.0479872	0.0372533	0.0466236	0.0896058	0.082139	0.0654301	0.0774062	0.0666109
396.82	0.0387157	0.0375311	0.036088	0.036006	0.0480273	0.0372265	0.0465356	0.0894188	0.0820277	0.0653528	0.0771902	0.0666116
397.08	0.0388175	0.0377691	0.0361245	0.0360872	0.0483171	0.0373945	0.0466396	0.0895283	0.0822466	0.0655421	0.0773253	0.0667988
397.34	0.0388217	0.0377813	0.0360244	0.0361014	0.0484524	0.0375282	0.0467345	0.0897175	0.082494	0.0655752	0.0773581	0.0668679
397.6	0.0386861	0.0377366	0.0359534	0.0360914	0.0484326	0.0375967	0.0467969	0.0898301	0.082609	0.0656084	0.0774126	0.0669663
397.87	0.0389423	0.0380595	0.0361249	0.0364367	0.0488061	0.0379285	0.0471543	0.0902479	0.0828882	0.0659834	0.07782	0.0674061
398.13	0.0392998	0.0385569	0.0364673	0.0369331	0.04926	0.0384462	0.0477342	0.090781	0.0832669	0.0665069	0.078467	0.0679874
398.39	0.0397144	0.0391124	0.036781	0.0374226	0.0497028	0.0389976	0.0482659	0.0912995	0.0836045	0.0669653	0.0788733	0.0684827
398.65	0.039854	0.0393964	0.0369632	0.0376967	0.0499908	0.0392873	0.0484852	0.0916138	0.0837201	0.0671743	0.0792046	0.0687287
398.91	0.0400816	0.039675	0.0371987	0.0380224	0.0502466	0.0395205	0.048784	0.0918318	0.0837799	0.0673762	0.0795071	0.0689836
399.18	0.040309	0.0397934	0.0373001	0.0382097	0.0503816	0.039678	0.0490637	0.0919547	0.0838148	0.0675119	0.0797889	0.069213
399.44	0.0405449	0.0399263	0.0375462	0.0384477	0.0504244	0.0399507	0.0493477	0.0921523	0.084016	0.067862	0.0802089	0.0694338
399.7	0.0408972	0.040204	0.0379472	0.0387643	0.0506543	0.0402626	0.0496735	0.0924825	0.0843261	0.0682194	0.080668	0.0697005
399.96	0.0412985	0.0405608	0.0383694	0.0391373	0.0510932	0.0406289	0.0500265	0.0928447	0.0847383	0.0685732	0.0811355	0.0700343
400.23	0.0415308	0.0408044	0.0386434	0.0394193	0.0512863	0.0408726	0.0503081	0.0931156	0.0850699	0.0687276	0.0814159	0.0702051
400.49	0.0417484	0.0410863	0.0388103	0.0396807	0.0513837	0.0410209	0.0505869	0.0934886	0.0852431	0.0688973	0.0818103	0.0703542
400.75	0.0418345	0.0412078	0.0388457	0.0399332	0.0514618	0.0410857	0.0506139	0.0935939	0.0853349	0.0690787	0.082082	0.0703073
401.01	0.0419638	0.0412616	0.0389255	0.0400752	0.0515058	0.0411386	0.0505758	0.0937002	0.0854327	0.0691496	0.0821812	0.0702466
401.28	0.0419236	0.041287	0.0390166	0.0401775	0.0515052	0.041183	0.050605	0.093779	0.0856377	0.0691114	0.0822388	0.0702093
401.54	0.0418216	0.0413304	0.0390759	0.040266	0.0514376	0.0410659	0.0504716	0.0937506	0.0855819	0.0690225	0.0821872	0.0702072
401.8	0.041694	0.0413268	0.038906	0.0403112	0.0512399	0.0409069	0.0502712	0.0936241	0.0854852	0.0688706	0.0820214	0.069989
402.06	0.0416118	0.0414064	0.0388168	0.0403451	0.0512017	0.0407433	0.05019	0.0935534	0.0854393	0.0687801	0.082037	0.0697974
402.32	0.0414011	0.0412869	0.038566	0.0401227	0.0509216	0.0404841	0.0499463	0.0932919	0.0850997	0.0684669	0.0817749	0.0692872
402.59	0.041157	0.0411673	0.0383102	0.039873	0.0506884	0.0402544	0.0497821	0.0929415	0.0847858	0.0680415	0.0813786	0.0688684
402.85	0.0409416	0.0411299	0.0381333	0.0396853	0.0505515	0.0400395	0.0495296	0.0927559	0.0845792	0.0677397	0.0811337	0.0687613
403.11	0.0409194	0.0411108	0.0380918	0.0396059	0.050695	0.0399486	0.0494059	0.0928167	0.0845653	0.0677082	0.08106	0.068704
403.37	0.0409464	0.0410527	0.0380454	0.0396127	0.05069	0.0398487	0.0492654	0.0928117	0.0845314	0.06762	0.0809648	0.0685465
403.64	0.040983	0.0410015	0.0379679	0.0395393	0.0506225	0.0397354	0.04904	0.0927883	0.0845615	0.067492	0.0808879	0.0682686
403.9	0.0409097	0.0409161	0.0378876	0.0394	0.050382	0.0395597	0.0488425	0.0926149	0.0845662	0.0671773	0.0807408	0.0680334
404.16	0.0408119	0.0408644	0.0377183	0.0392651	0.0502135	0.0393865	0.0486786	0.0923825	0.0844324	0.0669167	0.0805072	0.0678709
404.42	0.0408187	0.0407847	0.0374353	0.0392032	0.0501345	0.0391799	0.0484465	0.0921669	0.0841414	0.0666859	0.0802724	0.06773
404.68	0.0410049	0.0409	0.0373942	0.0393909	0.0501721	0.03923	0.0484236	0.0921877	0.0840891	0.0667047	0.0803139	0.067797
404.95	0.0413695	0.0411625	0.0375804	0.0397155	0.0504099	0.0395294	0.0486542	0.0923052	0.0843071	0.0668987	0.0804274	0.0679529
405.21	0.0416495	0.0413214	0.0375657	0.0399197	0.0505016	0.0396844	0.0488023	0.0923311	0.0843576	0.0669748	0.0802589	0.0680417
405.47	0.0417801	0.041401	0.0374572	0.0400245	0.0504985	0.039692	0.0487597	0.092378	0.0843042	0.066923	0.080023	0.0680582
405.73	0.0417901	0.0412765	0.0372456	0.0399481	0.0503697	0.0396024	0.0485382	0.0923067	0.0840421	0.0667029	0.0796007	0.0679811
406	0.0417195	0.0411672	0.0370267	0.0398735	0.0503069	0.0395401	0.0483546	0.0921211	0.0838233	0.066405	0.0792372	0.0678632
406.26	0.0417669	0.0410967	0.0369766	0.0399481	0.0504633	0.0397257	0.048427	0.0921059	0.0837427	0.0663073	0.0790257	0.0679057
406.52	0.0419954	0.0411569	0.0370369	0.0401463	0.0508167	0.0399538	0.0485683	0.0921726	0.0838183	0.0664121	0.0788807	0.0679933
406.78	0.0424099	0.0413735	0.0371826	0.0404969	0.051294	0.0401939	0.0487719	0.0923252	0.0839388	0.0665545	0.0788174	0.0680858
407.04	0.0427511	0.0416541	0.0373716	0.0409045	0.0516779	0.0404979	0.0488914	0.09237	0.0840997	0.0666183	0.0787988	0.0682136
407.31	0.0430539	0.0418989	0.0376616	0.0412577	0.0519256	0.040781	0.0489801	0.0922693	0.0840928	0.066616	0.0788165	0.0683393
407.57	0.0435553	0.0422436	0.0381146	0.0417813	0.0523503	0.0412308	0.0492284	0.092561	0.084242	0.0667761	0.0790824	0.068669
407.83	0.0441357	0.0425468	0.038501	0.0423641	0.0528607	0.0418457	0.0496358	0.0929267	0.0845354	0.0670033	0.0795526	0.0689519
408.09	0.0444813	0.0427674	0.0387487	0.0426483	0.0532506	0.0421838	0.0497976	0.0930659	0.0847437	0.0670989	0.0797682	0.069047
408.35	0.04469	0.0429071	0.0389415	0.0428567	0.0534433	0.0423942	0.0498692	0.0931276	0.0849477	0.0672521	0.0799787	0.0690759
408.62	0.0450371	0.0431051	0.039191	0.043186	0.0537134	0.0427206	0.0500009	0.0931847	0.0851582	0.0674418	0.0802035	0.0691962
408.88	0.0453936	0.0434239	0.0394463	0.0437	0.0541276	0.0431892	0.0501644	0.0932075	0.0854496	0.0675667	0.0805332	0.0695313
409.14	0.0456036	0.0435457	0.0395119	0.0440636	0.0543558	0.0434183	0.0502057	0.0930732	0.0855767	0.0673754	0.08061	0.0695469
409.4	0.0458252	0.0436043	0.039579	0.0445389	0.0545905	0.0434239	0.0501641	0.092964	0.0856546	0.0672968	0.0806063	0.069494
409.66	0.0459954	0.0437082	0.0396629	0.0448962	0.054701	0.0434983	0.0500288	0.0930408	0.0858586	0.0673379	0.0807036	0.0693775
409.93	0.0460799	0.0436374	0.0396648	0.0452474	0.0547833	0.0435863	0.04995	0.0929192	0.0858319	0.0671946	0.0806005	0.0691486
410.19	0.0461365	0.0437003	0.0397235	0.0455258	0.0549404	0.0436283	0.0498122	0.0928002	0.0857775	0.0670648	0.0805311	0.0689956
410.45	0.0465401	0.0440462	0.0399234	0.0459937	0.0554104	0.0439048	0.0499433	0.0929361	0.0859268	0.0671698	0.0807483	0.0692177
410.71	0.04681	0.0443446	0.0400156	0.0462863	0.0558075	0.0442112	0.0500136	0.0929835	0.0860028	0.0671058	0.0808195	0.0693196
410.97	0.0470127	0.0446099	0.0400496	0.0465471	0.0561194	0.0444063	0.0498888	0.0929939	0.0859502	0.0669619	0.0806571	0.0692226
411.24	0.0472646	0.0446819	0.0400998	0.0466799	0.0562403	0.044477	0.049619	0.0927367	0.0855794	0.066725	0.0803835	0.0690892
411.5	0.0474845	0.0446652	0.0400914	0.0466677	0.0562584	0.0444905	0.0494059	0.0923094	0.0850964	0.0665328	0.0801532	0.0687764
411.76	0.047787	0.0446955	0.0401695	0.0467392	0.0563319	0.0445467	0.0492346	0.092139	0.0847618	0.0664988	0.0800505	0.0686975
412.02	0.0481239	0.0448797	0.0403375	0.0469848	0.0564573	0.0447233	0.0490876	0.0920205	0.0846543	0.0665751	0.0800611	0.0687539
412.28	0.0485157	0.0453393	0.040625	0.0472111	0.0568451	0.0450618	0.0490246	0.0920871	0.0844645	0.0666504	0.0800489	0.0688943
412.55	0.0489401	0.045802	0.0408029	0.0475789	0.0572639	0.0454236	0.0489302	0.0920919	0.0843122	0.0667059	0.0799926	0.0691347
412.81	0.049498	0.0463267	0.0411719	0.0481104	0.057741	0.0458832	0.0490529	0.0922965	0.0843278	0.0668554	0.0801866	0.0692831
413.07	0.0501507	0.0468656	0.0415524	0.0487236	0.0582358	0.0463341	0.0493531	0.0923797	0.0843766	0.0670996	0.0802866	0.0694801
413.33	0.0507519	0.0472034	0.0418982	0.0493573	0.0587641	0.0467779	0.0496275	0.0923548	0.0844203	0.0673766	0.0803604	0.0695697
413.59	0.0514461	0.0476	0.0424246	0.0499113	0.0592164	0.0473536	0.0499158	0.0924415	0.0846165	0.0677478	0.0804204	0.0698344
413.85	0.0519594	0.0479206	0.0427215	0.0503872	0.0595909	0.0478317	0.0501621	0.0923973	0.0847831	0.0679381	0.0803394	0.0699741
414.12	0.0523311	0.0483269	0.0430088	0.0508456	0.0600464	0.04818	0.0502249	0.0922373	0.0846577	0.0681038	0.0802878	0.0700556
414.38	0.0527028	0.0486343	0.0431369	0.0513256	0.0604874	0.0483693	0.0501229	0.0922451	0.0846497	0.0682043	0.0802193	0.069971
414.64	0.053088	0.0489453	0.0432185	0.0517789	0.0609461	0.0485677	0.0501206	0.0922313	0.084657	0.0682449	0.0801823	0.0699366
414.9	0.053314	0.0491301	0.043176	0.0520525	0.0610687	0.0487851	0.050046	0.0919576	0.0845494	0.0679806	0.0798391	0.0696428
415.16	0.0536002	0.0493681	0.0433117	0.0524906	0.0612583	0.0490341	0.050092	0.0918284	0.0845235	0.0679026	0.079634	0.0695309
415.43	0.053941	0.0495335	0.0434657	0.053044	0.06151	0.0492856	0.0500356	0.0918173	0.0846237	0.0678884	0.0796921	0.0695394
415.69	0.0542158	0.0496055	0.0436296	0.0535317	0.0618299	0.0495106	0.0499596	0.0919165	0.0847814	0.0678949	0.0797772	0.0693675
415.95	0.0544394	0.049842	0.0438987	0.0539543	0.0619912	0.0496683	0.0499481	0.0919515	0.0849578	0.0678832	0.079875	0.0691566
416.21	0.0547355	0.0501544	0.0441449	0.0543618	0.0621633	0.0498383	0.0500062	0.0919185	0.085221	0.0678658	0.0800771	0.0689812
416.47	0.0553378	0.0506397	0.0446014	0.0551611	0.062726	0.0503644	0.0502614	0.0922727	0.0856817	0.0680959	0.0804309	0.0692281
416.73	0.0559166	0.0511157	0.0449934	0.0559905	0.0634316	0.0508229	0.0504452	0.0926426	0.0861004	0.06828	0.0807199	0.0694687
417	0.0565217	0.0516003	0.0454151	0.0569142	0.0641603	0.0512448	0.0505346	0.0930175	0.086495	0.0683319	0.0811931	0.0697065
417.26	0.056943	0.0519693	0.0457931	0.0576272	0.0647265	0.0515411	0.0505925	0.0934358	0.087007	0.068286	0.0815366	0.0699313
417.52	0.0573343	0.0522132	0.0459758	0.0581446	0.0650436	0.0516594	0.0505711	0.0935694	0.0872223	0.0681657	0.0815742	0.069915
417.78	0.0575465	0.0524514	0.0460392	0.0586119	0.0653333	0.0517502	0.0503567	0.0936492	0.0872516	0.0679531	0.0814855	0.0699299
418.04	0.0577033	0.0527197	0.046003	0.0589365	0.0655958	0.0517925	0.0500983	0.0936117	0.0871703	0.0676814	0.0813989	0.0698152
418.3	0.057723	0.0528719	0.0458625	0.0590941	0.0657718	0.0517634	0.0497487	0.093494	0.0869017	0.067391	0.0812444	0.0696425
418.57	0.058015	0.053184	0.0459525	0.0595349	0.0662229	0.0519367	0.0496157	0.0934816	0.0869355	0.0672921	0.0812846	0.0696248
418.83	0.0586157	0.0537471	0.0462893	0.060306	0.0670893	0.0525158	0.0498329	0.0939267	0.0872806	0.0675352	0.0814736	0.0699598
419.09	0.0592132	0.0544419	0.0465745	0.0610112	0.0678933	0.0529504	0.049961	0.0943179	0.0875544	0.0677125	0.0816329	0.0701947
419.35	0.0598037	0.054959	0.0468515	0.0616214	0.0686018	0.0532713	0.0500039	0.0944923	0.0876069	0.0677603	0.0816858	0.0702268
419.61	0.0604681	0.0554243	0.0472111	0.0622576	0.0692987	0.0536152	0.0499471	0.0945216	0.0876019	0.0678496	0.0817007	0.0702143
419.87	0.0609277	0.0556913	0.0474258	0.0626856	0.0698497	0.0539006	0.0496598	0.0944355	0.0873698	0.0677585	0.081538	0.0701116
420.14	0.0616917	0.05627	0.0479229	0.0633543	0.0707072	0.0545036	0.0497001	0.0947714	0.0874471	0.0680458	0.0816451	0.0703202
420.4	0.0622954	0.0567682	0.0481246	0.0639153	0.0713697	0.0548454	0.0497562	0.0948262	0.0873174	0.0681307	0.0817011	0.0702552
420.66	0.0626328	0.0571246	0.0482314	0.0643209	0.0717847	0.0550717	0.0495762	0.0946253	0.0870391	0.0679765	0.0815186	0.0701998
420.92	0.0630726	0.0574791	0.0484384	0.0648984	0.0721595	0.055445	0.0494018	0.094355	0.0867806	0.0678819	0.0813842	0.0701948
421.18	0.0637445	0.0580915	0.0488161	0.0656486	0.072851	0.0560365	0.0494709	0.0943221	0.0867195	0.0679742	0.0813873	0.0703298
421.44	0.0643439	0.0586502	0.0491272	0.0663925	0.0734745	0.0565343	0.0495046	0.0942934	0.086643	0.0680139	0.081442	0.0704201
421.71	0.0649362	0.0590679	0.0493168	0.0672292	0.0740538	0.0569366	0.0495623	0.0942397	0.0865611	0.0679327	0.0814402	0.0703262
421.97	0.0657005	0.0596365	0.0495986	0.068148	0.0747035	0.0574187	0.0496689	0.0942425	0.0865118	0.0680673	0.0814893	0.0703327
422.23	0.0664358	0.0601331	0.0498892	0.0689137	0.0753864	0.0579837	0.0496705	0.0942159	0.0864035	0.0681253	0.0815504	0.0702636
422.49	0.0673118	0.0607282	0.0502961	0.0697611	0.0761174	0.0586003	0.0498287	0.0942085	0.0863005	0.0681979	0.0816595	0.0702854
422.75	0.068194	0.0614645	0.0507702	0.0707353	0.0768331	0.0592703	0.0499908	0.0942431	0.0863623	0.0683065	0.0817176	0.0703906
423.01	0.0690806	0.0620829	0.0512387	0.0717079	0.0774978	0.0598521	0.0501036	0.0942008	0.0864316	0.0683735	0.081676	0.0704825
423.28	0.0699321	0.0627042	0.0516252	0.0726123	0.0781619	0.0604506	0.0501749	0.0941084	0.0864933	0.0683163	0.0816739	0.0704513
423.54	0.0708104	0.0633473	0.0521146	0.0735763	0.0787873	0.0610383	0.0502274	0.0939579	0.0865642	0.068322	0.0816219	0.0703766
423.8	0.0715693	0.0638208	0.0525067	0.0743808	0.0792702	0.0615313	0.0501444	0.0937189	0.086388	0.068226	0.0814303	0.0701911
424.06	0.0722526	0.0644279	0.0528486	0.0752291	0.079818	0.0620798	0.0501807	0.0935972	0.0863748	0.068121	0.0813833	0.0700069
424.32	0.0730856	0.0651289	0.053298	0.0762089	0.0805521	0.0626332	0.050237	0.0935962	0.0865205	0.0680878	0.0813892	0.0699692
424.58	0.0738778	0.065829	0.0537499	0.0773456	0.0813053	0.0631854	0.0503786	0.0936654	0.0867022	0.0681334	0.081469	0.0700518
424.84	0.0746297	0.0665955	0.0542957	0.0784423	0.0820929	0.0639065	0.0503657	0.0937642	0.0868551	0.068148	0.0815639	0.0701431
425.11	0.0755205	0.0674525	0.0548371	0.0795679	0.0828921	0.0645958	0.0503065	0.0937692	0.0869637	0.0681959	0.0817265	0.0702833
425.37	0.0765745	0.0684041	0.0556549	0.0808566	0.0838922	0.0654213	0.0505777	0.0938585	0.087215	0.0683184	0.0820714	0.0704093
425.63	0.0776942	0.0692386	0.0563833	0.0821981	0.0849763	0.0662484	0.0508623	0.0939007	0.0874471	0.0684974	0.0823001	0.0706489
425.89	0.0789693	0.0701958	0.0571909	0.0836171	0.0861248	0.0671616	0.0512216	0.0942283	0.0877655	0.0688404	0.0826654	0.0710058
426.15	0.0801207	0.0712116	0.0579992	0.0848932	0.0872554	0.0679667	0.0514536	0.0945061	0.0881019	0.0690106	0.0828201	0.0713873
426.41	0.0810803	0.0722178	0.0587112	0.0860843	0.0884368	0.068705	0.0515446	0.094638	0.0882909	0.0690828	0.0829392	0.0716733
426.67	0.081791	0.0730454	0.0593376	0.0871266	0.0895251	0.0693817	0.0514173	0.094588	0.0881722	0.0691007	0.0829514	0.0717762
426.94	0.0825606	0.0736878	0.0598356	0.0882144	0.0905138	0.0699461	0.0512007	0.0945896	0.0880278	0.0690451	0.0829052	0.0717579
427.2	0.0833361	0.0743809	0.0602931	0.0891851	0.0914089	0.070532	0.0510992	0.0943747	0.0879295	0.068932	0.0828488	0.0717891
427.46	0.0840588	0.0750597	0.0605702	0.0900772	0.0921747	0.070993	0.0509925	0.0941983	0.0878908	0.0687691	0.0826602	0.0717345
427.72	0.0849535	0.0757862	0.0611056	0.0910235	0.093069	0.0715598	0.0510088	0.0941272	0.0877927	0.0688566	0.0826144	0.0717957
427.98	0.0856787	0.0762805	0.0614383	0.0917556	0.0938126	0.0719507	0.0507968	0.0939073	0.0874843	0.068693	0.0824104	0.071679
428.24	0.0863937	0.0769084	0.061871	0.0925697	0.0944874	0.0724153	0.0507042	0.0936881	0.0872156	0.068619	0.0823193	0.0715945
428.5	0.0873612	0.0777788	0.0625223	0.0935164	0.09532	0.073101	0.0507881	0.093653	0.0871017	0.0687519	0.0824314	0.0716909
428.77	0.0884213	0.0786109	0.0631265	0.0944056	0.0962201	0.0737294	0.0508139	0.0936937	0.0870207	0.0688767	0.082507	0.0718092
429.03	0.089494	0.0792991	0.0637491	0.0953225	0.097044	0.0743888	0.0507089	0.0938221	0.0869407	0.0689461	0.0824542	0.0719159
429.29	0.0903057	0.0798841	0.0642387	0.0961847	0.0977828	0.0749708	0.0504571	0.0937098	0.0866398	0.0688062	0.0822871	0.0718673
429.55	0.0911095	0.0804971	0.0646743	0.0969993	0.0985297	0.0755879	0.0502519	0.0935942	0.0863752	0.0685993	0.082126	0.0717361
429.81	0.0919268	0.081049	0.0651626	0.0978378	0.0992374	0.0762293	0.050078	0.0935163	0.0861476	0.0684112	0.0819651	0.0715669
430.07	0.0926677	0.0815272	0.0656991	0.0985849	0.0997833	0.0768051	0.0498434	0.0932107	0.0857471	0.0682074	0.0817752	0.0712492
430.33	0.0932543	0.0819306	0.0660847	0.0991901	0.100275	0.0772932	0.0495291	0.0927891	0.0853475	0.0679392	0.0815129	0.0709606
430.59	0.0938711	0.0824159	0.0663993	0.0998056	0.100744	0.0778494	0.0492938	0.0924011	0.0850352	0.0676731	0.0812484	0.0705909
430.86	0.0945529	0.0830113	0.0667426	0.100563	0.101256	0.078394	0.0490653	0.0920889	0.0846524	0.0673482	0.0809983	0.0702696
431.12	0.0955493	0.0837751	0.0673289	0.101633	0.101955	0.0790665	0.0489432	0.0918801	0.0845507	0.0671702	0.0809416	0.0701731
431.38	0.0966568	0.0846805	0.0679577	0.102762	0.10284	0.079892	0.0489114	0.091752	0.0845336	0.0670922	0.0808603	0.0701178
431.64	0.0977211	0.0854075	0.0685449	0.103798	0.103618	0.0806403	0.0488444	0.0916464	0.0844329	0.0668926	0.0806455	0.0699355
431.9	0.0987523	0.0860281	0.0690873	0.104834	0.104377	0.0812825	0.0487156	0.0914213	0.0841888	0.0666845	0.0803399	0.0695771
432.16	0.0998478	0.0866583	0.0696462	0.105816	0.105123	0.081891	0.0485907	0.0911567	0.0839366	0.0664813	0.0800243	0.0692455
432.42	0.100787	0.08733	0.0701587	0.106818	0.105868	0.0826142	0.0484861	0.0909527	0.0837696	0.0662783	0.0798022	0.0690077
432.68	0.101589	0.087956	0.0706451	0.107735	0.106507	0.0831461	0.0483296	0.0907178	0.083506	0.0661034	0.079407	0.0686547
432.95	0.102339	0.0885741	0.0710287	0.108653	0.10704	0.0835797	0.0482156	0.0904025	0.0831876	0.0658372	0.0790157	0.0682272
433.21	0.10307	0.0892156	0.0714751	0.109553	0.107653	0.0841256	0.0480517	0.0900644	0.0829224	0.0655996	0.0786836	0.0679525
433.47	0.103942	0.0899869	0.0720818	0.110621	0.108426	0.0847979	0.0479756	0.0898915	0.0827993	0.0655114	0.0784463	0.0677968
433.73	0.104711	0.0906852	0.0725392	0.111622	0.109137	0.0853696	0.0478764	0.0896389	0.0826241	0.0652886	0.0780802	0.0675114
433.99	0.105333	0.0912578	0.0728442	0.112432	0.109685	0.0858512	0.047648	0.0893184	0.0823434	0.0649578	0.0777401	0.0671403
434.25	0.106052	0.0919092	0.0732485	0.113422	0.110488	0.0864751	0.0474937	0.0890575	0.0821989	0.0647807	0.0775369	0.06691
434.51	0.106897	0.092553	0.0737096	0.114393	0.111374	0.0871166	0.0474525	0.0888877	0.0820651	0.0646907	0.0774173	0.0668462
434.77	0.107668	0.0931463	0.0741309	0.115218	0.112156	0.0876893	0.0473087	0.0886936	0.0819028	0.0645031	0.0772372	0.066677
435.03	0.108625	0.0938977	0.0747018	0.116162	0.112934	0.0882754	0.0472502	0.0885493	0.0818126	0.0643912	0.0770705	0.0666034
435.3	0.10957	0.094708	0.0753395	0.117107	0.113777	0.08885	0.0472008	0.0884084	0.0817683	0.0643052	0.0768419	0.0666112
435.56	0.110342	0.0953428	0.0758234	0.117904	0.114446	0.0893091	0.0470854	0.0881666	0.0815697	0.0641022	0.076651	0.0665234
435.82	0.111041	0.0959072	0.0762275	0.118696	0.115063	0.0897203	0.0469257	0.0878437	0.0813399	0.0638707	0.0764709	0.0664043
436.08	0.111711	0.0964429	0.0766456	0.119515	0.115632	0.090157	0.0468072	0.0875177	0.0811328	0.0636543	0.0762162	0.0662422
436.34	0.112329	0.0969808	0.0770128	0.120307	0.116276	0.0906336	0.0466644	0.0872477	0.0807943	0.0634156	0.0759703	0.0660536
436.6	0.113195	0.097777	0.0775564	0.121327	0.117172	0.0912656	0.0466365	0.0870843	0.0805872	0.0633213	0.0758179	0.0659904
436.86	0.114057	0.0985312	0.0781108	0.122328	0.118148	0.091899	0.0465824	0.0868916	0.0804259	0.0632418	0.0757402	0.0659394
437.12	0.114851	0.0991755	0.0785867	0.123328	0.119003	0.0925387	0.0464739	0.0866693	0.0802368	0.0631046	0.0755955	0.0659006
437.38	0.115642	0.0998156	0.0790954	0.124254	0.119778	0.0932252	0.0462947	0.0864089	0.0800576	0.0628854	0.0754288	0.0658091
437.65	0.116574	0.100634	0.0796823	0.125235	0.120716	0.0939961	0.0461858	0.0862391	0.0799352	0.0627196	0.075395	0.0657959
437.91	0.117484	0.101344	0.0802476	0.126211	0.121651	0.0946855	0.046065	0.0860211	0.0797757	0.0625341	0.0752885	0.065685
438.17	0.118479	0.102062	0.0807869	0.127218	0.122585	0.0954052	0.0459445	0.0858799	0.0796239	0.0624194	0.0751766	0.0656837
438.43	0.119407	0.102828	0.0813743	0.128246	0.123483	0.0961473	0.045944	0.0858496	0.0795899	0.0623334	0.0751686	0.0657622
438.69	0.120189	0.103497	0.0819103	0.129175	0.124312	0.0967328	0.0458465	0.0858181	0.0794994	0.062121	0.0750505	0.0657679
438.95	0.12097	0.104095	0.0825048	0.130104	0.125103	0.0973646	0.0457379	0.0857132	0.0794358	0.0620362	0.074971	0.0656988
439.21	0.121836	0.104785	0.0831214	0.131195	0.126031	0.0981583	0.045673	0.0855636	0.0793078	0.0620099	0.074911	0.0656527
439.47	0.122734	0.105496	0.0837285	0.13232	0.126937	0.0988611	0.0456147	0.0854206	0.079249	0.0619248	0.0748261	0.0656323
439.73	0.123618	0.106215	0.084336	0.133309	0.127791	0.0994856	0.0455477	0.0852408	0.0791895	0.0617683	0.0746909	0.0656488
439.99	0.124528	0.106874	0.0848229	0.13425	0.128641	0.100017	0.0453991	0.0850817	0.0790809	0.0615395	0.0744411	0.0654936
440.25	0.12539	0.107505	0.0852964	0.135104	0.129409	0.100582	0.0452603	0.0847962	0.0788607	0.0613669	0.0741902	0.0652859
440.52	0.126352	0.108181	0.0857348	0.135997	0.130223	0.101166	0.0451609	0.0846099	0.0786597	0.061228	0.074011	0.0651317
440.78	0.127499	0.109119	0.0863464	0.137148	0.131137	0.101948	0.0452616	0.0845167	0.0785664	0.0611568	0.073969	0.0651135
441.04	0.128758	0.110138	0.087038	0.13826	0.132121	0.102736	0.0453356	0.0845657	0.0785234	0.0611534	0.0740375	0.0651543
441.3	0.129887	0.111036	0.0876081	0.139329	0.133031	0.103409	0.0452981	0.0845183	0.0784122	0.0610862	0.073926	0.0650983
441.56	0.13092	0.111909	0.088172	0.140385	0.133895	0.104098	0.0452548	0.0844162	0.0782506	0.0610238	0.0738121	0.0649943
441.82	0.132041	0.112878	0.0888774	0.141567	0.134887	0.104922	0.0453417	0.0844308	0.0781836	0.0610971	0.0738809	0.0649966
442.08	0.133194	0.1139	0.0895343	0.142675	0.135941	0.105754	0.0454252	0.0844363	0.0781816	0.0611496	0.0739085	0.0649544
442.34	0.134348	0.114927	0.0902416	0.143779	0.136963	0.106555	0.045473	0.0843915	0.0781514	0.0611534	0.0739263	0.0648899
442.6	0.135526	0.115913	0.0909966	0.144842	0.13796	0.107335	0.0455598	0.0842488	0.0781433	0.0612133	0.0739647	0.0648369
442.86	0.136626	0.1169	0.0916991	0.145923	0.138951	0.10806	0.0456234	0.084141	0.0782148	0.061307	0.0739935	0.0648211
443.12	0.137769	0.118006	0.0924064	0.147147	0.139988	0.108831	0.0456813	0.0840623	0.0782288	0.0613913	0.0740033	0.0647859
443.39	0.138928	0.119072	0.0931651	0.148471	0.141015	0.109627	0.0457674	0.0840068	0.0781943	0.0614412	0.074059	0.0647433
443.65	0.140252	0.12027	0.094054	0.149822	0.142109	0.110525	0.0458675	0.0839987	0.0783154	0.0615901	0.0741971	0.0648179
443.91	0.141505	0.121404	0.0948466	0.151131	0.143173	0.111316	0.0459398	0.0839968	0.078403	0.061739	0.0742789	0.0648342
444.17	0.142764	0.122452	0.0956156	0.152463	0.144223	0.112124	0.0460259	0.0840705	0.0784352	0.061795	0.074306	0.0648529
444.43	0.144065	0.123621	0.0963998	0.153857	0.145383	0.112924	0.0461278	0.084091	0.0784721	0.0618496	0.0743494	0.0648761
444.69	0.145284	0.124639	0.0970716	0.155171	0.146415	0.113685	0.0461521	0.0840433	0.0784821	0.0618523	0.0743669	0.0648269
444.95	0.146263	0.125519	0.0976297	0.156408	0.147362	0.114396	0.0460984	0.0839799	0.0783943	0.0617585	0.0742693	0.0647004
445.21	0.147231	0.126391	0.0981885	0.157613	0.148288	0.115029	0.0460441	0.0839013	0.0782855	0.0616793	0.0741164	0.0645881
445.47	0.148139	0.12719	0.0986986	0.158675	0.149173	0.115633	0.0460213	0.0837912	0.0781321	0.0615982	0.0740275	0.0644615
445.73	0.149006	0.127945	0.0992533	0.159749	0.150058	0.116273	0.0460041	0.0836814	0.0779879	0.0615489	0.0739887	0.0643795
445.99	0.149972	0.128728	0.0998888	0.160983	0.150959	0.117045	0.0460442	0.0836571	0.0778982	0.061524	0.0739923	0.0643828
446.25	0.150711	0.129338	0.10035	0.161997	0.151689	0.117647	0.0460232	0.0834945	0.0776915	0.0614046	0.0738549	0.0642365
446.51	0.151441	0.129923	0.100814	0.162998	0.152474	0.118264	0.0459788	0.083327	0.0774947	0.06128	0.0737651	0.0641321
446.78	0.152067	0.130461	0.101208	0.163923	0.153197	0.118818	0.0458654	0.0831307	0.0773167	0.0611318	0.0736705	0.064005
447.04	0.152571	0.130878	0.101477	0.164626	0.153708	0.119276	0.0457444	0.0829247	0.0770369	0.0609292	0.0735031	0.0638366
447.3	0.153127	0.131335	0.101812	0.16538	0.154311	0.119758	0.0456168	0.0827667	0.0767917	0.0607773	0.073317	0.0636477
447.56	0.153778	0.131788	0.102198	0.166141	0.154927	0.120228	0.0455501	0.082633	0.0766181	0.0606426	0.0731963	0.0634868
447.82	0.154298	0.132136	0.102453	0.166726	0.155384	0.120548	0.0454502	0.082389	0.0763896	0.0604445	0.0730019	0.0633301
448.08	0.154696	0.132345	0.102597	0.167317	0.15569	0.120818	0.0453278	0.0821025	0.0761056	0.060245	0.0728085	0.0631535
448.34	0.155138	0.132591	0.102844	0.167994	0.156098	0.121172	0.0452157	0.0818638	0.0758649	0.0600876	0.0726083	0.0629674
448.6	0.155606	0.132903	0.103099	0.168655	0.156588	0.121553	0.0451419	0.081641	0.0756387	0.0599284	0.0724274	0.0627968
448.86	0.156105	0.133187	0.103337	0.169225	0.157034	0.121887	0.0450319	0.0814463	0.075375	0.0597805	0.0722593	0.0626488
449.12	0.156623	0.133508	0.103565	0.169767	0.157456	0.122227	0.0449307	0.0812625	0.0751414	0.0596524	0.0720597	0.0624949
449.38	0.157096	0.13383	0.103753	0.170297	0.157917	0.12258	0.0448423	0.0810803	0.0749737	0.0595115	0.0718452	0.0623314
449.64	0.15757	0.134102	0.103951	0.170827	0.158378	0.122933	0.0447708	0.0809002	0.074807	0.0593924	0.0716286	0.0621561
449.9	0.158217	0.134536	0.104279	0.171451	0.158978	0.123391	0.044761	0.0808402	0.0747437	0.0593614	0.0715266	0.0620924
450.16	0.158784	0.135026	0.104612	0.172046	0.159591	0.123823	0.0447222	0.0807501	0.0746804	0.0593421	0.0714284	0.0620472
450.42	0.15928	0.135456	0.104902	0.172612	0.160121	0.124187	0.0446385	0.0806141	0.0745755	0.0592818	0.0712705	0.061927
450.68	0.159856	0.135957	0.105232	0.17322	0.160668	0.124592	0.0446007	0.0805633	0.0745086	0.0592551	0.0712048	0.0618486
450.95	0.160482	0.136478	0.105594	0.17389	0.161258	0.125037	0.0446073	0.0805338	0.0745075	0.0592706	0.0711876	0.0618296
451.21	0.161078	0.136999	0.10593	0.174528	0.161832	0.125387	0.0445449	0.0805117	0.0744663	0.0592416	0.0710739	0.0617876
451.47	0.161619	0.137513	0.106315	0.175097	0.162355	0.125746	0.0445058	0.0804559	0.0744553	0.0592303	0.0709861	0.0617697
451.73	0.162149	0.138058	0.106723	0.175702	0.16292	0.126172	0.0444741	0.0804081	0.0744308	0.0592315	0.0709338	0.0617726
451.99	0.162822	0.138672	0.107248	0.176472	0.163588	0.126669	0.0444693	0.0804246	0.0744784	0.0593088	0.0709721	0.0618221
452.25	0.163485	0.139358	0.107796	0.177224	0.164262	0.127162	0.0444584	0.0804548	0.0745675	0.0593559	0.0710223	0.0618534
452.51	0.164185	0.140043	0.10826	0.177945	0.164949	0.127648	0.0444199	0.0804651	0.0746064	0.059399	0.0710304	0.0618234
452.77	0.164857	0.140715	0.108688	0.178676	0.165601	0.128153	0.0443575	0.0803927	0.074593	0.0594317	0.0710327	0.0617688
453.03	0.16568	0.141491	0.109187	0.17955	0.166325	0.128711	0.0444038	0.0804372	0.0746524	0.0594808	0.0711182	0.0618122
453.29	0.166472	0.142236	0.109667	0.180392	0.166974	0.129253	0.0444411	0.0804569	0.0746761	0.0594893	0.0711639	0.0618267
453.55	0.167301	0.142988	0.110179	0.18127	0.167708	0.129835	0.04444	0.0805606	0.0747375	0.059548	0.0712808	0.0618482
453.81	0.168071	0.143625	0.110606	0.182156	0.168423	0.130418	0.044383	0.0805738	0.0747239	0.0595495	0.0713419	0.0618241
454.07	0.168898	0.144348	0.111103	0.183041	0.1692	0.13105	0.0443596	0.080617	0.0747315	0.0595456	0.0714192	0.0618248
454.33	0.169705	0.145005	0.111601	0.183883	0.169935	0.131684	0.0443608	0.0806675	0.0747459	0.0595458	0.0715252	0.061819
454.59	0.170391	0.1456	0.111977	0.184641	0.170602	0.132226	0.0443312	0.0806158	0.0747362	0.0594993	0.0715546	0.0618009
454.85	0.171061	0.146242	0.112407	0.185425	0.17124	0.132773	0.0443235	0.080559	0.074723	0.0594769	0.071535	0.061809
455.11	0.171836	0.146889	0.112918	0.186275	0.171975	0.133384	0.0443602	0.080549	0.0747389	0.0595447	0.0716079	0.0618469
455.37	0.172611	0.147591	0.113435	0.187167	0.172773	0.134023	0.0444313	0.0806034	0.0748142	0.0596102	0.0717157	0.0619181
455.63	0.173329	0.148258	0.113942	0.187979	0.173462	0.134643	0.0445043	0.0806148	0.0747974	0.0596592	0.0717721	0.0619604
455.89	0.174125	0.148916	0.114516	0.188834	0.1742	0.135339	0.0446109	0.0806788	0.0747972	0.0597279	0.0718705	0.0620071
456.15	0.174936	0.149622	0.115061	0.189635	0.174912	0.135998	0.0447375	0.0807655	0.074875	0.0598212	0.071948	0.0620685
456.42	0.175674	0.150221	0.115531	0.190431	0.175575	0.136541	0.0447978	0.0808198	0.0749341	0.0598633	0.0719669	0.0620911
456.68	0.176415	0.150766	0.115998	0.191162	0.176257	0.13711	0.0448426	0.0808817	0.0749859	0.0598827	0.0719525	0.0621137
456.94	0.177209	0.151372	0.116491	0.191951	0.177028	0.137688	0.0449214	0.0809619	0.0750571	0.0599006	0.0719665	0.0621382
457.2	0.177935	0.151953	0.116942	0.192721	0.177726	0.138227	0.0449921	0.0810684	0.0751216	0.0599208	0.0719449	0.0621518
457.46	0.178623	0.152484	0.117404	0.193457	0.178371	0.138732	0.0450789	0.08119	0.0751792	0.0598928	0.0718945	0.0621609
457.72	0.179287	0.153008	0.117844	0.194153	0.179019	0.139204	0.0451653	0.0812667	0.0752363	0.0599042	0.0719048	0.0621854
457.98	0.179881	0.153483	0.118239	0.194754	0.179612	0.139651	0.0451952	0.0813217	0.0752568	0.0598925	0.0719368	0.0621542
458.24	0.180604	0.153968	0.11871	0.195512	0.180301	0.140209	0.045267	0.0814297	0.0753419	0.0599223	0.0719959	0.0622317
458.5	0.181337	0.154489	0.119202	0.196265	0.18097	0.14078	0.0453282	0.0815306	0.0754116	0.0599366	0.0720263	0.0623265
458.76	0.181999	0.155046	0.119645	0.19704	0.181595	0.141299	0.0453778	0.0816283	0.0754801	0.0599669	0.072069	0.0624082
459.02	0.1826	0.155556	0.120081	0.197791	0.182196	0.141813	0.0454001	0.0817131	0.0755491	0.0599863	0.0721147	0.062511
459.28	0.182999	0.155905	0.120349	0.198241	0.182617	0.142185	0.0453269	0.081719	0.0755236	0.0599355	0.0720803	0.0624897
459.54	0.183384	0.156249	0.120605	0.198606	0.183049	0.142521	0.0453151	0.0817804	0.0755033	0.0599667	0.0720681	0.0625313
459.8	0.183761	0.156534	0.12088	0.199028	0.183509	0.142824	0.0453089	0.0817867	0.0755193	0.0599945	0.0720703	0.062541
460.06	0.184121	0.156831	0.121114	0.199464	0.183913	0.143109	0.0452543	0.0817503	0.075503	0.0599433	0.0720511	0.0624947
460.32	0.184431	0.157057	0.121279	0.199873	0.184232	0.143343	0.0451757	0.0816774	0.07545	0.0599013	0.0720076	0.0624867
460.58	0.184733	0.157327	0.121501	0.200365	0.184612	0.143627	0.0451316	0.0816413	0.0754133	0.0599225	0.0719833	0.0625084
460.84	0.184983	0.157525	0.121729	0.20076	0.184949	0.143871	0.0450862	0.0815989	0.0753677	0.0599239	0.0719414	0.0624919
461.1	0.185273	0.157754	0.121963	0.201159	0.185295	0.144127	0.0450762	0.081573	0.0753313	0.0599325	0.0719296	0.0624758
461.36	0.185575	0.157982	0.122145	0.201514	0.185538	0.144359	0.0450554	0.0815418	0.0752861	0.0599356	0.0719108	0.0624383
461.62	0.185827	0.158169	0.122282	0.20183	0.185791	0.144556	0.0450026	0.0814703	0.075236	0.0599203	0.0718441	0.06236
461.88	0.186172	0.158423	0.122499	0.20229	0.186207	0.144819	0.0450075	0.0814663	0.0752711	0.059978	0.0718687	0.0623735
462.14	0.186465	0.158622	0.122681	0.202647	0.186554	0.145058	0.045017	0.0814409	0.0752825	0.0600093	0.0718797	0.062355
462.4	0.186789	0.158943	0.12291	0.203009	0.186936	0.14532	0.0450336	0.0814259	0.0753069	0.0600717	0.0719226	0.0623917
462.66	0.187021	0.159199	0.123056	0.203322	0.187228	0.145538	0.0449936	0.081347	0.0752828	0.0600571	0.0718929	0.0623622
462.92	0.18723	0.159384	0.123165	0.20363	0.187458	0.145702	0.0449408	0.0812649	0.0752431	0.0599995	0.0718182	0.0622939
463.18	0.187519	0.15962	0.123299	0.204005	0.187773	0.145885	0.0449044	0.0812104	0.0752099	0.0599685	0.0717506	0.062253
463.44	0.187836	0.159867	0.123424	0.204393	0.188104	0.146062	0.0448814	0.0811567	0.0751933	0.0599431	0.0716671	0.0622353
463.7	0.188079	0.16011	0.123541	0.204732	0.188409	0.146221	0.0448434	0.0811027	0.0751446	0.0598884	0.0715802	0.0621921
463.96	0.188242	0.160259	0.123665	0.204974	0.188644	0.146354	0.0448011	0.081003	0.0750688	0.0598144	0.0714657	0.06212
464.22	0.188416	0.160398	0.123741	0.205216	0.18888	0.146505	0.0447675	0.0808976	0.0749844	0.059802	0.0713736	0.0620523
464.48	0.188677	0.160648	0.12386	0.205542	0.189169	0.146739	0.0447624	0.0808421	0.0749419	0.0598215	0.0713639	0.0620281
464.74	0.188985	0.161023	0.124084	0.20592	0.189522	0.147026	0.0447894	0.0808363	0.0749727	0.059843	0.0713658	0.0620219
465	0.189223	0.161258	0.124234	0.206201	0.189785	0.147209	0.0447619	0.0807807	0.0749333	0.0598185	0.0712915	0.0619536
465.26	0.189547	0.161526	0.12445	0.206588	0.190094	0.147446	0.0447625	0.0807577	0.074927	0.0597952	0.0712894	0.0618919
465.52	0.189894	0.161852	0.124688	0.207018	0.190423	0.147689	0.0447946	0.0807903	0.0749306	0.0597708	0.0712848	0.0618682
465.78	0.190251	0.162167	0.124938	0.207377	0.190776	0.147933	0.0448165	0.080866	0.0749892	0.0597606	0.0713133	0.0618867
466.04	0.190622	0.162468	0.125186	0.207743	0.191183	0.148205	0.0448562	0.0809946	0.0750717	0.0597644	0.0713748	0.0619177
466.3	0.191012	0.162759	0.125408	0.208142	0.191532	0.148514	0.0448747	0.0810731	0.0751058	0.0597477	0.0714182	0.0619502
466.56	0.191491	0.163152	0.125708	0.208621	0.191923	0.148902	0.0449123	0.0811735	0.0751711	0.0597583	0.0714617	0.0619664
466.82	0.191937	0.163448	0.126009	0.209009	0.192302	0.149209	0.044942	0.0812659	0.0752061	0.0597739	0.071501	0.0619954
467.08	0.19232	0.163794	0.126246	0.209433	0.192673	0.149514	0.0449796	0.0813376	0.0752668	0.0598134	0.0715443	0.06206
467.34	0.192704	0.164219	0.126512	0.209866	0.19306	0.14986	0.0450264	0.0814289	0.075342	0.0598557	0.0716075	0.0621307
467.6	0.193205	0.164683	0.126812	0.210324	0.193528	0.150282	0.0451076	0.0815623	0.0754334	0.0599215	0.0717386	0.0622101
467.86	0.193733	0.165207	0.12713	0.21085	0.194029	0.150764	0.0452126	0.0816882	0.0755657	0.0599613	0.0718797	0.0623337
468.12	0.194123	0.165652	0.127463	0.211299	0.19444	0.151191	0.0452684	0.0817845	0.0756229	0.0599948	0.0719644	0.0624327
468.38	0.194588	0.1661	0.127796	0.211789	0.194946	0.151656	0.0453335	0.0819118	0.0757036	0.0600541	0.072058	0.0625449
468.64	0.194985	0.16646	0.128059	0.212235	0.1954	0.152041	0.0453841	0.0819643	0.0757963	0.0600911	0.0720916	0.0626049
468.9	0.195358	0.166842	0.128374	0.212655	0.195864	0.152408	0.0454158	0.0820144	0.0758973	0.0601372	0.0721243	0.062669
469.16	0.195679	0.167146	0.128644	0.213004	0.196254	0.15271	0.0454537	0.0820744	0.0759625	0.0601798	0.0721675	0.0627259
469.42	0.195994	0.167432	0.12888	0.213312	0.196564	0.152942	0.0455331	0.0821307	0.0759857	0.0602129	0.0721954	0.0627663
469.68	0.19632	0.167797	0.129146	0.213649	0.196899	0.153235	0.0456081	0.0821934	0.0760493	0.0602499	0.0722281	0.062816
469.94	0.196606	0.168128	0.129415	0.213963	0.197206	0.153483	0.0456769	0.0822512	0.0761028	0.0602724	0.0722794	0.0628601
470.2	0.196881	0.168445	0.129671	0.214312	0.197567	0.153741	0.0457324	0.0823028	0.0761593	0.060318	0.0723713	0.0628959
470.46	0.197235	0.168717	0.129926	0.214678	0.197883	0.153992	0.0457674	0.0823168	0.0762139	0.0603369	0.0724512	0.0629123
470.72	0.197669	0.169023	0.130199	0.215101	0.198281	0.154295	0.0458463	0.082373	0.0762821	0.0603699	0.0725651	0.0630096
470.98	0.198045	0.169367	0.130494	0.215522	0.198621	0.154577	0.0459183	0.0824592	0.0763633	0.0604339	0.0726722	0.0631101
471.24	0.198397	0.169693	0.130762	0.215994	0.198909	0.154841	0.0459575	0.0825174	0.0764227	0.0604724	0.0727801	0.0631893
471.5	0.198588	0.16989	0.130926	0.216239	0.199081	0.154989	0.0459042	0.0824909	0.0764019	0.0604181	0.0727774	0.0631767
471.76	0.198737	0.169979	0.130997	0.216345	0.199223	0.155042	0.0458352	0.0824454	0.0763801	0.0603612	0.0727525	0.0631611
472.02	0.198863	0.170077	0.131051	0.216467	0.199383	0.155093	0.045803	0.0824011	0.0763769	0.0603326	0.072733	0.0631836
472.28	0.198948	0.170129	0.131065	0.216618	0.19944	0.155136	0.0457252	0.0822789	0.0763329	0.0602546	0.0726606	0.0631017
472.54	0.199046	0.170206	0.131077	0.216789	0.1995	0.155196	0.0456601	0.0821964	0.0762673	0.060179	0.072599	0.0630152
472.8	0.199123	0.170235	0.131097	0.216931	0.199574	0.155272	0.045637	0.0821332	0.0762077	0.0601673	0.0725637	0.0629863
473.06	0.199158	0.17025	0.131123	0.21703	0.199667	0.155326	0.0456342	0.0820476	0.0761626	0.06018	0.0725234	0.0629646
473.32	0.199209	0.170248	0.131183	0.217135	0.199763	0.155378	0.0456275	0.0820019	0.0761392	0.0602102	0.0724878	0.0629383
473.58	0.199248	0.170249	0.131205	0.217194	0.1998	0.155425	0.0456131	0.0819703	0.0760955	0.0601951	0.0724487	0.0628807
473.84	0.199222	0.170244	0.131174	0.217257	0.199806	0.155432	0.0455848	0.0819095	0.0760196	0.0601812	0.0724013	0.0628244
474.1	0.199164	0.170177	0.131147	0.217291	0.199833	0.155412	0.0455405	0.0818229	0.075956	0.0601572	0.0723514	0.0627628
474.36	0.199189	0.170202	0.131215	0.217401	0.199958	0.155472	0.0455372	0.0818172	0.0759374	0.0601876	0.0723732	0.0627584
474.62	0.199176	0.170235	0.131259	0.217425	0.200031	0.155529	0.0455439	0.0817861	0.0759102	0.0601905	0.0723649	0.0627398
474.88	0.199232	0.17036	0.131343	0.217513	0.20018	0.155659	0.0455567	0.0817768	0.0759036	0.0602108	0.0723919	0.0627605
475.14	0.199222	0.17035	0.131347	0.217539	0.200203	0.155709	0.0455295	0.0817148	0.0758428	0.0601705	0.0723432	0.0627334
475.4	0.199202	0.170282	0.131348	0.217548	0.20017	0.155672	0.0454849	0.0816234	0.0757724	0.0601218	0.0722601	0.0626779
475.66	0.199279	0.170337	0.131397	0.217673	0.200274	0.155755	0.045478	0.081599	0.0757578	0.0601204	0.0722308	0.062649
475.92	0.199288	0.170348	0.131395	0.217697	0.200352	0.155786	0.0454676	0.0815638	0.0757168	0.0601055	0.0721727	0.0625928
476.18	0.19926	0.170367	0.131389	0.2177	0.200386	0.155832	0.0454564	0.0815199	0.0756565	0.0600773	0.0721307	0.0625537
476.44	0.199211	0.170345	0.131344	0.217677	0.200382	0.155851	0.0454173	0.0814571	0.0755471	0.0600173	0.0720464	0.0625049
476.7	0.199227	0.170401	0.131299	0.217672	0.200423	0.155923	0.0454181	0.0814198	0.0754912	0.06002	0.0720027	0.0624732
476.96	0.19929	0.170509	0.131315	0.217761	0.20051	0.156053	0.0454215	0.0814112	0.0754728	0.0600074	0.0720054	0.0624454
477.22	0.199363	0.1706	0.131382	0.217906	0.200634	0.156169	0.0453975	0.081433	0.0754633	0.060003	0.0719906	0.0624004
477.48	0.199344	0.170557	0.131381	0.217909	0.200658	0.156193	0.0453246	0.0814136	0.075406	0.0599473	0.0719473	0.062333
477.74	0.199339	0.170539	0.131404	0.217949	0.200698	0.156243	0.0452812	0.0814027	0.0753738	0.0599006	0.0719609	0.062299
478	0.199295	0.170587	0.131428	0.217976	0.200764	0.156279	0.0452479	0.0814082	0.0753582	0.0598605	0.0719658	0.0623152
478.25	0.199397	0.170723	0.131539	0.218088	0.200942	0.156398	0.0452736	0.0814787	0.0754086	0.0598607	0.0720227	0.0623797
478.51	0.199513	0.170824	0.131652	0.218243	0.201075	0.156526	0.0453077	0.0815159	0.0754349	0.0598682	0.0720698	0.0624162
478.77	0.19961	0.170897	0.1317	0.218392	0.201148	0.156609	0.0453139	0.0815381	0.0754381	0.0598692	0.0720931	0.0624294
479.03	0.199779	0.171009	0.131777	0.218558	0.201252	0.156692	0.0453523	0.0816056	0.0754978	0.0599016	0.0721286	0.0624499
479.29	0.199883	0.171085	0.131819	0.218632	0.201334	0.156699	0.0453682	0.0816771	0.0755309	0.0599046	0.0721498	0.0624635
479.55	0.200012	0.171232	0.131868	0.218815	0.20147	0.156777	0.0454357	0.0817551	0.0756147	0.0599444	0.0722292	0.0625192
479.81	0.200224	0.171441	0.131983	0.219039	0.201668	0.156911	0.0455241	0.0818629	0.0757279	0.0599867	0.0723542	0.0625972
480.07	0.200449	0.171674	0.132111	0.219229	0.201828	0.157038	0.0455835	0.0819202	0.0758197	0.0600056	0.0724315	0.0626512
480.33	0.200625	0.171865	0.132254	0.219414	0.20197	0.157137	0.0456166	0.0819527	0.075893	0.0600082	0.0724944	0.0627141
480.59	0.20083	0.172104	0.132406	0.219663	0.202193	0.157246	0.0456672	0.0820222	0.0759815	0.06004	0.0725708	0.0627816
480.85	0.201101	0.172366	0.132554	0.219944	0.202462	0.157395	0.0457347	0.0820555	0.0760972	0.0600965	0.0726502	0.0628579
481.11	0.201351	0.17258	0.132709	0.22018	0.202704	0.157544	0.0458053	0.0820944	0.0762571	0.060158	0.0727307	0.0629217
481.37	0.201539	0.172836	0.132862	0.220346	0.202922	0.157704	0.045879	0.0821471	0.0763777	0.0602153	0.0728084	0.0629768
481.63	0.201659	0.172957	0.132917	0.220455	0.203045	0.157758	0.0459607	0.0821526	0.0764248	0.0602273	0.0728515	0.0629942
481.89	0.201765	0.173043	0.132987	0.220511	0.203085	0.157801	0.0460389	0.0821249	0.0764743	0.0602508	0.0728889	0.0630079
482.15	0.201929	0.173209	0.133132	0.220671	0.203247	0.157949	0.0460826	0.0821196	0.0765634	0.060293	0.0729195	0.0630366
482.41	0.202127	0.173375	0.13329	0.220863	0.203438	0.158067	0.0461374	0.0821418	0.0766381	0.0603217	0.072974	0.063072
482.67	0.202453	0.173628	0.133517	0.221182	0.20373	0.158299	0.0462145	0.0821856	0.076718	0.0603996	0.0730842	0.0631083
482.93	0.202746	0.173859	0.133674	0.221433	0.203938	0.158496	0.0462516	0.0821897	0.0767299	0.0604437	0.073148	0.0631228
483.19	0.203068	0.174108	0.133864	0.221721	0.204245	0.158739	0.0463037	0.0822839	0.0767724	0.0604982	0.0732221	0.063202
483.45	0.203359	0.174298	0.134078	0.222025	0.204464	0.158947	0.0463248	0.0823971	0.0768387	0.0605674	0.0733202	0.0632978
483.7	0.203609	0.17441	0.134251	0.222245	0.204596	0.159097	0.0462721	0.0824174	0.0768449	0.0605475	0.0733459	0.0633246
483.96	0.203806	0.174512	0.134394	0.22239	0.204726	0.159234	0.0462142	0.0824407	0.0768478	0.0605308	0.0733555	0.0633468
484.22	0.204072	0.174619	0.134567	0.222621	0.204908	0.159406	0.0461871	0.0824797	0.0768998	0.0605493	0.0734006	0.0633935
484.48	0.204321	0.174827	0.13471	0.222905	0.205109	0.159652	0.0461783	0.0825473	0.0769629	0.060553	0.0734279	0.0634213
484.74	0.204639	0.175092	0.134899	0.223235	0.205292	0.159935	0.0461684	0.0826382	0.077007	0.0605757	0.0734615	0.0634412
485	0.204921	0.175304	0.135114	0.223538	0.205501	0.160194	0.0462111	0.082738	0.0770731	0.0606274	0.0735175	0.0634979
485.26	0.205142	0.17547	0.135321	0.223821	0.205734	0.160444	0.0462372	0.082855	0.0771073	0.0606753	0.0735535	0.0635553
485.52	0.205375	0.175661	0.135494	0.224101	0.206012	0.160667	0.0462272	0.0829537	0.0771598	0.0607257	0.0735911	0.0636102
485.78	0.20562	0.175875	0.135687	0.224381	0.206293	0.160896	0.0462232	0.0830713	0.0772523	0.0607825	0.0736356	0.0636935
486.04	0.205754	0.176017	0.135812	0.224602	0.206497	0.161067	0.0462157	0.0831682	0.077281	0.0607807	0.0736798	0.0637257
486.3	0.205908	0.176245	0.136004	0.224942	0.206812	0.161301	0.0462585	0.0832751	0.0773533	0.0608563	0.0737366	0.0637988
486.56	0.206044	0.176428	0.136162	0.225185	0.207099	0.161504	0.0462743	0.0833511	0.0774243	0.0608984	0.0737792	0.063857
486.82	0.206225	0.176689	0.136354	0.225433	0.207428	0.161717	0.0463147	0.0834636	0.0775134	0.060965	0.0738741	0.0639451
487.08	0.206413	0.17693	0.136538	0.225665	0.207741	0.161924	0.0463608	0.0835658	0.0776114	0.061039	0.0739718	0.0640603
487.34	0.206511	0.177085	0.136641	0.225817	0.207952	0.162054	0.0463848	0.0836092	0.0776206	0.0610635	0.0740134	0.064089
487.6	0.206562	0.177176	0.136708	0.225945	0.208035	0.162068	0.046389	0.0835816	0.0775874	0.0610888	0.0740107	0.0640386
487.85	0.206625	0.177228	0.136765	0.22604	0.208118	0.162052	0.0463486	0.0835475	0.0775256	0.0610858	0.0739772	0.0639434
488.11	0.206815	0.177396	0.136898	0.226222	0.208338	0.162173	0.0463798	0.0835782	0.0775553	0.0611277	0.07401	0.0639191
488.37	0.206984	0.177566	0.137007	0.226383	0.208557	0.162255	0.0464195	0.0835987	0.0775739	0.0611749	0.0740144	0.0639127
488.63	0.207199	0.177764	0.137132	0.226548	0.208727	0.162376	0.0464741	0.0836051	0.0776068	0.0612085	0.0740324	0.0639219
488.89	0.207365	0.17787	0.137152	0.226661	0.208818	0.162426	0.046484	0.0835623	0.077595	0.061201	0.0740057	0.0638778
489.15	0.207521	0.177987	0.137205	0.226772	0.208977	0.162478	0.0465131	0.083513	0.0776368	0.0612444	0.0739846	0.0638397
489.41	0.207675	0.178098	0.137278	0.226937	0.209145	0.162557	0.0465137	0.0834961	0.0776554	0.0612826	0.0739997	0.0638445
489.67	0.207772	0.178164	0.137352	0.22704	0.209257	0.162613	0.0464796	0.0835045	0.0776466	0.0612952	0.074003	0.0638396
489.93	0.207831	0.178201	0.137387	0.227032	0.209315	0.162619	0.0464422	0.083459	0.077639	0.0612859	0.0739827	0.0638295
490.19	0.207878	0.178278	0.137426	0.22711	0.209391	0.162678	0.0464553	0.083447	0.0776644	0.0613448	0.0740085	0.0638577
490.45	0.208053	0.178476	0.137532	0.227285	0.2096	0.162845	0.0464989	0.0834941	0.0777219	0.0614275	0.0740628	0.0638896
490.71	0.208237	0.178627	0.137631	0.227404	0.209729	0.162998	0.0465412	0.0835127	0.0777412	0.0614521	0.0740808	0.0638898
490.97	0.208305	0.178645	0.137628	0.227411	0.209698	0.163034	0.0465449	0.0834701	0.0777266	0.0614432	0.0740488	0.0638709
491.22	0.208357	0.178645	0.137571	0.22738	0.209679	0.163036	0.0465476	0.0834653	0.0777368	0.0614388	0.0740076	0.063862
491.48	0.208447	0.178736	0.13758	0.227478	0.209727	0.163109	0.0465608	0.0834892	0.077763	0.0614494	0.0739883	0.0638783
491.74	0.20849	0.17876	0.13759	0.227531	0.209744	0.163154	0.0465462	0.083499	0.0777703	0.0614521	0.0739787	0.063886
492	0.208543	0.178799	0.13762	0.227593	0.209795	0.163236	0.0465829	0.0835109	0.0777787	0.0614871	0.0739939	0.0639187
492.26	0.208587	0.17888	0.137674	0.227637	0.209857	0.16334	0.0466056	0.08353	0.0777671	0.0615028	0.0740055	0.0639312
492.52	0.208605	0.178925	0.137716	0.227646	0.209846	0.163404	0.046591	0.0835162	0.0777358	0.0614962	0.0739744	0.0639183
492.78	0.208686	0.178994	0.137788	0.227726	0.209903	0.163505	0.0466124	0.0835707	0.0777332	0.0615299	0.0739888	0.0639432
493.04	0.208789	0.179098	0.137823	0.227862	0.209985	0.163597	0.046675	0.0836346	0.0777838	0.0615784	0.0740292	0.0639737
493.3	0.208881	0.179208	0.137867	0.227957	0.210082	0.163733	0.0467388	0.0836837	0.0778371	0.0616378	0.0740771	0.0640312
493.56	0.208939	0.179278	0.137882	0.22797	0.210142	0.163805	0.0467662	0.0837207	0.0778765	0.0616665	0.0741081	0.0640618
493.82	0.208904	0.179314	0.137849	0.228007	0.210177	0.163831	0.0468181	0.0837358	0.0778961	0.0616829	0.0741032	0.0640678
494.07	0.20891	0.179366	0.137882	0.228158	0.210305	0.163889	0.0469178	0.0837814	0.0779425	0.061717	0.0741317	0.0640869
494.33	0.208854	0.179367	0.13788	0.228221	0.210326	0.163896	0.0469565	0.0837993	0.0779605	0.0617279	0.0741335	0.0640843
494.59	0.208822	0.179343	0.137857	0.228247	0.210362	0.163894	0.0469476	0.0838215	0.0779444	0.0617067	0.0740717	0.0640589
494.85	0.208868	0.179416	0.137883	0.228325	0.210459	0.163962	0.0469653	0.0838826	0.077949	0.0617081	0.0740603	0.0640309
495.11	0.208871	0.179543	0.137914	0.22842	0.21056	0.164036	0.0469921	0.083928	0.0779356	0.0617435	0.0740739	0.0640066
495.37	0.208755	0.179555	0.137879	0.228424	0.210567	0.164005	0.0469785	0.0839214	0.0778622	0.0617215	0.0740295	0.0639501
495.63	0.208748	0.179554	0.137914	0.22852	0.210639	0.164049	0.0469952	0.0839603	0.0778623	0.0617258	0.0740245	0.0639407
495.89	0.208817	0.179621	0.138007	0.228687	0.21077	0.164124	0.0470141	0.0840345	0.0778873	0.0617388	0.0740828	0.0639499
496.15	0.208872	0.179634	0.138086	0.228778	0.210874	0.164225	0.0470366	0.0840482	0.0778963	0.0617375	0.074107	0.0639136
496.41	0.208887	0.179623	0.138123	0.228836	0.210953	0.164305	0.0470512	0.0840409	0.0778843	0.061742	0.0741295	0.0638624
496.67	0.208935	0.179618	0.138145	0.228952	0.211009	0.164366	0.0470262	0.0840313	0.0778942	0.061732	0.0741421	0.0637927
496.92	0.208943	0.179614	0.138135	0.229052	0.211054	0.164429	0.0469902	0.0840108	0.0778844	0.0616784	0.0740952	0.0637314
497.18	0.20896	0.179623	0.138175	0.229169	0.211117	0.164495	0.0469625	0.0839855	0.077858	0.0616511	0.0740904	0.0636992
497.44	0.209042	0.179672	0.138262	0.229355	0.211242	0.164589	0.0469482	0.0839732	0.0778972	0.0616498	0.0740895	0.0636916
497.7	0.209089	0.179694	0.138302	0.229501	0.211346	0.164651	0.0468935	0.0839377	0.0778934	0.0615942	0.0740277	0.0636569
497.96	0.209106	0.179682	0.138321	0.22961	0.211459	0.164707	0.0468203	0.0838696	0.0778997	0.0615295	0.0739723	0.0636136
498.22	0.209135	0.179694	0.138373	0.229699	0.211576	0.164787	0.0467773	0.0837983	0.0779262	0.0614636	0.0739522	0.0635944
498.48	0.209256	0.179811	0.138498	0.22989	0.211766	0.164911	0.0467726	0.0837857	0.077972	0.0614586	0.0739682	0.0636183
498.74	0.20937	0.179954	0.138602	0.230064	0.211929	0.165036	0.0468002	0.0837871	0.0780667	0.061456	0.0739638	0.063673
499	0.209445	0.180041	0.138666	0.230176	0.212018	0.165139	0.0467925	0.0837417	0.0781243	0.0614109	0.0739537	0.0637324
499.25	0.20952	0.180135	0.138747	0.23026	0.212132	0.165238	0.0468227	0.0837288	0.078181	0.0613936	0.0740005	0.0637984
499.51	0.209535	0.180189	0.138822	0.230314	0.212211	0.16528	0.0468118	0.083722	0.0782102	0.0613659	0.07399	0.0638342
499.77	0.209433	0.180189	0.138829	0.23026	0.212186	0.165253	0.0467582	0.0836346	0.0781784	0.0612844	0.0739071	0.063788
500.03	0.209416	0.180239	0.138862	0.230245	0.212195	0.165263	0.0467276	0.0835933	0.0781761	0.0612763	0.0738755	0.0637769
500.29	0.209423	0.180307	0.138911	0.230247	0.212195	0.165272	0.0467306	0.083589	0.0781679	0.0612468	0.0738636	0.0637743
500.55	0.209604	0.180519	0.139063	0.230371	0.212326	0.165417	0.0468026	0.0836411	0.0782871	0.0612676	0.0739226	0.063839
500.81	0.209781	0.180738	0.139186	0.230544	0.212442	0.165584	0.0468889	0.0837036	0.0783942	0.0613143	0.0739992	0.0639111
501.07	0.209881	0.180834	0.139253	0.2306	0.212472	0.165694	0.0469389	0.0836989	0.0784371	0.0613106	0.0740062	0.0639471
501.33	0.209912	0.180856	0.139239	0.230606	0.21246	0.165714	0.0469526	0.0836663	0.078423	0.0612948	0.0740113	0.0639596
501.58	0.209961	0.180906	0.139291	0.230673	0.212496	0.165767	0.0469979	0.0836584	0.078441	0.0613162	0.0740357	0.0640145
501.84	0.210062	0.181041	0.139378	0.230785	0.212559	0.165867	0.0470325	0.0837054	0.0784445	0.0613494	0.0740742	0.0640829
502.1	0.210182	0.181183	0.139478	0.230952	0.212668	0.165955	0.0470843	0.0837969	0.0784669	0.0613837	0.0741308	0.0641299
502.36	0.2104	0.181348	0.139586	0.231158	0.212844	0.166086	0.0471682	0.083881	0.0785321	0.0614576	0.0741826	0.064171
502.62	0.21054	0.181497	0.139664	0.231339	0.212961	0.166236	0.0472579	0.083976	0.0785724	0.0615414	0.074263	0.0642201
502.88	0.210699	0.18165	0.139727	0.231488	0.213091	0.166361	0.0473232	0.0840574	0.0785969	0.0615868	0.0743306	0.0642073
503.14	0.210832	0.18177	0.139768	0.231554	0.213123	0.166412	0.0473726	0.0841255	0.0786288	0.0616342	0.0743873	0.0642322
503.4	0.211044	0.181905	0.139842	0.231686	0.213211	0.166519	0.0474257	0.0842185	0.0786834	0.061706	0.0744729	0.0642912
503.65	0.211288	0.182084	0.13995	0.231919	0.213405	0.166687	0.0474909	0.0843174	0.078736	0.061774	0.0745585	0.0643238
503.91	0.211541	0.182298	0.140136	0.232295	0.213645	0.166902	0.0475667	0.0844339	0.0787978	0.0618819	0.0746489	0.0643956
504.17	0.211769	0.182466	0.140307	0.232593	0.21385	0.167095	0.047656	0.0845348	0.0788458	0.0619774	0.0747428	0.0644612
504.43	0.211981	0.182671	0.140435	0.232823	0.214028	0.167302	0.0477416	0.0846319	0.0788557	0.062055	0.0748072	0.0644936
504.69	0.212281	0.18289	0.140659	0.233118	0.214278	0.16754	0.0478168	0.0847687	0.078895	0.0621291	0.0749056	0.0645562
504.95	0.212604	0.183124	0.140889	0.233417	0.214572	0.167793	0.0479079	0.0849003	0.0789784	0.0622141	0.0750151	0.064638
505.21	0.212905	0.183348	0.141113	0.233666	0.214867	0.168015	0.0480153	0.0850083	0.0791018	0.062322	0.0751237	0.0647207
505.47	0.21317	0.18353	0.141269	0.233886	0.215104	0.168149	0.0480499	0.0850492	0.0791656	0.0623873	0.0752055	0.0647529
505.72	0.213464	0.183809	0.141497	0.234143	0.215413	0.168324	0.0480968	0.0851002	0.0792048	0.0624596	0.0753218	0.0648427
505.98	0.21368	0.184041	0.14169	0.234355	0.215645	0.168418	0.0481096	0.0851078	0.0792322	0.0624976	0.075387	0.0648897
506.24	0.213859	0.184259	0.141849	0.234615	0.215895	0.168595	0.0481823	0.0851378	0.0793274	0.062552	0.0754354	0.0649303
506.5	0.214003	0.184409	0.141976	0.234802	0.216124	0.168754	0.0482226	0.0851696	0.0793626	0.0625751	0.0754637	0.0649456
506.76	0.214007	0.184427	0.141954	0.234768	0.216173	0.168751	0.0481687	0.0851276	0.0793157	0.0625151	0.0753815	0.0649226
507.02	0.21404	0.18442	0.141948	0.234722	0.216236	0.16873	0.0481074	0.0851043	0.0792741	0.0624663	0.0753002	0.0649021
507.28	0.214183	0.184594	0.142055	0.234824	0.216417	0.16882	0.0480946	0.085128	0.0793051	0.0624905	0.0752968	0.0649231
507.53	0.214276	0.184772	0.142162	0.234967	0.216616	0.168911	0.0481236	0.0851302	0.0793202	0.0625078	0.0753049	0.0649716
507.79	0.214299	0.184911	0.142253	0.235112	0.216759	0.16901	0.0481767	0.0851852	0.0793447	0.0625269	0.0753227	0.0650155
508.05	0.214421	0.185082	0.142405	0.235325	0.216957	0.169181	0.0482318	0.085293	0.0794511	0.0625459	0.0753547	0.0650696
508.31	0.214517	0.185264	0.142526	0.235488	0.217162	0.169283	0.0482664	0.0854033	0.0795342	0.0625556	0.0753937	0.065135
508.57	0.21456	0.185382	0.142574	0.235557	0.217284	0.169393	0.0483197	0.0854665	0.0795919	0.0626175	0.0754424	0.0651728
508.83	0.21458	0.185458	0.142604	0.23562	0.217338	0.169435	0.0483337	0.0855026	0.0796024	0.0626574	0.0754338	0.0651735
509.09	0.214593	0.185511	0.142621	0.235661	0.217376	0.169476	0.0483191	0.0855126	0.0796372	0.062652	0.0753993	0.06516
509.34	0.214547	0.18552	0.142585	0.235634	0.217405	0.169525	0.0482926	0.0854773	0.0796331	0.0626189	0.0753251	0.0651261
509.6	0.214522	0.185527	0.142558	0.235635	0.217473	0.169607	0.0482964	0.085487	0.0796504	0.0626374	0.0753065	0.0651292
509.86	0.214483	0.185539	0.142512	0.235614	0.217533	0.169642	0.0482501	0.0854478	0.0796568	0.062611	0.0752123	0.0651061
510.12	0.214376	0.185498	0.142425	0.235567	0.217542	0.169681	0.0481979	0.0853858	0.0796324	0.0625527	0.075091	0.0650624
510.38	0.214301	0.185461	0.142363	0.235534	0.217521	0.16972	0.0481697	0.0853583	0.0796092	0.0625379	0.0750563	0.0650421
510.64	0.214363	0.185524	0.142396	0.235581	0.217582	0.169787	0.0481666	0.0853632	0.0795893	0.062543	0.0750654	0.0650398
510.9	0.214432	0.18556	0.142421	0.235639	0.217608	0.169808	0.0481747	0.0853416	0.0795831	0.0625809	0.0750518	0.0650382
511.15	0.21441	0.185502	0.142399	0.235621	0.217568	0.169813	0.0481858	0.0853039	0.0795606	0.0625692	0.0750331	0.0650326
511.41	0.214327	0.185354	0.142339	0.23556	0.21748	0.169798	0.0481423	0.0852218	0.0794473	0.0625221	0.0749958	0.0649734
511.67	0.214334	0.18527	0.142339	0.235567	0.217521	0.169807	0.0481273	0.0851798	0.0793833	0.0625176	0.0749783	0.0649471
511.93	0.214282	0.185188	0.142343	0.235532	0.217493	0.169768	0.0480612	0.0851169	0.079313	0.0624755	0.0748936	0.0648811
512.19	0.214222	0.185092	0.142348	0.235477	0.217462	0.16975	0.047993	0.0850383	0.0792321	0.0624666	0.0748432	0.0648273
512.45	0.214308	0.185071	0.142383	0.235503	0.217464	0.169774	0.0479759	0.0850307	0.079203	0.0625152	0.0748607	0.0648314
512.7	0.21438	0.185128	0.142422	0.23562	0.217438	0.169802	0.0480027	0.0850587	0.0792164	0.062522	0.0748716	0.0648077
512.96	0.214447	0.185175	0.142475	0.235703	0.21746	0.169866	0.0480366	0.085088	0.079254	0.0625501	0.0748935	0.0647933
513.22	0.214553	0.185237	0.142565	0.235861	0.217513	0.169978	0.0481077	0.0851264	0.0792968	0.0626148	0.0749549	0.0648426
513.48	0.214625	0.185288	0.142644	0.235984	0.217593	0.170062	0.0481494	0.0851332	0.0792947	0.0626483	0.074963	0.0648825
513.74	0.214628	0.185285	0.14265	0.236017	0.217594	0.17007	0.048144	0.0851233	0.0792613	0.062659	0.0749705	0.0648855
514	0.21471	0.185302	0.142726	0.236104	0.217609	0.17015	0.0481703	0.0851617	0.0792721	0.0627151	0.0749989	0.0649181
514.25	0.214799	0.185359	0.142832	0.236201	0.217644	0.170208	0.0481784	0.0852055	0.0792666	0.0627634	0.0750052	0.0649138
514.51	0.214936	0.185449	0.142962	0.23639	0.217781	0.17031	0.0482185	0.0852762	0.0793136	0.0628194	0.0750516	0.0649312
514.77	0.215078	0.185556	0.143097	0.236538	0.217943	0.170469	0.0482661	0.0853448	0.0793854	0.0628817	0.0751184	0.0649574
515.03	0.215076	0.185657	0.143187	0.236627	0.218026	0.170537	0.0482716	0.0853763	0.0793987	0.0628792	0.0751376	0.064955
515.29	0.215107	0.185736	0.143291	0.236712	0.218088	0.170622	0.0482849	0.0854203	0.0794014	0.0628956	0.0751601	0.0649429
515.55	0.215202	0.185807	0.143421	0.23675	0.218152	0.170726	0.0483224	0.0854905	0.0794635	0.0629671	0.0752221	0.0649698
515.8	0.215297	0.185868	0.14353	0.236808	0.218249	0.170866	0.0483858	0.0855832	0.0794961	0.0630017	0.0752813	0.0649895
516.06	0.215335	0.185905	0.143611	0.236893	0.218328	0.170981	0.0484594	0.0856763	0.0795096	0.0630154	0.075325	0.0650223
516.32	0.215437	0.186005	0.143737	0.237108	0.218454	0.171149	0.0485796	0.0858394	0.0795923	0.0631065	0.0754135	0.06513
516.58	0.215497	0.18607	0.143803	0.237224	0.218527	0.171255	0.0486853	0.0859484	0.0796522	0.0631518	0.0754944	0.0652074
516.84	0.215595	0.186142	0.143865	0.237337	0.218582	0.171332	0.0487539	0.086026	0.0797354	0.0631771	0.0755498	0.0652414
517.1	0.215685	0.186189	0.143939	0.237433	0.218699	0.171395	0.0488443	0.0861123	0.0798485	0.0632155	0.075613	0.0652909
517.35	0.215748	0.186273	0.143989	0.237458	0.218822	0.171457	0.0489397	0.0861742	0.0799761	0.0632527	0.0756709	0.0653513
517.61	0.215854	0.186372	0.144069	0.237513	0.218931	0.171512	0.0490166	0.086248	0.0801026	0.0632914	0.0757405	0.0654014
517.87	0.215992	0.186501	0.144178	0.237594	0.219019	0.171541	0.0490834	0.0863215	0.0801802	0.0633173	0.0758026	0.0654661
518.13	0.216089	0.186668	0.144325	0.237684	0.219111	0.171594	0.0491767	0.0863496	0.0802558	0.0633561	0.0759057	0.065543
518.39	0.216144	0.186822	0.144414	0.23771	0.219216	0.171689	0.0492413	0.0863587	0.0803355	0.0633852	0.0759615	0.0655729
518.65	0.216174	0.186943	0.144439	0.237698	0.2193	0.171817	0.0493223	0.0863881	0.0804433	0.0634131	0.0759994	0.0656119
518.9	0.216234	0.187004	0.144445	0.237688	0.219366	0.171905	0.0493866	0.0864501	0.0805123	0.0634571	0.0760138	0.065667
519.16	0.216232	0.18701	0.144416	0.237608	0.219362	0.171901	0.0494092	0.0864504	0.0805241	0.0634461	0.076013	0.0656932
519.42	0.216275	0.18701	0.14441	0.237593	0.219411	0.171929	0.0494252	0.0864612	0.0805234	0.0634601	0.076033	0.0657265
519.68	0.216439	0.187186	0.144508	0.237771	0.21961	0.172091	0.0494696	0.0865048	0.0806112	0.0634888	0.0760939	0.0658383
519.94	0.216618	0.187393	0.144634	0.238043	0.219866	0.172312	0.0495472	0.0865723	0.0807189	0.0635395	0.0761938	0.0659738
520.2	0.21672	0.187574	0.144748	0.238305	0.220073	0.172496	0.0496363	0.0866621	0.0808314	0.063597	0.0763266	0.0660727
520.45	0.216815	0.187659	0.14482	0.238538	0.220212	0.172572	0.0496479	0.0866808	0.0809144	0.0635909	0.0763638	0.0661033
520.71	0.216859	0.187746	0.144852	0.238695	0.220291	0.172611	0.0496378	0.086705	0.0809705	0.0635975	0.0764118	0.0661588
520.97	0.216921	0.187812	0.1449	0.238809	0.220371	0.172661	0.04962	0.0866991	0.0809985	0.0636379	0.0764648	0.0661547
521.23	0.216976	0.187842	0.144976	0.238876	0.220423	0.172705	0.0496312	0.0867066	0.0810418	0.063651	0.0764768	0.0661642
521.49	0.216906	0.187791	0.144944	0.238826	0.220397	0.172688	0.0495972	0.0866692	0.0810581	0.0636159	0.0764515	0.066129
521.74	0.216875	0.187759	0.144915	0.238814	0.220413	0.172685	0.0495723	0.0866523	0.0810233	0.0636051	0.0764245	0.0661011
522	0.216786	0.187726	0.14491	0.238794	0.2204	0.172678	0.0495649	0.0866488	0.0810188	0.0635888	0.0764093	0.0660999
522.26	0.216652	0.18773	0.144847	0.238745	0.220304	0.172621	0.0494989	0.0865807	0.0810028	0.0635331	0.0763692	0.0660793
522.52	0.21666	0.18779	0.144811	0.238817	0.220293	0.172707	0.0494875	0.0865794	0.0809966	0.0635323	0.0763697	0.0661283
522.78	0.216606	0.187765	0.144778	0.238758	0.220176	0.172661	0.049465	0.0865527	0.080925	0.0635001	0.0763356	0.0661129
523.03	0.216526	0.187696	0.144758	0.238656	0.220103	0.172619	0.0494366	0.0865213	0.0808468	0.063422	0.0762753	0.0660579
523.29	0.216414	0.18759	0.144663	0.238538	0.219994	0.172528	0.0494014	0.0864405	0.0807946	0.0633822	0.0762126	0.0660128
523.55	0.216268	0.187465	0.144574	0.238368	0.219922	0.172446	0.0493593	0.0863869	0.0806939	0.0633457	0.0761578	0.0659574
523.81	0.216168	0.187407	0.144503	0.238315	0.219905	0.172392	0.0493112	0.0863184	0.0805808	0.0632966	0.0761069	0.0658713
524.07	0.216144	0.187386	0.144461	0.238259	0.219948	0.172347	0.0492588	0.0862594	0.0805312	0.0632431	0.0760179	0.0658524
524.32	0.21606	0.187322	0.144394	0.238091	0.219897	0.172237	0.0491928	0.0862119	0.0804472	0.0631788	0.0759267	0.0657755
524.58	0.216024	0.18726	0.144329	0.238035	0.219876	0.172148	0.0491355	0.0861963	0.0804057	0.0631547	0.0758764	0.0657215
524.84	0.216094	0.187269	0.144273	0.238008	0.219875	0.172074	0.0490878	0.086185	0.080409	0.063117	0.0758178	0.0656902
525.1	0.216062	0.187308	0.144229	0.23799	0.219901	0.172029	0.0491004	0.0862075	0.0804645	0.0631235	0.0758012	0.0656686
525.36	0.216026	0.187316	0.14423	0.237904	0.219931	0.17196	0.0491092	0.0862084	0.0804712	0.0631343	0.0757967	0.0656117
525.61	0.216062	0.187345	0.144263	0.237906	0.220002	0.171922	0.049104	0.0862134	0.080484	0.0631379	0.0757891	0.0656177
525.87	0.216006	0.187318	0.14421	0.237778	0.220016	0.171817	0.0490534	0.0862048	0.0804764	0.0631172	0.075751	0.0655985
526.13	0.216013	0.187295	0.144198	0.237704	0.219949	0.17175	0.0490183	0.0862321	0.080499	0.0631494	0.0757248	0.0655895
526.39	0.216147	0.187312	0.14427	0.237759	0.219963	0.171766	0.0490238	0.0862611	0.0805232	0.0631871	0.0757169	0.0655538
526.65	0.216264	0.187366	0.144327	0.237831	0.220022	0.171767	0.0490294	0.086259	0.0805645	0.0631827	0.0757065	0.0655091
526.9	0.216478	0.187592	0.144472	0.238019	0.220263	0.171914	0.0490699	0.0863374	0.080703	0.0632382	0.0757691	0.0655813
527.16	0.216622	0.187791	0.144599	0.238144	0.220442	0.172049	0.0491015	0.0864219	0.0808253	0.063289	0.0758169	0.0656644
527.42	0.21672	0.18798	0.144765	0.238285	0.220572	0.172148	0.049141	0.0864735	0.0809024	0.0632949	0.0758205	0.0657485
527.68	0.216936	0.188191	0.144936	0.238415	0.220747	0.172344	0.0492308	0.0865916	0.0809874	0.0633502	0.0758683	0.0658549
527.94	0.217132	0.188397	0.145111	0.238523	0.220917	0.172522	0.0493385	0.0866988	0.0810988	0.0634493	0.075972	0.0659525
528.19	0.217207	0.188573	0.145215	0.23863	0.221066	0.172664	0.0494342	0.0867802	0.08116	0.0635083	0.0760218	0.0660233
528.45	0.217224	0.188693	0.145276	0.238679	0.221154	0.172835	0.0495041	0.086859	0.0811601	0.0635437	0.0760419	0.0660897
528.71	0.21726	0.18881	0.145374	0.238808	0.22129	0.172988	0.0496111	0.0869383	0.0811889	0.0636162	0.0760945	0.0661672
528.97	0.217362	0.188903	0.14555	0.238994	0.221437	0.173151	0.0497167	0.0870119	0.0812667	0.0637005	0.0761891	0.0662649
529.23	0.217481	0.189035	0.145739	0.239215	0.221603	0.173358	0.0498326	0.087085	0.0813766	0.0638006	0.0763147	0.06639
529.48	0.217472	0.189052	0.145849	0.239273	0.221726	0.173456	0.0499208	0.0871318	0.0814146	0.0638548	0.0763893	0.0664726
529.74	0.217505	0.189094	0.145973	0.239344	0.221775	0.173568	0.0499907	0.0872117	0.0814684	0.0638987	0.076486	0.0665443
530	0.217622	0.189181	0.146104	0.239482	0.221932	0.17371	0.050074	0.0872964	0.0815143	0.0639621	0.0765906	0.0666011
530.26	0.217696	0.189245	0.146186	0.239611	0.222023	0.173824	0.0501376	0.0872921	0.0815337	0.0639946	0.0766617	0.0666384
530.51	0.217736	0.189281	0.146219	0.239751	0.22207	0.173903	0.0501772	0.0872618	0.0815171	0.0640384	0.0767376	0.0666324
530.77	0.217712	0.189282	0.146226	0.239782	0.222128	0.173978	0.050207	0.0872739	0.0814953	0.0640512	0.0767718	0.0666302
531.03	0.217747	0.189319	0.146218	0.239854	0.222195	0.174072	0.0502681	0.0873129	0.0814916	0.0640564	0.0768101	0.0666553
531.29	0.217763	0.189336	0.146201	0.239884	0.22217	0.174133	0.0503045	0.0873316	0.0814487	0.0640563	0.0768072	0.0666618
531.55	0.21773	0.18933	0.146177	0.239891	0.222133	0.174183	0.0503006	0.0873207	0.0814001	0.0640003	0.0768497	0.0666524
531.8	0.217895	0.189456	0.146273	0.240173	0.222348	0.174381	0.0503314	0.0873698	0.081448	0.0640379	0.0769534	0.0667163
532.06	0.218054	0.189616	0.146325	0.240419	0.222574	0.174578	0.0503322	0.0874203	0.0815152	0.0640515	0.0770229	0.0667404
532.32	0.21828	0.18977	0.146391	0.240661	0.222812	0.174792	0.0503623	0.0875044	0.0815604	0.0640925	0.0771021	0.066754
532.58	0.218533	0.189906	0.146478	0.240924	0.223045	0.17498	0.0504023	0.0875708	0.0815984	0.0641158	0.0771811	0.066739
532.83	0.218694	0.189979	0.146492	0.241101	0.223133	0.175105	0.0503916	0.0876206	0.0816135	0.0641337	0.0771934	0.0667366
533.09	0.218806	0.189981	0.146486	0.241125	0.223198	0.175178	0.0503398	0.0876357	0.0815944	0.0641299	0.077163	0.0667348
533.35	0.218931	0.189991	0.146533	0.241188	0.223327	0.175252	0.0503212	0.0876506	0.0816178	0.0641416	0.07719	0.0667035
533.61	0.219082	0.190069	0.14659	0.241291	0.223486	0.175328	0.0503502	0.0877433	0.0817123	0.064194	0.0772723	0.0667369
533.87	0.219159	0.190102	0.14664	0.241379	0.22354	0.175348	0.0503045	0.0877642	0.0817433	0.0642159	0.0772861	0.0667103
534.12	0.219285	0.190193	0.146732	0.241517	0.223703	0.175419	0.0502706	0.0877988	0.0817811	0.0642382	0.0772972	0.066698
534.38	0.219328	0.190208	0.146793	0.241602	0.22379	0.175463	0.0502219	0.0878449	0.0818452	0.0642288	0.0772953	0.0666824
534.64	0.21918	0.190029	0.146622	0.241378	0.223652	0.175306	0.0500362	0.0877331	0.0817206	0.0641058	0.0772004	0.0665162
534.9	0.218904	0.189666	0.146342	0.240958	0.223368	0.175058	0.0497648	0.0875193	0.0814432	0.0638859	0.0770175	0.0662451
535.15	0.218983	0.189716	0.146514	0.241072	0.223416	0.175108	0.0499291	0.0876383	0.0815973	0.0639633	0.0770715	0.0663896
535.41	0.219057	0.189836	0.146697	0.241224	0.223561	0.175237	0.0501112	0.0877552	0.0817987	0.0640558	0.0771736	0.0665511
535.67	0.219182	0.18995	0.146869	0.241357	0.223642	0.175316	0.0502419	0.0878173	0.0819454	0.0641574	0.0772456	0.0666687
535.93	0.219154	0.189951	0.146959	0.241323	0.223633	0.175286	0.0502967	0.0878038	0.0819854	0.064164	0.0772186	0.066719
536.18	0.21904	0.189944	0.146968	0.241248	0.223548	0.175188	0.050288	0.0877376	0.0819645	0.064113	0.0771663	0.066729
536.44	0.218932	0.189906	0.146947	0.241106	0.223461	0.175115	0.0502805	0.0877023	0.0819435	0.0640785	0.0770945	0.0667352
536.7	0.218832	0.189876	0.146923	0.241044	0.223411	0.175094	0.0503193	0.0876998	0.0819283	0.0640673	0.0770785	0.0667092
536.96	0.218722	0.18982	0.14692	0.24105	0.223368	0.175112	0.0503092	0.0876635	0.0819215	0.0640364	0.0770599	0.066646
537.21	0.218631	0.189795	0.146931	0.24101	0.223312	0.175127	0.0502964	0.0876064	0.0818901	0.0640288	0.0770514	0.0665939
537.47	0.218474	0.18975	0.146896	0.240899	0.223264	0.175127	0.0502598	0.0875435	0.0818352	0.0640324	0.077046	0.0665134
537.73	0.218223	0.189594	0.146795	0.240664	0.223131	0.175055	0.0501604	0.0874235	0.0816559	0.0639552	0.0769701	0.0663549
537.99	0.217962	0.189366	0.146619	0.240403	0.222956	0.174943	0.0500339	0.0872902	0.0814563	0.063888	0.0768712	0.066205
538.24	0.217714	0.189187	0.146436	0.240201	0.222755	0.17486	0.0499302	0.0871699	0.0813062	0.063806	0.0767823	0.0660481
538.5	0.217553	0.189068	0.146305	0.240148	0.222609	0.174851	0.0498608	0.0870507	0.0811844	0.0637438	0.0767006	0.0659038
538.76	0.217421	0.188982	0.146168	0.240119	0.222556	0.174833	0.049778	0.0869161	0.0810217	0.0636341	0.0766356	0.0657413
539.02	0.217306	0.188938	0.146089	0.240039	0.222538	0.174856	0.0497318	0.0868499	0.0809427	0.0635827	0.0766087	0.0656552
539.27	0.217241	0.188973	0.146052	0.24003	0.222515	0.174888	0.0496946	0.0868349	0.080932	0.0635696	0.0766095	0.06563
539.53	0.217136	0.188953	0.145981	0.239973	0.222407	0.174865	0.0496437	0.0867923	0.0809002	0.0635254	0.0765893	0.0655735
539.79	0.217116	0.188976	0.145939	0.23995	0.222336	0.174832	0.0496049	0.0867666	0.0808716	0.0634723	0.0765748	0.0655577
540.05	0.217175	0.189013	0.145891	0.239968	0.222329	0.174803	0.0496091	0.0867805	0.0808539	0.0634421	0.076597	0.0655415
540.3	0.217128	0.189013	0.145853	0.239975	0.222287	0.174773	0.0495731	0.0867818	0.0807837	0.0634206	0.076604	0.0654758
540.56	0.217039	0.188991	0.145773	0.239879	0.222262	0.174707	0.0495249	0.0867887	0.0806999	0.0633649	0.0765228	0.0654003
540.82	0.217018	0.189013	0.145728	0.239827	0.222294	0.174686	0.0495245	0.0868156	0.0806733	0.0633426	0.0765009	0.0653983
541.08	0.217192	0.1892	0.145852	0.240033	0.222492	0.174816	0.0495986	0.0869413	0.0807884	0.0634237	0.076602	0.065511
541.33	0.217444	0.189422	0.146081	0.240293	0.222692	0.17504	0.0496925	0.0870963	0.0809226	0.0635569	0.0767326	0.0656526
541.59	0.217665	0.189621	0.146284	0.240478	0.222868	0.175187	0.0498	0.087251	0.081078	0.0636655	0.0768354	0.0658324
541.85	0.21789	0.189829	0.146464	0.24067	0.22307	0.175277	0.0498956	0.0874073	0.0812065	0.0637444	0.076909	0.0659636
542.11	0.218135	0.190064	0.146619	0.240916	0.223202	0.175361	0.0499968	0.0875695	0.0813688	0.0638414	0.0770223	0.0660893
542.36	0.218472	0.190377	0.146831	0.241292	0.223549	0.175553	0.0501316	0.0877556	0.0815461	0.0639751	0.0771594	0.0662776
542.62	0.218693	0.190583	0.146983	0.2416	0.223794	0.175674	0.0502528	0.08788	0.0816598	0.0640995	0.0772567	0.0664324
542.88	0.218859	0.190765	0.147139	0.241866	0.223995	0.175756	0.0503702	0.0880203	0.0817844	0.0642327	0.0773611	0.0665616
543.14	0.218982	0.190976	0.147322	0.242071	0.224182	0.175852	0.0504797	0.0881732	0.08194	0.0643264	0.0774399	0.0667252
543.39	0.219048	0.191131	0.147415	0.242219	0.224309	0.175885	0.0505877	0.088243	0.0820594	0.0643783	0.0774652	0.0668667
543.65	0.219073	0.191287	0.147515	0.242336	0.224367	0.175911	0.0506787	0.0882765	0.0821543	0.064414	0.0774596	0.0669862
543.91	0.219231	0.191533	0.147688	0.242569	0.224573	0.176045	0.0508236	0.0883989	0.0823163	0.0644921	0.0775731	0.0671612
544.17	0.219453	0.191799	0.147899	0.242871	0.224846	0.176232	0.0510114	0.0885631	0.0825223	0.0646434	0.0776953	0.0673564
544.42	0.219499	0.191953	0.14795	0.242951	0.22494	0.176324	0.0510919	0.0886537	0.0826304	0.0646889	0.0777139	0.0674311
544.68	0.219591	0.192103	0.148064	0.24305	0.224994	0.176433	0.0511828	0.0887345	0.0826918	0.0647171	0.0777483	0.0675042
544.94	0.219703	0.192313	0.148236	0.243194	0.225098	0.176556	0.0512923	0.088828	0.0827769	0.0647846	0.0778071	0.0676229
545.19	0.219768	0.192491	0.148385	0.243269	0.225169	0.176692	0.0513642	0.0889128	0.0828305	0.0648485	0.0778451	0.0677427
545.45	0.219886	0.192655	0.148517	0.243323	0.225289	0.176819	0.0514532	0.0889449	0.0828713	0.0649143	0.0778978	0.0678227
545.71	0.219979	0.192803	0.148669	0.243406	0.225433	0.176986	0.0515542	0.0889828	0.082946	0.0649537	0.0779982	0.067865
545.97	0.220005	0.192899	0.148718	0.243393	0.225471	0.177071	0.0516038	0.0889971	0.0829648	0.0649908	0.0780434	0.0678835
546.22	0.21994	0.192937	0.148727	0.243317	0.225422	0.177143	0.0515485	0.0889406	0.0829006	0.0649634	0.0779964	0.0677998
546.48	0.219781	0.192868	0.14866	0.243153	0.225386	0.17714	0.0514548	0.0888176	0.0827906	0.0648626	0.0778961	0.0676417
546.74	0.219524	0.192665	0.148474	0.24283	0.225222	0.177036	0.0512853	0.0886373	0.082616	0.0647057	0.0777586	0.0674162
547	0.219264	0.192488	0.148235	0.24247	0.225048	0.176899	0.0511151	0.0884312	0.0824223	0.0645556	0.0776528	0.0671479
547.25	0.219112	0.192373	0.148148	0.24226	0.224984	0.176832	0.0510833	0.0883524	0.0823574	0.0645165	0.0776357	0.0670447
547.51	0.219308	0.192594	0.148391	0.242551	0.225206	0.177032	0.05137	0.0885447	0.0826035	0.0646979	0.077783	0.0672878
547.77	0.219264	0.192575	0.148353	0.242486	0.225229	0.177012	0.0513715	0.0885552	0.0825911	0.0646395	0.0777591	0.067284
548.02	0.219175	0.192516	0.148286	0.242343	0.225144	0.176891	0.0513436	0.0885452	0.0825347	0.0645536	0.0777088	0.0672531
548.28	0.218991	0.192409	0.14815	0.24214	0.225021	0.176691	0.0512785	0.0884925	0.0824741	0.0644242	0.0776199	0.0672066
548.54	0.218901	0.192382	0.148063	0.242034	0.224931	0.176551	0.0512763	0.0884984	0.0824615	0.0643728	0.0775904	0.067219
548.8	0.218938	0.192389	0.148053	0.242015	0.224912	0.176551	0.0513303	0.0885806	0.0825146	0.0643878	0.0775951	0.067243
549.05	0.218927	0.192336	0.14798	0.241978	0.224808	0.17648	0.0513435	0.0886318	0.0825401	0.0643478	0.0775599	0.0672482
549.31	0.21893	0.192258	0.147964	0.241958	0.224719	0.176378	0.0513488	0.0886735	0.0825736	0.0643111	0.0775248	0.0672763
549.57	0.218954	0.192186	0.147988	0.241928	0.224668	0.176292	0.0513836	0.0887297	0.0826231	0.0643018	0.0775402	0.0673344
549.82	0.218991	0.192151	0.147998	0.241932	0.224726	0.176257	0.0514075	0.0887899	0.0826448	0.0642943	0.0775788	0.0673907
550.08	0.218953	0.19208	0.147981	0.241916	0.224726	0.176244	0.0514206	0.0888254	0.0826253	0.0642978	0.0775925	0.067406
550.34	0.218985	0.192042	0.147967	0.241958	0.224751	0.176256	0.051429	0.0888985	0.0826228	0.0643139	0.0776294	0.0674334
550.6	0.218961	0.192038	0.14795	0.242063	0.224748	0.176283	0.0514457	0.088903	0.0826806	0.0643069	0.0776285	0.0674605
550.85	0.218922	0.192021	0.147921	0.242126	0.22479	0.176336	0.0514743	0.0889026	0.0827288	0.0643225	0.0776326	0.0675149
551.11	0.21892	0.19205	0.147947	0.242221	0.224834	0.176458	0.0515242	0.0889329	0.0827729	0.0643463	0.0776515	0.0675814
551.37	0.218956	0.192092	0.147979	0.242285	0.224847	0.176568	0.051593	0.0889661	0.0828466	0.0643766	0.0776788	0.0676492
551.62	0.218906	0.192038	0.147932	0.242257	0.224811	0.176569	0.0516015	0.0889462	0.08288	0.0643856	0.0776955	0.0676667
551.88	0.21885	0.192006	0.147933	0.242229	0.224799	0.176622	0.0516438	0.088942	0.0828884	0.0644012	0.077717	0.0677214
552.14	0.218833	0.191969	0.147917	0.242212	0.224833	0.176655	0.0516887	0.0889279	0.0828926	0.0643959	0.0777047	0.06776
552.4	0.218637	0.191802	0.147839	0.242072	0.224771	0.176541	0.0516783	0.0888598	0.0828185	0.0643627	0.0776597	0.067682
552.65	0.218432	0.19167	0.147808	0.241965	0.224723	0.176476	0.0516687	0.088825	0.0827536	0.0643768	0.0776444	0.0676
552.91	0.218363	0.191594	0.147782	0.241859	0.224701	0.176454	0.0516639	0.0887674	0.0827384	0.0643748	0.0776488	0.0675473
553.17	0.21839	0.191664	0.147833	0.241919	0.224824	0.176563	0.051693	0.0887562	0.082816	0.0643995	0.0777237	0.0675451
553.42	0.218459	0.191761	0.147958	0.242011	0.224943	0.176746	0.0517239	0.0887803	0.0828998	0.064435	0.0777699	0.0675617
553.68	0.218454	0.191766	0.148058	0.241997	0.224967	0.176811	0.0517233	0.0887412	0.082927	0.0644418	0.0777552	0.0675483
553.94	0.218497	0.191793	0.148105	0.241999	0.225011	0.176865	0.0517367	0.0887196	0.0829585	0.0644432	0.0777351	0.0675577
554.19	0.218552	0.19186	0.148118	0.242026	0.225052	0.176939	0.0517642	0.0886819	0.0829652	0.0644599	0.0777465	0.0675325
554.45	0.218592	0.191914	0.14817	0.242071	0.225083	0.176976	0.0517926	0.0886453	0.0830503	0.0644634	0.077783	0.0674823
554.71	0.218712	0.192054	0.148295	0.242164	0.225314	0.177149	0.0518342	0.0886845	0.0831552	0.064498	0.0778086	0.067484
554.97	0.218694	0.192115	0.148367	0.242177	0.22544	0.17721	0.0518649	0.0886894	0.0831646	0.0645488	0.0778163	0.0674383
555.22	0.218685	0.192213	0.148428	0.242234	0.225514	0.177273	0.0518916	0.0887167	0.0832215	0.0645909	0.0778755	0.0673814
555.48	0.218689	0.192266	0.148458	0.242276	0.225578	0.177299	0.051888	0.0887324	0.0832751	0.064596	0.0778861	0.067375
555.74	0.218578	0.192179	0.148363	0.242173	0.225506	0.177187	0.0518598	0.0886476	0.0832668	0.0645446	0.077835	0.0673147
555.99	0.218459	0.192131	0.148289	0.242048	0.225356	0.177045	0.051846	0.0885986	0.083228	0.0644677	0.077795	0.0672484
556.25	0.218447	0.192136	0.148264	0.241972	0.225279	0.176955	0.0518711	0.088642	0.083229	0.0644353	0.0778285	0.0672432
556.51	0.218452	0.192121	0.148226	0.241939	0.22522	0.176869	0.0519036	0.0886785	0.0832302	0.0644113	0.0778426	0.0672283
556.76	0.218359	0.192046	0.14817	0.241861	0.225084	0.176743	0.0518774	0.0886815	0.0831849	0.0643447	0.0777991	0.0671869
557.02	0.218288	0.191981	0.148157	0.241821	0.225019	0.176667	0.0519228	0.0887538	0.0832027	0.0643417	0.0778243	0.0672218
557.28	0.218284	0.191988	0.14818	0.241879	0.225049	0.176602	0.0519632	0.0888508	0.0832629	0.0643744	0.0778712	0.0672874
557.53	0.21837	0.191983	0.148219	0.241903	0.225092	0.17659	0.0520192	0.0889467	0.0833229	0.0644041	0.0779175	0.0673616
557.79	0.21848	0.192021	0.148259	0.242011	0.225183	0.176651	0.052103	0.0890254	0.0833638	0.0644303	0.0779759	0.0674743
558.05	0.218503	0.192012	0.148285	0.242037	0.225192	0.176696	0.0521274	0.0890765	0.0833733	0.0643979	0.0779939	0.0675567
558.31	0.21847	0.191988	0.148276	0.241995	0.225138	0.176714	0.0521491	0.0891288	0.0833521	0.064395	0.0779892	0.0676118
558.56	0.218409	0.191956	0.148252	0.241935	0.225046	0.176704	0.052124	0.0891199	0.0832944	0.064384	0.0779794	0.0676259
558.82	0.218319	0.191879	0.148242	0.241837	0.224981	0.17666	0.0520887	0.0890579	0.0832455	0.0643632	0.0779453	0.0676312
559.08	0.21823	0.19185	0.148225	0.241774	0.224943	0.176649	0.0520766	0.0890241	0.0832073	0.064369	0.0778952	0.0676191
559.33	0.218272	0.191943	0.148319	0.24186	0.225016	0.176747	0.0520978	0.0890994	0.0832289	0.0644445	0.0779403	0.0676593
559.59	0.218245	0.19192	0.148393	0.241867	0.225025	0.176786	0.0520785	0.0891361	0.0832042	0.064494	0.077977	0.0676988
559.85	0.218244	0.191881	0.148451	0.241903	0.22499	0.176828	0.0520516	0.0891533	0.0831731	0.0644783	0.07797	0.0677199
560.1	0.218213	0.19189	0.148508	0.24189	0.224992	0.176879	0.0520069	0.0891779	0.0831262	0.0644524	0.0779676	0.0677439
560.36	0.218117	0.191946	0.148586	0.241892	0.224956	0.176945	0.0519892	0.0891843	0.0831069	0.064462	0.0779731	0.0677373
560.62	0.21812	0.192004	0.148651	0.241967	0.22493	0.17703	0.051991	0.0891923	0.0831425	0.064488	0.0779566	0.067742
560.87	0.218173	0.19203	0.148679	0.241988	0.224877	0.177073	0.0519988	0.0891863	0.0831446	0.0645085	0.0779264	0.0677384
561.13	0.218221	0.192099	0.148713	0.242016	0.224866	0.177149	0.0520081	0.0892124	0.0831766	0.0645606	0.0779266	0.0677371
561.39	0.218249	0.192185	0.148721	0.242036	0.224834	0.17716	0.0519932	0.0891815	0.0831688	0.0645625	0.0778632	0.0677115
561.64	0.21828	0.192228	0.148757	0.242061	0.22484	0.177177	0.0520107	0.0891434	0.0831603	0.0645462	0.0778468	0.0677127
561.9	0.218372	0.192295	0.148857	0.242151	0.224931	0.177255	0.052023	0.0891143	0.0832023	0.0645812	0.0779014	0.067724
562.16	0.218526	0.192451	0.148941	0.242309	0.225086	0.177404	0.0520409	0.0891411	0.0832608	0.0646443	0.077988	0.0677531
562.41	0.218712	0.192653	0.149055	0.242489	0.22527	0.177581	0.052088	0.0891845	0.0833626	0.0647187	0.0780564	0.0677853
562.67	0.218916	0.192877	0.14921	0.242718	0.22549	0.177761	0.0521455	0.0892264	0.0834695	0.0647609	0.0780975	0.0678321
562.93	0.218909	0.192978	0.149295	0.242813	0.225541	0.177797	0.052187	0.0891932	0.0835777	0.0647666	0.078075	0.0678621
563.18	0.218918	0.193047	0.149326	0.242823	0.225565	0.177858	0.0522321	0.0892045	0.0836385	0.0647756	0.0780689	0.067897
563.44	0.219037	0.193211	0.149399	0.242925	0.225628	0.178019	0.0523	0.0892555	0.0837101	0.0647962	0.0780796	0.0679586
563.7	0.219206	0.193337	0.149475	0.242985	0.225746	0.178135	0.052373	0.0892977	0.0837961	0.0648202	0.0781236	0.0680258
563.95	0.219274	0.193363	0.149512	0.242982	0.225791	0.178191	0.0523955	0.089317	0.0838372	0.0648413	0.0781476	0.0680456
564.21	0.219368	0.19344	0.149569	0.243065	0.225892	0.178312	0.0524832	0.0893678	0.083873	0.0648612	0.0781721	0.0680737
564.47	0.219427	0.193482	0.149582	0.243093	0.225967	0.178361	0.0525419	0.0893933	0.0839555	0.0648483	0.0781893	0.068046
564.72	0.219397	0.193487	0.149587	0.243068	0.225963	0.178349	0.0525449	0.0893991	0.0840051	0.0648394	0.0782141	0.0680139
564.98	0.219567	0.193582	0.149719	0.243216	0.226056	0.178457	0.0525896	0.0894725	0.0841218	0.064878	0.0782937	0.0680564
565.24	0.219893	0.193736	0.149883	0.243499	0.226253	0.178675	0.0526477	0.0895638	0.0842773	0.0649118	0.0784016	0.0681404
565.49	0.220067	0.193807	0.149977	0.243638	0.226386	0.178778	0.0526725	0.0896072	0.0843519	0.0648959	0.0784553	0.0681974
565.75	0.220145	0.193785	0.150035	0.243704	0.226438	0.178855	0.0526751	0.0896068	0.0843576	0.0648941	0.078477	0.0682353
566.01	0.220242	0.193821	0.150082	0.243815	0.226571	0.178969	0.0526796	0.0896085	0.0843922	0.0649174	0.0785083	0.0682911
566.26	0.22032	0.193915	0.15011	0.243915	0.226703	0.179148	0.0526973	0.0896133	0.0844258	0.0649406	0.0785481	0.0683795
566.52	0.220348	0.193968	0.150129	0.243916	0.226748	0.179242	0.0526808	0.089586	0.0844337	0.0649196	0.0785343	0.0683915
566.78	0.220401	0.194087	0.150218	0.243997	0.226857	0.179375	0.0526463	0.0895974	0.0844923	0.064891	0.0785306	0.0684263
567.03	0.220452	0.19424	0.150327	0.244089	0.227031	0.179551	0.052636	0.0896256	0.0845345	0.0648972	0.0785282	0.0684658
567.29	0.220553	0.194385	0.150451	0.244301	0.227235	0.179744	0.0526566	0.0896765	0.0845664	0.0649396	0.078553	0.0685165
567.55	0.220654	0.19454	0.15053	0.244515	0.22739	0.1799	0.0526465	0.0897186	0.084599	0.0649513	0.0785917	0.0685593
567.8	0.220673	0.194604	0.150557	0.244618	0.227452	0.179964	0.0525967	0.0896987	0.0845997	0.0649232	0.0785613	0.0685734
568.06	0.220636	0.194655	0.150557	0.244612	0.22742	0.180014	0.0525447	0.0896685	0.0845698	0.0649128	0.0785362	0.0685678
568.32	0.220532	0.194664	0.15055	0.244497	0.227307	0.179959	0.0524661	0.0896235	0.0844654	0.0648471	0.0784946	0.0685111
568.57	0.220571	0.194797	0.150621	0.244562	0.227391	0.180003	0.0524534	0.0896763	0.0844445	0.064847	0.0785172	0.068511
568.83	0.220642	0.194917	0.150723	0.244708	0.227541	0.180078	0.0524572	0.0897244	0.084456	0.0648754	0.0785509	0.0685109
569.09	0.220543	0.194897	0.150771	0.24467	0.227581	0.18003	0.0524607	0.0897315	0.0844636	0.0648863	0.0785563	0.0685229
569.34	0.220451	0.194881	0.150771	0.244611	0.22763	0.180002	0.0524938	0.0897277	0.0844878	0.0649117	0.0785785	0.0685342
569.6	0.220413	0.194935	0.150817	0.244646	0.227685	0.180007	0.0525136	0.089728	0.0845153	0.0649103	0.078594	0.0685204
569.85	0.220379	0.19495	0.150874	0.244666	0.227755	0.180014	0.0525715	0.0897586	0.0845342	0.0648958	0.078605	0.0685348
570.11	0.220279	0.194983	0.150871	0.244688	0.227813	0.180008	0.0525769	0.0897679	0.0845142	0.0648564	0.0785912	0.0685352
570.37	0.220269	0.195047	0.150919	0.244741	0.227959	0.180076	0.0525911	0.0897879	0.0845053	0.0648451	0.0786129	0.0685319
570.62	0.220256	0.195139	0.150978	0.244786	0.22816	0.180175	0.0526566	0.0898505	0.0845167	0.0648886	0.0786511	0.0685652
570.88	0.220157	0.195143	0.150936	0.244733	0.228194	0.180136	0.0526507	0.0898328	0.0844328	0.064886	0.0786245	0.0685363
571.14	0.220035	0.195121	0.150899	0.244658	0.228198	0.180092	0.052642	0.089793	0.084383	0.0648525	0.0785748	0.0684999
571.39	0.219955	0.195138	0.150856	0.244605	0.22819	0.180063	0.052667	0.0897969	0.0843523	0.0648564	0.0785276	0.0684839
571.65	0.220016	0.195204	0.150901	0.244639	0.228274	0.180102	0.0526968	0.0898695	0.0843488	0.064908	0.0785623	0.0685244
571.91	0.220018	0.195192	0.150911	0.244638	0.228296	0.180093	0.0527222	0.08988	0.0843261	0.0649136	0.0785765	0.068534
572.16	0.220025	0.195179	0.150928	0.244691	0.228299	0.180102	0.0527368	0.0899121	0.0843487	0.0649326	0.0785824	0.0685128
572.42	0.220078	0.195205	0.15099	0.244753	0.22831	0.18014	0.0527786	0.0899688	0.0844062	0.0649913	0.078601	0.0685402
572.67	0.220136	0.195232	0.15107	0.24483	0.228327	0.180174	0.0527993	0.0900174	0.0844644	0.0649997	0.0785798	0.0685366
572.93	0.220199	0.195188	0.151091	0.244912	0.228297	0.180166	0.0527954	0.090024	0.0844843	0.0649748	0.0785348	0.0684878
573.19	0.220182	0.195156	0.151041	0.244852	0.228183	0.180107	0.0527938	0.0899924	0.0844315	0.0649498	0.0784874	0.068411
573.44	0.220248	0.195246	0.151055	0.244893	0.228181	0.180141	0.0528305	0.090017	0.0844478	0.0649899	0.0784805	0.0683972
573.7	0.220251	0.195247	0.151021	0.244861	0.228095	0.180159	0.0528261	0.0899907	0.0844378	0.0649971	0.0784355	0.068334
573.96	0.220234	0.195219	0.150993	0.244861	0.227989	0.180199	0.0528242	0.0899798	0.084471	0.0650097	0.0784587	0.0683046
574.21	0.220315	0.195295	0.151039	0.244898	0.227997	0.180265	0.0528166	0.0899556	0.0845561	0.0650701	0.0785207	0.0682903
574.47	0.220453	0.195388	0.151094	0.244994	0.228061	0.180409	0.0528365	0.0899887	0.0846779	0.0651385	0.0785702	0.0683003
574.73	0.220589	0.195522	0.151182	0.245151	0.228182	0.180583	0.0528946	0.0900427	0.0847964	0.0652013	0.0786199	0.0683308
574.98	0.220576	0.195549	0.151225	0.245208	0.228186	0.180643	0.0529303	0.0900346	0.0848289	0.0652236	0.0786265	0.0683165
575.24	0.220494	0.195565	0.151236	0.245212	0.228142	0.180656	0.0529526	0.090044	0.08488	0.0652484	0.0786385	0.0683163
575.49	0.220484	0.195628	0.151209	0.245224	0.228158	0.180728	0.0529771	0.0900937	0.0849147	0.0652731	0.0786511	0.0683201
575.75	0.220525	0.195699	0.151208	0.24524	0.228165	0.180787	0.0530267	0.0901176	0.0849442	0.0653024	0.0786692	0.0683441
576.01	0.220599	0.195779	0.151268	0.24527	0.228215	0.180839	0.0530612	0.0901228	0.0849906	0.0653385	0.078728	0.0683646
576.26	0.220644	0.195876	0.151302	0.245342	0.228259	0.180921	0.05309	0.0901585	0.0849935	0.0653718	0.0787597	0.0683608
576.52	0.220731	0.196009	0.151381	0.245501	0.228424	0.181076	0.0531703	0.0902453	0.0850359	0.0654226	0.0788189	0.0683859
576.78	0.220787	0.196168	0.151504	0.24563	0.228594	0.181209	0.0532286	0.0903548	0.0851326	0.0654707	0.0788952	0.0684474
577.03	0.220851	0.196302	0.151643	0.245753	0.228734	0.181342	0.0532712	0.0904549	0.0852009	0.0655044	0.0789331	0.0685152
577.29	0.220998	0.196389	0.151782	0.245897	0.22885	0.181459	0.0533244	0.0905519	0.0852697	0.065549	0.078965	0.0685882
577.54	0.221101	0.19645	0.151849	0.246008	0.22895	0.181532	0.0533993	0.090625	0.085337	0.0655991	0.0790135	0.0686262
577.8	0.221081	0.196427	0.151821	0.245909	0.228979	0.181531	0.0534404	0.0906384	0.0853483	0.0656315	0.0790565	0.0686375
578.06	0.221048	0.196455	0.151853	0.245896	0.229071	0.181583	0.0534838	0.0906761	0.0853895	0.0656597	0.0791	0.0686771
578.31	0.221103	0.196535	0.151917	0.245933	0.229231	0.181657	0.0535338	0.0907146	0.0854597	0.0656729	0.0791124	0.0687493
578.57	0.22115	0.196607	0.151995	0.245923	0.229318	0.181699	0.0535547	0.090736	0.0855019	0.0656567	0.0791212	0.0688032
578.82	0.221147	0.196557	0.152037	0.245886	0.229313	0.18169	0.0535229	0.0907414	0.0854964	0.0656099	0.0791089	0.0688034
579.08	0.221123	0.19652	0.152097	0.245927	0.229342	0.181722	0.0535195	0.0907529	0.0855111	0.0655858	0.0790891	0.0688537
579.34	0.221127	0.1965	0.152142	0.245926	0.22937	0.181713	0.0535603	0.0907584	0.0855461	0.0655863	0.0790592	0.0688866
579.59	0.221225	0.196513	0.152169	0.246016	0.229434	0.181746	0.0536164	0.0907901	0.0855843	0.0655951	0.0790504	0.0689325
579.85	0.22117	0.196412	0.152053	0.245922	0.229301	0.181663	0.0536069	0.0907058	0.0855329	0.065525	0.0789797	0.0689318
580.11	0.221098	0.196254	0.15196	0.245753	0.229092	0.18152	0.0535536	0.0905905	0.0854506	0.0654193	0.0788822	0.0688993
580.36	0.221036	0.196126	0.151885	0.245589	0.228924	0.181394	0.0534884	0.0904873	0.0853492	0.0653305	0.0788137	0.0688624
580.62	0.220961	0.196022	0.151855	0.245468	0.228802	0.181229	0.0534268	0.0904321	0.0852674	0.0652143	0.0787321	0.0688005
580.87	0.220913	0.195976	0.151832	0.245428	0.228682	0.18109	0.0533825	0.0903798	0.0852289	0.0651434	0.0786283	0.068777
581.13	0.220864	0.195859	0.151773	0.245335	0.228483	0.180911	0.0533258	0.090295	0.0851994	0.0650817	0.0785236	0.0687315
581.39	0.220759	0.195709	0.151674	0.245186	0.228254	0.180709	0.0532885	0.0901745	0.0851613	0.0650082	0.0784206	0.0687013
581.64	0.220674	0.195573	0.151584	0.245046	0.228042	0.180577	0.0532775	0.0900644	0.0851159	0.0649483	0.0783224	0.0686723
581.9	0.220581	0.195483	0.151564	0.244963	0.227916	0.18049	0.0533076	0.0900354	0.0851162	0.0649205	0.0782837	0.0686417
582.15	0.220437	0.195359	0.151521	0.244876	0.227794	0.180347	0.0533104	0.0899953	0.0850932	0.0648564	0.0782415	0.0685711
582.41	0.220292	0.19525	0.151464	0.244773	0.227699	0.180252	0.0532585	0.0899309	0.0850418	0.0648035	0.0781991	0.068488
582.67	0.220274	0.19526	0.151507	0.244793	0.227771	0.180319	0.0532382	0.0899191	0.0850237	0.064802	0.0782144	0.0684574
582.92	0.220235	0.19534	0.151559	0.244804	0.227837	0.18039	0.053249	0.0899236	0.0850553	0.0648027	0.0782376	0.0684607
583.18	0.220143	0.195375	0.151558	0.244754	0.227815	0.180403	0.0532365	0.0898991	0.0850584	0.0647823	0.0782387	0.0684249
583.43	0.220105	0.195469	0.151568	0.244775	0.227846	0.180487	0.0532624	0.0898937	0.085117	0.0647947	0.0782651	0.0684405
583.69	0.220112	0.195583	0.15154	0.244804	0.227891	0.180594	0.0533007	0.0899242	0.0851555	0.064822	0.0782774	0.068475
583.95	0.220183	0.195688	0.151577	0.244908	0.228045	0.180744	0.0533765	0.0899966	0.0852157	0.0648841	0.078343	0.0685199
584.2	0.220161	0.195683	0.151564	0.244941	0.228091	0.180806	0.0534067	0.0899913	0.0852488	0.0648969	0.0783796	0.0685314
584.46	0.220217	0.195751	0.151609	0.245084	0.228212	0.180952	0.0534281	0.0900236	0.0853532	0.0649536	0.078458	0.0685864
584.71	0.220301	0.195858	0.151687	0.245234	0.228408	0.181094	0.0534991	0.0900524	0.0854706	0.0650227	0.0785489	0.0686862
584.97	0.220283	0.195891	0.151714	0.245317	0.228561	0.18119	0.0535326	0.090064	0.0855064	0.0650365	0.0785794	0.0687303
585.22	0.220254	0.195921	0.151712	0.245402	0.228666	0.181264	0.053538	0.0900645	0.0854769	0.0650425	0.07857	0.068753
585.48	0.22023	0.19602	0.151722	0.245442	0.228735	0.181341	0.0536005	0.0900506	0.0854643	0.0650574	0.0785923	0.0687997
585.74	0.220257	0.196087	0.15176	0.245499	0.228877	0.18151	0.053662	0.0900665	0.0855147	0.0650944	0.0786217	0.0688645
585.99	0.220212	0.196087	0.151778	0.245513	0.228953	0.181656	0.0536824	0.0900645	0.0855575	0.0651161	0.0786412	0.0688902
586.25	0.220268	0.196148	0.151878	0.245658	0.229077	0.181825	0.0537296	0.0900984	0.0856663	0.0651584	0.0787295	0.0689335
586.5	0.220306	0.196164	0.151915	0.24568	0.22913	0.181899	0.0537448	0.090087	0.0857361	0.0651764	0.0787588	0.0689477
586.76	0.220383	0.19614	0.151914	0.245722	0.229174	0.181993	0.0537571	0.0901083	0.0858045	0.0652033	0.0787682	0.0689641
587.02	0.220408	0.196143	0.151889	0.245735	0.229227	0.182062	0.0537757	0.0901372	0.0858438	0.0652053	0.0787849	0.0689571
587.27	0.220402	0.196105	0.151895	0.245753	0.229236	0.182101	0.0537934	0.0901378	0.085884	0.0652212	0.0788157	0.0689351
587.53	0.220396	0.196087	0.151878	0.245788	0.229222	0.182141	0.0538012	0.0901683	0.0859448	0.0652491	0.0788376	0.0689379
587.78	0.220465	0.196105	0.151873	0.245833	0.229238	0.182174	0.0538251	0.0902292	0.0860085	0.0652628	0.0788886	0.0689819
588.04	0.220533	0.196105	0.151894	0.245866	0.229207	0.182154	0.0538586	0.0902302	0.0860598	0.0652776	0.0789367	0.0690038
588.3	0.220561	0.196133	0.151932	0.245942	0.229218	0.182181	0.0538836	0.0902547	0.0860841	0.0652976	0.0790032	0.0690244
588.55	0.220596	0.196122	0.151941	0.246044	0.229234	0.182246	0.0538863	0.090303	0.086075	0.0653044	0.0790371	0.0690233
588.81	0.220691	0.196185	0.152036	0.246204	0.229332	0.182334	0.0539235	0.0903904	0.0861283	0.0653591	0.0791051	0.0690645
589.06	0.220662	0.196178	0.152093	0.246215	0.229318	0.182313	0.0539133	0.0904478	0.0861249	0.0653408	0.079133	0.0690753
589.32	0.220662	0.196212	0.152149	0.246272	0.22931	0.182323	0.0539395	0.0905005	0.0861337	0.0653509	0.0791579	0.0691088
589.57	0.220582	0.196186	0.152104	0.246245	0.229209	0.182234	0.0539287	0.090504	0.0860667	0.0653466	0.0791616	0.0690704
589.83	0.220599	0.196294	0.152146	0.246326	0.229252	0.182262	0.0539463	0.0905655	0.0860865	0.065364	0.0791959	0.0690477
590.09	0.220679	0.196465	0.152272	0.246449	0.229411	0.182384	0.0539818	0.090668	0.0861688	0.0654289	0.0792642	0.0690805
590.34	0.220704	0.19659	0.152412	0.246521	0.229501	0.182434	0.05398	0.090705	0.0861902	0.0654345	0.0792803	0.0691045
590.6	0.220817	0.196729	0.152577	0.246675	0.229655	0.182525	0.0540096	0.0907714	0.0862421	0.0654575	0.0792998	0.0691463
590.85	0.220912	0.196868	0.152733	0.246838	0.229827	0.182624	0.0540394	0.0908496	0.0863045	0.0654946	0.0793594	0.0691832
591.11	0.220958	0.196947	0.152863	0.246926	0.229978	0.182696	0.0540748	0.0909133	0.0863586	0.0655598	0.0794324	0.069239
591.36	0.22104	0.197094	0.152992	0.246984	0.230148	0.182814	0.0541359	0.0910157	0.0864248	0.0656234	0.0794918	0.0693127
591.62	0.221216	0.197308	0.153119	0.247126	0.230388	0.182985	0.0542545	0.0911503	0.0865555	0.0657396	0.0796119	0.0693989
591.88	0.221296	0.197414	0.153168	0.247181	0.23054	0.183077	0.0543324	0.0912081	0.0866217	0.0657995	0.0796916	0.0694643
592.13	0.221292	0.197468	0.153158	0.247126	0.230619	0.183121	0.0543651	0.0912063	0.086621	0.0657867	0.0797008	0.0695069
592.39	0.221348	0.197566	0.153252	0.247148	0.23072	0.183206	0.0543892	0.0912528	0.0866415	0.0657831	0.0797237	0.0695531
592.64	0.221379	0.19768	0.153308	0.24718	0.230786	0.183308	0.0544396	0.091279	0.0866951	0.0658037	0.0797556	0.0695992
592.9	0.221443	0.197858	0.153416	0.24729	0.230904	0.183456	0.0544861	0.091357	0.0867811	0.0658303	0.0797744	0.0696472
593.15	0.221489	0.197972	0.153469	0.247288	0.230904	0.183542	0.0545135	0.0913777	0.0868133	0.0658519	0.079743	0.0696839
593.41	0.22159	0.19804	0.153496	0.247367	0.230963	0.183643	0.054594	0.0914629	0.086924	0.0659021	0.0797873	0.069781
593.67	0.221668	0.198084	0.153548	0.247415	0.231031	0.183748	0.0546561	0.091502	0.0870143	0.0659315	0.0798132	0.0698709
593.92	0.221673	0.198012	0.15357	0.247326	0.23103	0.183783	0.0547262	0.0915037	0.0870497	0.0659453	0.0797835	0.0698988
594.18	0.221716	0.198033	0.153641	0.24732	0.2311	0.183836	0.0548214	0.0915585	0.0871143	0.0659876	0.0797847	0.069947
594.43	0.221639	0.198006	0.153675	0.247288	0.231098	0.183798	0.0548499	0.0915515	0.0871445	0.065977	0.0797983	0.0699772
594.69	0.221522	0.197916	0.153685	0.247179	0.231034	0.183752	0.0548248	0.0915198	0.0871574	0.0659724	0.0797753	0.0699798
594.94	0.221516	0.197898	0.153713	0.247125	0.23101	0.183775	0.0548204	0.091517	0.0872166	0.065975	0.0797568	0.0699902
595.2	0.221514	0.197879	0.153714	0.247066	0.230974	0.183746	0.0548255	0.0914701	0.087262	0.0659608	0.0797499	0.0699746
595.45	0.221546	0.197867	0.153724	0.247107	0.230972	0.183746	0.0548229	0.0914747	0.0872958	0.0659654	0.0797541	0.069965
595.71	0.221578	0.197856	0.153709	0.247167	0.230936	0.18378	0.0548162	0.0915118	0.0873335	0.0659833	0.079739	0.069958
595.97	0.221632	0.197823	0.153663	0.24717	0.230849	0.183794	0.0548295	0.0915512	0.0873466	0.0659833	0.079729	0.0699232
596.22	0.221611	0.19772	0.1536	0.247095	0.230712	0.183734	0.0548247	0.0915394	0.0873505	0.0659715	0.079744	0.0698934
596.48	0.221627	0.197671	0.153585	0.247086	0.230623	0.183687	0.0547914	0.0915204	0.0874009	0.065953	0.0797508	0.0698965
596.73	0.221623	0.197638	0.153565	0.24714	0.23058	0.183652	0.0547511	0.0915222	0.0874488	0.0659561	0.0797628	0.0698811
596.99	0.221543	0.19759	0.153514	0.247152	0.23056	0.183574	0.0547361	0.0915122	0.0874728	0.0659364	0.0797532	0.0698438
597.24	0.221425	0.197513	0.153436	0.247107	0.230517	0.183466	0.054694	0.0915022	0.0874538	0.0658798	0.0797019	0.0698036
597.5	0.221332	0.197486	0.15336	0.247075	0.230481	0.183362	0.054621	0.0914633	0.0874071	0.0658091	0.0796374	0.0697702
597.75	0.221181	0.197385	0.153256	0.246935	0.230389	0.183241	0.0545691	0.0913899	0.0873542	0.0657269	0.0795906	0.0697111
598.01	0.2211	0.197291	0.1532	0.246832	0.230364	0.18325	0.0545397	0.0913713	0.0873226	0.0656688	0.0795618	0.0696575
598.26	0.221096	0.197289	0.153216	0.246895	0.230434	0.183299	0.0545279	0.0914143	0.0873262	0.0656351	0.0795875	0.0696352
598.52	0.221149	0.197319	0.153271	0.247009	0.230514	0.183365	0.0545506	0.0914864	0.0873802	0.0656343	0.0796613	0.0696094
598.78	0.221065	0.197244	0.153225	0.246909	0.230441	0.183329	0.0545112	0.0914909	0.087315	0.0655862	0.079635	0.0695572
599.03	0.221114	0.19725	0.153228	0.246889	0.230464	0.183332	0.054485	0.0914961	0.0872801	0.0655725	0.079598	0.0695376
599.29	0.221162	0.197273	0.153241	0.246889	0.230516	0.18338	0.054483	0.0915154	0.0872685	0.0655742	0.0795897	0.0695357
599.54	0.221228	0.197338	0.153327	0.247005	0.23062	0.183499	0.0545152	0.0915868	0.0872874	0.0656251	0.0796568	0.0695942
599.8	0.221254	0.197363	0.153368	0.24709	0.230669	0.183558	0.0545486	0.0916773	0.0872946	0.065653	0.0797026	0.0696618
600.05	0.221357	0.197447	0.153408	0.247224	0.230791	0.183643	0.0545932	0.0917981	0.0873348	0.0656985	0.0797679	0.0697505
600.31	0.221297	0.197399	0.15338	0.247238	0.230776	0.183638	0.0546315	0.0918381	0.0873284	0.065701	0.0797977	0.0697674
600.56	0.221187	0.197363	0.153376	0.247227	0.23074	0.183658	0.054685	0.0918762	0.0873033	0.0657195	0.0798405	0.0697777
600.82	0.221217	0.19742	0.153415	0.247284	0.230755	0.183744	0.0547198	0.0919384	0.0873103	0.0657551	0.0799003	0.0697893
601.07	0.22132	0.197542	0.15353	0.247367	0.230822	0.183846	0.054787	0.0920129	0.0873463	0.0658251	0.0799933	0.0698508
601.33	0.221336	0.197606	0.153589	0.247394	0.230798	0.183902	0.0548269	0.0920545	0.0873276	0.0658473	0.080059	0.0698948
601.58	0.221393	0.197774	0.153652	0.247521	0.230854	0.18399	0.0549119	0.0921324	0.0873442	0.0659128	0.0801431	0.0699692
601.84	0.221388	0.197886	0.153668	0.24756	0.230831	0.184029	0.0549381	0.0921599	0.0873017	0.0659184	0.0801844	0.0699921
602.1	0.221572	0.198121	0.153834	0.247806	0.230996	0.18421	0.0549974	0.0922454	0.0874114	0.0659654	0.0802768	0.0700934
602.35	0.221614	0.198203	0.153929	0.247884	0.231006	0.184272	0.0550215	0.0922689	0.087454	0.0659939	0.0803164	0.0701377
602.61	0.221514	0.198124	0.153923	0.247748	0.230836	0.184189	0.0550026	0.0921818	0.087374	0.0659505	0.080301	0.0701306
602.86	0.221453	0.198115	0.153943	0.247734	0.230757	0.184142	0.0549922	0.0921584	0.0873793	0.0659303	0.0803094	0.0701343
603.12	0.221432	0.198145	0.153942	0.247696	0.23069	0.18411	0.0549764	0.092156	0.0873991	0.0659361	0.0803429	0.0701394
603.37	0.221463	0.198174	0.153986	0.247613	0.230634	0.184077	0.0549891	0.0921662	0.0874586	0.0659817	0.080417	0.0701991
603.63	0.221451	0.198167	0.154003	0.247546	0.230606	0.184034	0.0549877	0.0921717	0.0875198	0.0659901	0.0804612	0.0702363
603.88	0.221421	0.198149	0.154009	0.247601	0.230622	0.183981	0.0549876	0.0921476	0.0875735	0.06604	0.0804976	0.0702695
604.14	0.221349	0.198098	0.153974	0.24759	0.230618	0.183862	0.0549695	0.0920882	0.0875849	0.0660671	0.080491	0.070289
604.39	0.221316	0.198103	0.153973	0.247614	0.230673	0.183828	0.0549637	0.0920744	0.0876229	0.0660805	0.0804947	0.070305
604.65	0.221223	0.198024	0.15394	0.24755	0.23059	0.183766	0.0549309	0.0920374	0.0876432	0.0660782	0.080473	0.0702932
604.9	0.221125	0.197909	0.153865	0.247416	0.230452	0.183693	0.05489	0.0919744	0.0876478	0.0660621	0.0804461	0.0702538
605.16	0.221052	0.197811	0.153824	0.247309	0.230379	0.183649	0.0548636	0.0919703	0.0876914	0.0660753	0.0804528	0.0702363
605.41	0.220965	0.197672	0.153752	0.247131	0.230306	0.183611	0.0548568	0.0919735	0.0877428	0.0660712	0.0804568	0.070225
605.67	0.220882	0.197543	0.153721	0.247061	0.230251	0.183618	0.0548803	0.0920147	0.0878434	0.0660867	0.0804781	0.0702648
605.92	0.220833	0.19748	0.153733	0.246926	0.230216	0.183602	0.0548855	0.0920227	0.0879111	0.0660792	0.080451	0.0702635
606.18	0.220779	0.197467	0.153736	0.246818	0.23024	0.183606	0.0549041	0.0920445	0.0879594	0.0660921	0.0804245	0.0702575
606.43	0.220731	0.197533	0.153769	0.246771	0.230377	0.183669	0.0549427	0.092084	0.0880325	0.0661136	0.0804314	0.0703103
606.69	0.220599	0.197473	0.153767	0.24668	0.230439	0.183685	0.0549763	0.0920784	0.0880951	0.0661453	0.0804543	0.070348
606.95	0.220454	0.197398	0.153741	0.246576	0.230432	0.183729	0.0550049	0.0920901	0.0881693	0.0662005	0.0804428	0.070359
607.2	0.22044	0.197409	0.153773	0.246523	0.230464	0.183827	0.0550604	0.0921283	0.0882422	0.0662586	0.0804615	0.0704069
607.46	0.220382	0.197433	0.153783	0.246437	0.230466	0.183842	0.0551108	0.092148	0.0882566	0.0663104	0.0804874	0.0704337
607.71	0.220338	0.197449	0.153822	0.246429	0.23048	0.1839	0.0551674	0.0922147	0.0882819	0.0663383	0.0805141	0.0704653
607.97	0.220294	0.197434	0.153852	0.246411	0.230436	0.183977	0.0552337	0.0922794	0.0882798	0.0663923	0.0805388	0.0704702
608.22	0.220243	0.197424	0.15391	0.24635	0.230427	0.184046	0.0553331	0.0923254	0.0882557	0.0664425	0.0805535	0.0704801
608.48	0.220089	0.197367	0.153885	0.246215	0.230347	0.184044	0.0553895	0.0923235	0.0882143	0.0664508	0.0805413	0.0704747
608.73	0.220072	0.197414	0.153929	0.246225	0.230412	0.18407	0.0554643	0.0923698	0.0882485	0.0664827	0.080549	0.0704902
608.99	0.220002	0.197428	0.153941	0.246208	0.230402	0.184074	0.0555169	0.0924173	0.0882459	0.0665027	0.080526	0.0705078
609.24	0.219899	0.197448	0.153912	0.246105	0.23037	0.184054	0.0555685	0.0924305	0.0882551	0.0664896	0.0805093	0.0705299
609.5	0.219793	0.197458	0.153843	0.246022	0.230364	0.183961	0.0556048	0.0924206	0.088236	0.0664713	0.0804927	0.0705371
609.75	0.219712	0.197455	0.153765	0.245925	0.230352	0.183902	0.0556121	0.0924027	0.0881972	0.0664471	0.0804751	0.0705247
610.01	0.21973	0.197507	0.153762	0.245891	0.230407	0.183945	0.0556671	0.0924195	0.0882008	0.0664235	0.0804944	0.0705336
610.26	0.219787	0.197589	0.153825	0.245941	0.230494	0.184037	0.0557424	0.0924644	0.0882543	0.0664204	0.0805863	0.0705757
610.52	0.219909	0.197751	0.15393	0.246062	0.23066	0.184166	0.0558346	0.0925464	0.0883619	0.0664643	0.0807248	0.0706515
610.77	0.220032	0.197881	0.154028	0.246147	0.230765	0.18425	0.0558988	0.0925874	0.0884297	0.0665099	0.0808498	0.0706985
611.03	0.220135	0.197943	0.154095	0.246181	0.230814	0.184285	0.055937	0.092594	0.088435	0.0665612	0.080936	0.0707652
611.28	0.220254	0.197988	0.154084	0.246239	0.23082	0.184258	0.0559524	0.0925641	0.088465	0.0665902	0.0809772	0.0708088
611.54	0.220348	0.197999	0.15405	0.246282	0.230838	0.184221	0.0559515	0.0925329	0.088513	0.0666052	0.0810308	0.0708453
611.79	0.220486	0.198047	0.154103	0.246431	0.230954	0.184261	0.0559758	0.0925871	0.0886089	0.0666499	0.0811186	0.0709259
612.05	0.220575	0.198013	0.154098	0.246513	0.230991	0.184289	0.0559927	0.0926265	0.0886879	0.0666515	0.0811609	0.0709733
612.3	0.22057	0.197921	0.154035	0.246527	0.230954	0.184255	0.0559654	0.092628	0.0887164	0.0666463	0.081162	0.0709656
612.56	0.220438	0.197761	0.153992	0.246461	0.230842	0.184151	0.0559498	0.0925795	0.088677	0.0666178	0.0811393	0.0709279
612.81	0.220442	0.197754	0.15408	0.246526	0.230855	0.184155	0.0559894	0.0925942	0.0887365	0.0666646	0.0811587	0.0709761
613.07	0.220499	0.197804	0.154154	0.246633	0.230893	0.184221	0.0559892	0.0926036	0.0888108	0.0667099	0.0811707	0.0710301
613.32	0.220494	0.197821	0.154194	0.246644	0.230897	0.184211	0.0559781	0.092589	0.0888291	0.0667544	0.0811734	0.0710618
613.58	0.220507	0.197861	0.154232	0.246694	0.230927	0.184272	0.0560165	0.0926239	0.0888681	0.0668087	0.0812136	0.0711226
613.83	0.220492	0.197923	0.154236	0.246746	0.230958	0.184329	0.0560695	0.0926682	0.0889103	0.0668406	0.0812498	0.0711671
614.09	0.220499	0.197955	0.154271	0.246774	0.230945	0.184402	0.0560777	0.0926793	0.088935	0.0668598	0.0812574	0.0711891
614.34	0.220483	0.197936	0.154303	0.246826	0.230919	0.184437	0.0560629	0.0926768	0.0889502	0.0668727	0.0812316	0.0711708
614.6	0.220362	0.197894	0.154318	0.246796	0.230779	0.184401	0.0560311	0.0927069	0.0889113	0.0668871	0.0811918	0.0711284
614.85	0.220318	0.197947	0.15437	0.246818	0.230706	0.184424	0.0560112	0.092736	0.0888863	0.0669027	0.0811479	0.0711009
615.11	0.220375	0.198095	0.154456	0.246926	0.230712	0.184499	0.0560018	0.092785	0.0889228	0.0669172	0.0811255	0.0710895
615.36	0.220511	0.198256	0.154525	0.247078	0.230766	0.184614	0.0560327	0.0928538	0.088998	0.0669721	0.0811418	0.0711174
615.62	0.220549	0.198313	0.154557	0.247122	0.230814	0.18465	0.0560408	0.0928418	0.0890333	0.0670024	0.0811266	0.0711293
615.87	0.220526	0.198373	0.154554	0.247181	0.230876	0.184629	0.0560181	0.0928087	0.0890193	0.0669971	0.0810738	0.071081
616.12	0.220494	0.198435	0.154515	0.247296	0.230943	0.184617	0.0559943	0.0927867	0.0889982	0.0670122	0.0810262	0.0710156
616.38	0.220497	0.198518	0.154515	0.247377	0.231025	0.184601	0.0560006	0.0927956	0.0890321	0.0670399	0.0810203	0.0709828
616.63	0.220459	0.198574	0.154518	0.247346	0.231053	0.184607	0.0559853	0.0928279	0.0890319	0.0670147	0.0809897	0.0709371
616.89	0.22038	0.198536	0.154485	0.247242	0.231002	0.184558	0.0559473	0.0928046	0.088988	0.0669612	0.0809226	0.0708665
617.14	0.220384	0.198519	0.154495	0.247188	0.230998	0.184551	0.0559373	0.0927993	0.0889957	0.0669296	0.0808937	0.0708332
617.4	0.220425	0.198558	0.154523	0.247193	0.231031	0.184597	0.0559608	0.092853	0.0890747	0.0669415	0.0808993	0.0708598
617.65	0.220408	0.198549	0.154531	0.247122	0.231037	0.184622	0.0559617	0.0928884	0.0891291	0.0668977	0.0808802	0.0708631
617.91	0.220402	0.198556	0.15455	0.247048	0.231018	0.184614	0.0559663	0.0929478	0.0891775	0.0668841	0.080875	0.0708778
618.16	0.220453	0.198617	0.154616	0.247012	0.231098	0.184671	0.0559974	0.0930253	0.0892596	0.0668941	0.0809099	0.0709129
618.42	0.22045	0.198652	0.15465	0.247003	0.231161	0.184737	0.0560007	0.0930738	0.0893463	0.0668854	0.0809679	0.0709302
618.67	0.220444	0.198642	0.154706	0.247029	0.231255	0.184833	0.056047	0.093136	0.0894538	0.0668941	0.081053	0.0709653
618.93	0.220456	0.198606	0.15473	0.247096	0.231276	0.184904	0.0560985	0.093185	0.0895375	0.0669206	0.081147	0.0710095
619.18	0.220378	0.198555	0.154702	0.247018	0.231159	0.184888	0.0561192	0.093214	0.089594	0.0669343	0.0812166	0.0710443
619.44	0.220375	0.198557	0.154753	0.246985	0.231139	0.184887	0.0561672	0.0932767	0.0896545	0.0669568	0.0813018	0.0711023
619.69	0.220374	0.198556	0.154808	0.247044	0.231143	0.184886	0.0562261	0.0933193	0.0897072	0.0669653	0.0813935	0.0711424
619.95	0.220314	0.198471	0.154819	0.247071	0.231105	0.184867	0.0562541	0.0933299	0.0897478	0.0669372	0.0814455	0.0711371
620.2	0.220293	0.198405	0.154875	0.247107	0.231104	0.184845	0.05627	0.0933575	0.0897808	0.0669511	0.0814917	0.0711348
620.46	0.220234	0.198354	0.154924	0.247072	0.231145	0.184805	0.0563025	0.0933774	0.0898171	0.0669826	0.0815188	0.0711517
620.71	0.220125	0.198267	0.154873	0.246995	0.231083	0.18473	0.0563036	0.0933736	0.0898167	0.0669952	0.0815399	0.0711536
620.97	0.220097	0.198241	0.154885	0.246998	0.231035	0.184689	0.0563212	0.0934198	0.0898459	0.0670078	0.0815597	0.0711974
621.22	0.220032	0.198165	0.154891	0.246928	0.230944	0.18465	0.0563597	0.093477	0.0898634	0.0670457	0.0815743	0.0712564
621.47	0.219891	0.198061	0.15484	0.246799	0.230841	0.184564	0.0563838	0.093448	0.0898575	0.0670514	0.0815945	0.0712685
621.73	0.219843	0.198	0.154841	0.246819	0.230824	0.18452	0.056406	0.0934672	0.0898172	0.0670615	0.0816239	0.071289
621.98	0.219896	0.197957	0.154856	0.246905	0.230876	0.184579	0.0564547	0.0935363	0.0898086	0.0670817	0.0816435	0.071327
622.24	0.219903	0.197932	0.154866	0.246977	0.230875	0.184599	0.0565067	0.0935498	0.0898012	0.0670765	0.0816402	0.0713555
622.49	0.219914	0.197901	0.154907	0.247076	0.230906	0.184603	0.056549	0.0935624	0.0898241	0.0670985	0.0816811	0.0713756
622.75	0.220046	0.197955	0.154992	0.247231	0.231065	0.184709	0.0566129	0.0936102	0.08987	0.0671655	0.0817588	0.0714028
623	0.220039	0.197953	0.154998	0.247285	0.231114	0.18471	0.0566231	0.0936029	0.0898409	0.0671699	0.0817586	0.071357
623.26	0.219982	0.197912	0.154911	0.247229	0.231053	0.184639	0.0566303	0.0935595	0.0897799	0.0671802	0.0817275	0.0713046
623.51	0.219926	0.19784	0.154767	0.247178	0.230968	0.184534	0.0566135	0.0934819	0.0897059	0.0671485	0.0816591	0.071206
623.77	0.220033	0.19788	0.154781	0.247277	0.231076	0.18459	0.0566664	0.0934726	0.0897494	0.0671756	0.0816493	0.071191
624.02	0.22021	0.197939	0.154854	0.247426	0.231234	0.184739	0.0567336	0.0935457	0.0898389	0.0672035	0.0816644	0.0712042
624.28	0.220287	0.197921	0.154831	0.247423	0.231242	0.18481	0.0567584	0.0935442	0.0898445	0.0671941	0.0816565	0.0711558
624.53	0.220312	0.197878	0.154849	0.247472	0.231279	0.184839	0.0567889	0.0935349	0.0898119	0.0672182	0.0816421	0.0711177
624.78	0.220361	0.197834	0.154873	0.247491	0.231345	0.184838	0.0568159	0.0935077	0.0897644	0.067236	0.0815868	0.0710949
625.04	0.220423	0.197855	0.154919	0.247496	0.23142	0.184882	0.0568524	0.0934859	0.0898154	0.0672293	0.0815469	0.0711091
625.29	0.220505	0.197967	0.154993	0.247545	0.231504	0.185023	0.0568911	0.0934966	0.0898833	0.0672497	0.0815695	0.0711274
625.55	0.220492	0.197978	0.15498	0.247448	0.231519	0.185045	0.0568995	0.0934912	0.089862	0.0672384	0.0815829	0.0711073
625.8	0.220465	0.19794	0.154934	0.247333	0.231507	0.185096	0.0569118	0.0934819	0.089863	0.0672248	0.0815843	0.0711094
626.06	0.220416	0.197906	0.154882	0.247237	0.231503	0.185141	0.0569213	0.0934839	0.0898781	0.0672146	0.0815737	0.0710923
626.31	0.220367	0.19784	0.154859	0.247113	0.23147	0.185177	0.056907	0.0935109	0.0898698	0.0672158	0.0815402	0.0710565
626.57	0.220243	0.197795	0.154865	0.247061	0.231433	0.185183	0.0568711	0.093528	0.0898589	0.0672255	0.081532	0.0710298
626.82	0.220206	0.197847	0.154946	0.247069	0.231426	0.185216	0.0568666	0.0935931	0.0899197	0.0672576	0.0815551	0.0710669
627.07	0.220228	0.197921	0.15502	0.24703	0.231443	0.185249	0.0568889	0.0936346	0.0899647	0.0672735	0.0815509	0.0711144
627.33	0.220252	0.197953	0.155031	0.246958	0.231446	0.185263	0.0569224	0.093664	0.0899843	0.0672977	0.0815636	0.0711598
627.58	0.22026	0.197958	0.15502	0.246933	0.23144	0.185319	0.0569312	0.0936858	0.0900308	0.0673532	0.0815799	0.0711926
627.84	0.220094	0.197843	0.15493	0.24675	0.231335	0.185237	0.0569026	0.0936324	0.0899987	0.0673173	0.0815297	0.0711702
628.09	0.219927	0.197721	0.154814	0.246592	0.231214	0.185097	0.056887	0.0935983	0.0899954	0.0673013	0.0814969	0.0711688
628.35	0.21983	0.197635	0.154754	0.246514	0.231172	0.185006	0.0568803	0.0935953	0.090038	0.0672845	0.0814935	0.0711889
628.6	0.219767	0.197626	0.154728	0.246432	0.231171	0.18491	0.0568779	0.0936113	0.0900833	0.0672878	0.0815262	0.0712461
628.86	0.219698	0.197622	0.154707	0.246347	0.231133	0.184831	0.0568784	0.0936289	0.0900828	0.0672772	0.0815481	0.0712866
629.11	0.219599	0.197594	0.154686	0.246268	0.231107	0.184712	0.0568893	0.0935799	0.0900777	0.0672656	0.0815709	0.071326
629.36	0.219646	0.19765	0.154722	0.246322	0.231171	0.184679	0.0569473	0.0936203	0.0901554	0.0673064	0.0816256	0.0714501
629.62	0.219692	0.197656	0.154696	0.246294	0.231186	0.184628	0.0569635	0.0936623	0.0902121	0.06733	0.0816309	0.0715704
629.87	0.219731	0.197666	0.154692	0.24628	0.231191	0.184571	0.0569789	0.093702	0.0902704	0.0673285	0.0816737	0.0716645
630.13	0.219778	0.197701	0.154713	0.24629	0.231224	0.184541	0.0570349	0.0937241	0.0903643	0.0673542	0.08175	0.0717565
630.38	0.21983	0.197737	0.154768	0.246374	0.231244	0.184581	0.0571403	0.0937805	0.0905017	0.0673845	0.0818658	0.0718897
630.64	0.21987	0.197814	0.154818	0.246439	0.231259	0.184596	0.0572069	0.0938425	0.0906293	0.0674142	0.0819697	0.0720008
630.89	0.219852	0.197819	0.1548	0.24644	0.231218	0.184584	0.057269	0.0938883	0.090679	0.0674234	0.0820062	0.0720569
631.14	0.219868	0.197822	0.154774	0.246509	0.23117	0.18455	0.0573278	0.0938904	0.0906877	0.0674103	0.0820311	0.0721278
631.4	0.219891	0.197837	0.154776	0.246562	0.23117	0.184521	0.0573921	0.0939104	0.0907394	0.0674395	0.082076	0.0722038
631.65	0.21993	0.197908	0.154852	0.246709	0.23126	0.184579	0.0574803	0.0939635	0.090816	0.0674827	0.0821263	0.0722638
631.91	0.219973	0.197985	0.154933	0.24685	0.231334	0.184673	0.0575787	0.0940203	0.0909183	0.0675266	0.082207	0.0723108
632.16	0.219924	0.197997	0.154936	0.246844	0.231315	0.184707	0.0576051	0.0940325	0.0909828	0.0675482	0.0822254	0.072306
632.42	0.219955	0.198086	0.154987	0.246898	0.231371	0.184739	0.0576357	0.0940677	0.0910752	0.0675971	0.0822474	0.0723307
632.67	0.219975	0.198165	0.15501	0.246948	0.23144	0.184767	0.057671	0.0940902	0.0911149	0.0675998	0.0822503	0.0723356
632.92	0.219919	0.19821	0.155053	0.246946	0.231413	0.184836	0.0576831	0.0941225	0.091131	0.0676055	0.0822653	0.0723241
633.18	0.219955	0.198289	0.155187	0.247006	0.231458	0.184972	0.0577102	0.0941715	0.091177	0.0676416	0.0822892	0.0723333
633.43	0.219912	0.198277	0.155241	0.246957	0.231447	0.185026	0.0576919	0.0941428	0.0911679	0.0676467	0.0822857	0.0722927
633.69	0.21987	0.198314	0.155297	0.246948	0.231468	0.185125	0.0576826	0.09411	0.0911836	0.0676771	0.0823137	0.0722805
633.94	0.219836	0.198286	0.155332	0.246936	0.231451	0.185192	0.057647	0.0941148	0.0911526	0.0676926	0.0823461	0.0722478
634.2	0.219787	0.198259	0.155322	0.246969	0.231421	0.185249	0.0576326	0.0941217	0.0911351	0.0677215	0.0823641	0.0722193
634.45	0.219677	0.198245	0.155332	0.246976	0.231317	0.185276	0.0575846	0.0940909	0.0910943	0.067717	0.0823385	0.0721625
634.7	0.219674	0.198268	0.155421	0.24705	0.231348	0.185373	0.0575537	0.0940988	0.0911137	0.0677579	0.082363	0.0721294
634.96	0.21962	0.198254	0.155464	0.247034	0.231357	0.185442	0.0575153	0.0940979	0.0911121	0.067792	0.0823885	0.0720955
635.21	0.219448	0.198207	0.155424	0.2469	0.231262	0.185416	0.0574513	0.0940722	0.091044	0.0677535	0.0823521	0.0720305
635.47	0.219353	0.198168	0.155367	0.246829	0.23119	0.185403	0.0574114	0.0940611	0.0910097	0.0677626	0.0823447	0.0720021
635.72	0.219286	0.198153	0.155341	0.246799	0.231163	0.185421	0.0573928	0.0940595	0.0909697	0.0677669	0.082325	0.0719628
635.98	0.219254	0.198137	0.155364	0.246774	0.231156	0.185438	0.0573953	0.0940762	0.0909846	0.067782	0.0823307	0.0719775
636.23	0.219236	0.19806	0.155353	0.246683	0.231067	0.185392	0.0573713	0.0940975	0.0909862	0.0677791	0.0823427	0.0719745
636.48	0.219218	0.197995	0.155335	0.246589	0.230982	0.185347	0.0573857	0.094109	0.0909513	0.0678201	0.0824042	0.0719672
636.74	0.219199	0.197977	0.155376	0.246576	0.230976	0.185312	0.0574396	0.0941803	0.0909483	0.067873	0.0824653	0.0720137
636.99	0.219128	0.19792	0.155342	0.246435	0.230895	0.185176	0.057452	0.0941963	0.0909206	0.0678501	0.082458	0.0720202
637.25	0.219035	0.197861	0.155293	0.246254	0.230775	0.185086	0.0574854	0.0942204	0.0909369	0.0678288	0.0824798	0.0720474
637.5	0.219051	0.197882	0.155275	0.246223	0.230751	0.185074	0.0575401	0.0942799	0.0909393	0.0678475	0.0825442	0.0720966
637.75	0.218988	0.197815	0.155143	0.246107	0.230676	0.184958	0.0575326	0.0942891	0.0908513	0.0677964	0.0825406	0.0721022
638.01	0.218947	0.197742	0.155025	0.24601	0.230622	0.184865	0.0575665	0.0942656	0.0907962	0.0677549	0.0825398	0.07212
638.26	0.218916	0.197681	0.154945	0.245996	0.230628	0.184769	0.0576128	0.0942623	0.0907815	0.0676946	0.0825656	0.0721241
638.52	0.218923	0.197656	0.154917	0.246019	0.230652	0.184706	0.0576235	0.0942623	0.0907444	0.0676539	0.0825862	0.072155
638.77	0.218997	0.197709	0.154948	0.246141	0.2307	0.184703	0.0576379	0.0942677	0.0907512	0.0676502	0.0826366	0.0722026
639.02	0.219068	0.197775	0.154947	0.246183	0.230725	0.184667	0.0576759	0.0942918	0.0907753	0.0676536	0.0826529	0.0722411
639.28	0.219066	0.197793	0.154904	0.24612	0.230707	0.184654	0.0577018	0.0943019	0.0907406	0.0676339	0.0826337	0.0722407
639.53	0.219119	0.197789	0.154866	0.246145	0.230703	0.184709	0.0577521	0.0943361	0.0907322	0.0676337	0.0826469	0.0722596
639.79	0.219128	0.19772	0.154828	0.246187	0.230666	0.184754	0.0577614	0.094358	0.0907303	0.067618	0.0826189	0.0722517
640.04	0.219052	0.197646	0.154766	0.246124	0.230637	0.184737	0.0577745	0.0943575	0.0907487	0.0675721	0.0825803	0.0722519
640.29	0.219085	0.197653	0.154768	0.246122	0.230699	0.18477	0.0577702	0.0943693	0.0908281	0.0675885	0.082599	0.0722572
640.55	0.219149	0.197681	0.154819	0.246176	0.230756	0.184821	0.0577577	0.0943992	0.0908889	0.0675695	0.0826067	0.0722411
640.8	0.219151	0.197745	0.154833	0.246186	0.230805	0.184852	0.0577698	0.0944428	0.090921	0.0675707	0.0826344	0.0722425
641.06	0.219057	0.197724	0.154801	0.246105	0.230733	0.184817	0.057765	0.0944507	0.0909338	0.0675468	0.0826291	0.0722019
641.31	0.21901	0.197686	0.154783	0.24608	0.230731	0.18482	0.0577812	0.0944463	0.0909722	0.067554	0.0826309	0.0722066
641.56	0.219027	0.197651	0.154794	0.246153	0.230782	0.184836	0.0578014	0.0944818	0.0910366	0.0675553	0.0826413	0.0722257
641.82	0.219031	0.197645	0.154836	0.246209	0.230823	0.184882	0.0577898	0.094497	0.0910958	0.0675235	0.0826405	0.0722316
642.07	0.219014	0.19768	0.154898	0.246316	0.230904	0.184959	0.0578071	0.0945231	0.0911746	0.0675187	0.0826874	0.0722216
642.33	0.218872	0.197628	0.154892	0.246292	0.230914	0.184961	0.0578358	0.0945188	0.0912196	0.0675012	0.0827051	0.0722024
642.58	0.218794	0.197607	0.1549	0.246315	0.230908	0.184988	0.0578726	0.0945904	0.0912942	0.067504	0.082761	0.072221
642.83	0.218713	0.197626	0.154924	0.246335	0.230935	0.185022	0.0578808	0.0946235	0.0913472	0.0675184	0.0828089	0.072216
643.09	0.218642	0.197593	0.1549	0.24635	0.23095	0.185037	0.057911	0.0946477	0.0913498	0.0675122	0.0828248	0.0721937
643.34	0.218675	0.197599	0.154963	0.246461	0.231026	0.185086	0.0579594	0.0946907	0.0913764	0.0675379	0.0828837	0.0722205
643.6	0.218697	0.197595	0.155005	0.246512	0.231085	0.185125	0.0579908	0.0947131	0.0914196	0.0675752	0.0829375	0.0722399
643.85	0.218579	0.197555	0.15496	0.246409	0.230964	0.185081	0.05802	0.0946976	0.0914392	0.0675968	0.0829573	0.0722101
644.1	0.218453	0.19749	0.154905	0.24626	0.230843	0.185034	0.0580822	0.09469	0.0914624	0.0676563	0.083022	0.0721824
644.36	0.218375	0.197458	0.154846	0.246159	0.230773	0.184992	0.0581201	0.0946636	0.0914583	0.0676999	0.0830435	0.0721685
644.61	0.21831	0.197495	0.154803	0.246111	0.230721	0.184931	0.0581683	0.0946669	0.0914848	0.0677242	0.0830562	0.0721834
644.86	0.21826	0.197471	0.154722	0.24606	0.23064	0.184884	0.0581814	0.0946646	0.0914635	0.0676976	0.0830441	0.0721642
645.12	0.218168	0.197358	0.154638	0.245949	0.230496	0.184843	0.0581967	0.0946209	0.0914463	0.0677098	0.0830406	0.072139
645.37	0.218166	0.197302	0.154621	0.245894	0.230452	0.184822	0.058218	0.0945831	0.0914352	0.0677599	0.0830241	0.0721527
645.63	0.21816	0.197264	0.154585	0.245867	0.230398	0.184779	0.0582407	0.0945422	0.0914236	0.0677777	0.0829997	0.0721635
645.88	0.218095	0.197202	0.154516	0.245795	0.230299	0.184706	0.0582684	0.0944983	0.0914221	0.0678241	0.0829785	0.0721602
646.13	0.217946	0.197081	0.154396	0.245655	0.230134	0.18459	0.0582319	0.0944242	0.0913647	0.0678382	0.0829411	0.0721057
646.39	0.217838	0.19706	0.154334	0.245627	0.230017	0.184558	0.0582387	0.0943929	0.0913344	0.0678782	0.0829237	0.0721103
646.64	0.217732	0.197038	0.154302	0.2456	0.229935	0.184512	0.0582457	0.0943395	0.0913069	0.0678956	0.0828545	0.072096
646.9	0.217616	0.19698	0.15423	0.245529	0.229898	0.184496	0.0582331	0.0942567	0.0912523	0.0679237	0.0827924	0.0720767
647.15	0.217505	0.196918	0.154173	0.245447	0.229827	0.184497	0.0582183	0.0942075	0.0911989	0.0679618	0.0827513	0.0720883
647.4	0.217414	0.196835	0.154134	0.245382	0.229776	0.184491	0.0581817	0.0941573	0.0911411	0.0679664	0.0826955	0.0720828
647.66	0.217349	0.196765	0.154116	0.24538	0.229734	0.184498	0.0581682	0.0941241	0.0911197	0.0680138	0.0826559	0.0720966
647.91	0.21724	0.196708	0.154085	0.245324	0.229651	0.184471	0.0581402	0.0941002	0.0910646	0.068036	0.0825993	0.0721154
648.16	0.217174	0.196624	0.154087	0.245284	0.229623	0.184427	0.0581038	0.0940783	0.091037	0.068065	0.0825716	0.0721541
648.42	0.217148	0.19657	0.154112	0.245251	0.22962	0.184473	0.0580795	0.0940936	0.0910133	0.0680982	0.0825526	0.0721861
648.67	0.217167	0.196623	0.154204	0.245279	0.229701	0.18459	0.0581273	0.0941969	0.0910579	0.0681772	0.0826	0.0722618
648.93	0.217156	0.196673	0.154326	0.245273	0.229786	0.184658	0.0581757	0.0943369	0.0911188	0.0682554	0.0826362	0.0723458
649.18	0.217048	0.196615	0.154349	0.245132	0.229742	0.184634	0.058169	0.094375	0.0911043	0.0682641	0.0826185	0.072375
649.43	0.216855	0.196459	0.15423	0.244877	0.229617	0.184527	0.0581343	0.0943654	0.0910458	0.0682485	0.0825658	0.0723617
649.69	0.216564	0.196211	0.154042	0.244518	0.229406	0.184325	0.0580628	0.0943006	0.0909078	0.0681644	0.0824952	0.0723063
649.94	0.216272	0.195996	0.15388	0.244214	0.22923	0.184148	0.0579995	0.0942415	0.0907811	0.0680747	0.0824315	0.0722825
650.19	0.216113	0.195911	0.153844	0.244079	0.22921	0.184096	0.0579915	0.0942097	0.0907643	0.0680179	0.0824444	0.0723206
650.45	0.21615	0.196009	0.153924	0.244166	0.229398	0.184197	0.0579955	0.0942549	0.0908304	0.0680174	0.082515	0.0724019
650.7	0.216339	0.196209	0.154106	0.244391	0.229658	0.184401	0.0580342	0.0943572	0.0909036	0.0680785	0.0826132	0.0725043
650.95	0.216474	0.19639	0.154255	0.24455	0.229871	0.184552	0.0580979	0.094435	0.090965	0.0681222	0.0827197	0.072578
651.21	0.216579	0.196565	0.15436	0.244651	0.230042	0.184669	0.0581707	0.0944845	0.0910266	0.0681353	0.0828188	0.0726194
651.46	0.216681	0.196629	0.154445	0.244704	0.230161	0.184799	0.0582112	0.0945397	0.091049	0.0681137	0.0828735	0.0726476
651.72	0.216801	0.196706	0.154549	0.244775	0.230296	0.184918	0.058283	0.094611	0.0911094	0.0681163	0.0829354	0.0727135
651.97	0.216942	0.19686	0.154673	0.24491	0.230465	0.185053	0.0583147	0.0946873	0.0911855	0.0681243	0.0829976	0.072758
652.22	0.217081	0.197023	0.154799	0.244974	0.230597	0.18519	0.0583372	0.0947268	0.091265	0.068129	0.0830755	0.0727939
652.48	0.217269	0.197184	0.15493	0.245077	0.23072	0.185325	0.0583448	0.0947591	0.0913153	0.0681309	0.0831595	0.0727909
652.73	0.217373	0.197254	0.154994	0.245093	0.230723	0.185373	0.0583772	0.0947937	0.0913555	0.0680656	0.0832032	0.0727762
652.98	0.217472	0.197332	0.15504	0.245056	0.230701	0.185415	0.0584363	0.0948262	0.0914305	0.0680475	0.0832573	0.0727815
653.24	0.217488	0.197316	0.15502	0.245005	0.230619	0.185358	0.0584366	0.0948042	0.0914902	0.0680335	0.0832768	0.0727568
653.49	0.217537	0.197314	0.155002	0.245059	0.230566	0.185348	0.0584112	0.0947736	0.0915286	0.0680335	0.0833016	0.0727301
653.74	0.217582	0.19734	0.155028	0.245138	0.230532	0.185313	0.0583992	0.0947515	0.0915739	0.0680254	0.083304	0.0727216
654	0.217626	0.197383	0.155051	0.245209	0.230534	0.185341	0.058378	0.0947379	0.0916171	0.067983	0.0832724	0.0726996
654.25	0.21762	0.197386	0.155046	0.245235	0.230497	0.185318	0.058375	0.0947588	0.0916613	0.0679602	0.0832552	0.0726658
654.5	0.217546	0.197331	0.155023	0.245264	0.230419	0.185248	0.058376	0.0947768	0.0916881	0.067935	0.0832551	0.0726659
654.76	0.217445	0.197228	0.154968	0.245244	0.230305	0.185126	0.0583616	0.0947543	0.0916966	0.0678874	0.0832331	0.0726339
655.01	0.217385	0.197152	0.154926	0.245266	0.230226	0.185004	0.0583803	0.0947322	0.0916924	0.0678483	0.0832267	0.0726131
655.26	0.217332	0.197088	0.154925	0.245288	0.23016	0.184899	0.058407	0.0947758	0.0916842	0.0678271	0.0832102	0.0725887
655.52	0.217244	0.197028	0.154939	0.245302	0.230081	0.184823	0.0583939	0.094796	0.091683	0.0678044	0.0831793	0.0725608
655.77	0.217174	0.19702	0.154962	0.245336	0.230043	0.184758	0.0584054	0.0948008	0.0916999	0.0678046	0.0831707	0.0725442
656.03	0.217001	0.196958	0.154904	0.245271	0.229952	0.184652	0.0584027	0.0947782	0.0916963	0.0677895	0.0831249	0.0725015
656.28	0.216824	0.196855	0.154834	0.245139	0.22989	0.184567	0.0584201	0.0947566	0.0916881	0.0677817	0.0831128	0.0724498
656.53	0.216687	0.196756	0.154781	0.245037	0.229842	0.184535	0.0584544	0.0947889	0.0916972	0.0677951	0.083106	0.0724455
656.79	0.216503	0.196656	0.154713	0.244962	0.22976	0.184492	0.0584728	0.0948383	0.0917062	0.0678116	0.0830896	0.0724829
657.04	0.21642	0.196572	0.15469	0.244979	0.229782	0.184523	0.0585055	0.0948916	0.0917212	0.0678345	0.0830867	0.0725281
657.29	0.216343	0.196485	0.154666	0.244996	0.229808	0.184537	0.0585625	0.0949209	0.0917115	0.0678609	0.0831039	0.0725817
657.55	0.216351	0.196518	0.154723	0.245075	0.229898	0.184624	0.0586293	0.0949928	0.0917355	0.0679253	0.0831342	0.0726868
657.8	0.21636	0.196483	0.154751	0.245123	0.229964	0.184649	0.0586879	0.0950433	0.0917618	0.0679586	0.0831446	0.0727659
658.05	0.216307	0.196375	0.154704	0.245098	0.229922	0.184607	0.0586994	0.0950655	0.0917678	0.0679995	0.0831407	0.0727645
658.31	0.2163	0.196322	0.154665	0.24508	0.229977	0.184664	0.0586946	0.0950997	0.0917528	0.0680421	0.0831547	0.0727813
658.56	0.216345	0.196364	0.154687	0.245161	0.230063	0.184804	0.0587444	0.0951478	0.0917873	0.0681142	0.0832272	0.0728745
658.81	0.216327	0.196388	0.15464	0.245183	0.230107	0.184838	0.0587604	0.0951389	0.091756	0.0681452	0.083226	0.072901
659.07	0.216342	0.196446	0.154595	0.245201	0.230136	0.184922	0.058769	0.0951644	0.091717	0.0681887	0.0832578	0.0729328
659.32	0.216452	0.196555	0.154658	0.245303	0.230183	0.185045	0.0588229	0.0952279	0.0917673	0.0682548	0.0833635	0.0730175
659.57	0.216616	0.19667	0.154746	0.245444	0.230273	0.185187	0.0588736	0.0952975	0.0918377	0.068317	0.0834658	0.0731049
659.83	0.216698	0.196786	0.154798	0.245557	0.230308	0.185268	0.0589018	0.0953727	0.0918768	0.0683693	0.0835627	0.0731891
660.08	0.216812	0.196945	0.154857	0.245695	0.230405	0.185383	0.0589172	0.095455	0.0919442	0.0684229	0.083644	0.0732768
660.33	0.217018	0.197121	0.154988	0.245937	0.230647	0.185573	0.058936	0.0955239	0.0920279	0.0684983	0.083729	0.0733298
660.59	0.217163	0.197257	0.155051	0.246059	0.230773	0.185697	0.0589446	0.095579	0.0920581	0.0685485	0.0837976	0.073342
660.84	0.217343	0.197413	0.155147	0.246183	0.230915	0.185823	0.0589943	0.0956644	0.0921156	0.068605	0.0838885	0.0733865
661.09	0.217514	0.197516	0.155248	0.246324	0.231068	0.185916	0.0590295	0.0957345	0.0921692	0.0686636	0.083958	0.0734115
661.35	0.21753	0.197523	0.155246	0.246346	0.231059	0.18589	0.059002	0.0957199	0.0921529	0.0686631	0.083963	0.0733902
661.6	0.217409	0.197404	0.155089	0.246176	0.230934	0.185736	0.0589505	0.0956657	0.0920984	0.068618	0.0839179	0.0733116
661.85	0.217217	0.19725	0.154966	0.245958	0.230783	0.185561	0.0589014	0.0956201	0.0920671	0.0685661	0.0838883	0.0732539
662.11	0.217098	0.197208	0.154936	0.245877	0.230752	0.185504	0.058878	0.0955843	0.0920868	0.0685687	0.0838804	0.073242
662.36	0.2171	0.197251	0.154978	0.245889	0.230809	0.185561	0.0588587	0.0955871	0.0921479	0.0685904	0.083928	0.0732629
662.61	0.217172	0.197347	0.15505	0.246018	0.230964	0.185645	0.0588602	0.0956211	0.0922255	0.0686539	0.0839746	0.0732806
662.86	0.217152	0.197375	0.155095	0.246105	0.231043	0.185634	0.0588755	0.0956411	0.0922763	0.0686745	0.0840027	0.0732801
663.12	0.217101	0.197414	0.155122	0.246111	0.231051	0.1856	0.058906	0.0956249	0.0923184	0.0686883	0.0840442	0.073291
663.37	0.217066	0.197465	0.155159	0.246107	0.231077	0.185594	0.0589291	0.0956128	0.09236	0.0686749	0.0840403	0.0732579
663.62	0.216973	0.197421	0.155161	0.246058	0.231068	0.185576	0.0589154	0.0956138	0.0923954	0.0686564	0.0839982	0.0732453
663.88	0.216951	0.197482	0.155211	0.24607	0.231149	0.185626	0.058953	0.0956158	0.0924638	0.0686739	0.0839888	0.0732638
664.13	0.217022	0.197607	0.155289	0.246204	0.231269	0.185728	0.0589709	0.0956356	0.0925176	0.068683	0.083984	0.0732978
664.38	0.217083	0.197697	0.155387	0.246288	0.231381	0.185835	0.0590221	0.0956604	0.0925684	0.0686859	0.0840044	0.0733435
664.64	0.217095	0.197783	0.15552	0.246326	0.231474	0.185941	0.0590835	0.0956991	0.0926332	0.0686905	0.0840133	0.0733886
664.89	0.21708	0.197827	0.155583	0.246265	0.231494	0.186014	0.0591481	0.0957145	0.0927064	0.0686731	0.0840095	0.0733918
665.14	0.217097	0.197909	0.155682	0.246234	0.231539	0.186102	0.0591923	0.0957499	0.0927887	0.0687182	0.0840201	0.073418
665.4	0.217123	0.19803	0.155751	0.24625	0.231633	0.186199	0.0592091	0.0958143	0.092862	0.0687759	0.0840656	0.0734354
665.65	0.217206	0.198141	0.155819	0.246307	0.2317	0.186377	0.0592022	0.0958383	0.0929101	0.0688099	0.0841053	0.0734293
665.9	0.217245	0.19815	0.155887	0.246282	0.231703	0.186485	0.0592019	0.0958352	0.0929335	0.0688047	0.0841025	0.073456
666.16	0.217235	0.198111	0.15592	0.246185	0.231659	0.186534	0.0591897	0.0958394	0.0929265	0.068762	0.0840883	0.073434
666.41	0.217239	0.198127	0.156003	0.246131	0.231626	0.186572	0.0592153	0.0958913	0.0929465	0.0687941	0.0841165	0.0734715
666.66	0.217185	0.1981	0.156054	0.24606	0.231535	0.186576	0.0592093	0.0958845	0.0929316	0.0688156	0.0841402	0.0735286
666.92	0.21706	0.197979	0.156038	0.24593	0.231358	0.18648	0.059185	0.0958546	0.0928272	0.0687746	0.0840922	0.0735114
667.17	0.217063	0.197957	0.156096	0.245978	0.231256	0.186469	0.0592193	0.0959106	0.0928014	0.0687535	0.0841008	0.0735356
667.42	0.217025	0.197956	0.15618	0.245969	0.23114	0.186481	0.059242	0.0960089	0.0927988	0.068751	0.0841089	0.0735584
667.67	0.217052	0.198031	0.156301	0.246045	0.23116	0.186514	0.0592648	0.0961059	0.0928137	0.0687517	0.0841502	0.0735876
667.93	0.217147	0.198156	0.156413	0.246183	0.23121	0.186557	0.0593176	0.0962114	0.0928316	0.0687736	0.0842116	0.0736314
668.18	0.217102	0.198101	0.156387	0.246114	0.231104	0.186538	0.0593213	0.0962372	0.0927939	0.0687525	0.0841918	0.0736247
668.43	0.217049	0.198054	0.156339	0.24602	0.231006	0.186514	0.0593256	0.096259	0.0927719	0.068745	0.0841882	0.073585
668.69	0.217123	0.198102	0.156388	0.246118	0.231055	0.186573	0.0593756	0.0963793	0.0928267	0.0688145	0.0842006	0.0736303
668.94	0.217208	0.198221	0.156471	0.246259	0.231181	0.186657	0.0594427	0.0964966	0.0928975	0.0688857	0.0842383	0.0737195
669.19	0.217301	0.198335	0.156569	0.246422	0.231373	0.186749	0.0595061	0.0965836	0.0929467	0.0689478	0.0842835	0.0737759
669.45	0.217439	0.198443	0.156639	0.246608	0.231573	0.186843	0.0595628	0.0966537	0.0929537	0.0689999	0.0843442	0.0738158
669.7	0.217594	0.198534	0.156722	0.246726	0.231769	0.186927	0.0596319	0.0967124	0.0929852	0.0690757	0.0843989	0.0738599
669.95	0.21767	0.198542	0.156731	0.246751	0.231909	0.186906	0.0596766	0.0967398	0.0930068	0.0691362	0.0844126	0.0738452
670.2	0.217785	0.198599	0.156734	0.246823	0.232008	0.186958	0.0597232	0.0968039	0.0930244	0.069221	0.0844406	0.0738315
670.46	0.217974	0.198668	0.156763	0.246878	0.232174	0.187093	0.0597613	0.0968835	0.0930115	0.0692933	0.08448	0.0738576
670.71	0.218169	0.19878	0.156826	0.24698	0.232319	0.187175	0.0598273	0.0969369	0.0930379	0.0693747	0.0845647	0.0739205
670.96	0.21828	0.198879	0.156865	0.247044	0.232416	0.18718	0.0598497	0.0969713	0.0930151	0.0694024	0.0846042	0.073924
671.22	0.218438	0.199	0.156971	0.247129	0.232567	0.187282	0.0599356	0.0970542	0.0930625	0.0694519	0.0846889	0.0739716
671.47	0.218485	0.199027	0.157025	0.247112	0.232633	0.187325	0.0600055	0.0970751	0.0930887	0.0694455	0.0847575	0.0739887
671.72	0.218509	0.199033	0.157026	0.24703	0.232601	0.187374	0.0600297	0.0970752	0.0930646	0.0694198	0.0847591	0.0740058
671.97	0.218548	0.199051	0.157001	0.246965	0.232568	0.187352	0.0600475	0.0970547	0.0930178	0.0693881	0.0847785	0.0739816
672.23	0.218667	0.199079	0.157031	0.247021	0.232666	0.187385	0.0600718	0.0970404	0.0930209	0.0693925	0.0847819	0.0739528
672.48	0.218786	0.199152	0.157104	0.247132	0.232804	0.18747	0.0601007	0.0970371	0.093012	0.0693904	0.0848376	0.0739368
672.73	0.218769	0.199093	0.157041	0.246988	0.23272	0.187399	0.0600865	0.0969622	0.0929243	0.0693416	0.0848612	0.0738906
672.99	0.218731	0.199013	0.157002	0.246873	0.232644	0.187364	0.0600838	0.0969016	0.0928592	0.0692719	0.0848502	0.0738523
673.24	0.218695	0.198976	0.157018	0.246877	0.232585	0.187366	0.0600978	0.0968654	0.0928766	0.0692409	0.0848492	0.0738442
673.49	0.218738	0.199048	0.157112	0.246954	0.232599	0.187404	0.0601266	0.0968796	0.0929233	0.0692537	0.0849095	0.0738685
673.74	0.218757	0.199075	0.157134	0.246937	0.232587	0.187417	0.0601515	0.0968702	0.0929515	0.0692398	0.0849475	0.0738942
674	0.218644	0.199015	0.157154	0.246835	0.232509	0.187326	0.0601509	0.0968131	0.0929635	0.0692104	0.0849421	0.0739161
674.25	0.218526	0.19892	0.157184	0.246723	0.232402	0.187259	0.0601357	0.0967334	0.0930185	0.0692057	0.0849509	0.0739364
674.5	0.218402	0.198839	0.15721	0.246659	0.232311	0.187201	0.0601317	0.0967315	0.0930856	0.0691951	0.0849754	0.073967
674.76	0.218348	0.198856	0.157301	0.246803	0.232322	0.187195	0.060157	0.0967923	0.0931721	0.069222	0.0850105	0.0740162
675.01	0.218278	0.198825	0.157323	0.246863	0.232299	0.187187	0.06017	0.0968361	0.0932333	0.0692047	0.0850423	0.0740597
675.26	0.218199	0.198815	0.157363	0.246833	0.232238	0.187174	0.0601898	0.0968737	0.0932977	0.0692097	0.0850538	0.0740711
675.51	0.218065	0.198718	0.157353	0.246774	0.23219	0.187124	0.0601703	0.0968662	0.0933412	0.0691685	0.0850229	0.0740787
675.77	0.217946	0.198605	0.157314	0.246772	0.232144	0.187121	0.0601655	0.096869	0.0934175	0.0691377	0.0850172	0.0741299
676.02	0.21787	0.198553	0.157282	0.246801	0.232144	0.187153	0.0601683	0.0968881	0.0934569	0.069133	0.0850014	0.0741719
676.27	0.217774	0.198495	0.157253	0.246868	0.232164	0.187163	0.0601598	0.0968901	0.0934976	0.0691136	0.0849607	0.0742263
676.53	0.217694	0.19845	0.157277	0.246923	0.232204	0.187187	0.060175	0.0969103	0.0935628	0.0691012	0.0849632	0.0742887
676.78	0.217612	0.19842	0.157302	0.246932	0.232228	0.187186	0.0601886	0.096949	0.0936148	0.0691276	0.0849593	0.0743329
677.03	0.217578	0.198422	0.157266	0.246928	0.232302	0.187209	0.0602066	0.0969681	0.0936321	0.069127	0.0849421	0.0743471
677.28	0.217603	0.198455	0.157264	0.24696	0.232433	0.187253	0.060224	0.0970316	0.0936866	0.0691459	0.0849637	0.0744019
677.54	0.217673	0.198535	0.157272	0.247014	0.232583	0.187343	0.0602522	0.0971039	0.0937623	0.0692142	0.0850048	0.0744335
677.79	0.217749	0.198608	0.157276	0.247126	0.232729	0.187488	0.0602451	0.0971224	0.0938222	0.0692654	0.0850292	0.0744854
678.04	0.217771	0.198687	0.157268	0.247145	0.23282	0.187542	0.0602321	0.0971521	0.0938472	0.0692907	0.0850292	0.0745399
678.29	0.217834	0.1988	0.157268	0.247168	0.232911	0.1876	0.0602418	0.0971985	0.0938426	0.0693501	0.0850217	0.0745537
678.55	0.217864	0.198867	0.15727	0.247211	0.233014	0.187662	0.0602586	0.0972368	0.0938431	0.0694173	0.0850097	0.0745738
678.8	0.217892	0.198914	0.157299	0.247227	0.233047	0.187709	0.0602344	0.0972439	0.0938145	0.0694326	0.0849991	0.074595
679.05	0.21796	0.198966	0.157362	0.24728	0.233091	0.187732	0.0602252	0.0972974	0.0937519	0.0694327	0.085004	0.0745947
679.3	0.218081	0.199075	0.157428	0.247363	0.233187	0.187832	0.060254	0.0974024	0.0937531	0.0694454	0.0850461	0.0745963
679.56	0.21817	0.199184	0.157482	0.247387	0.233261	0.187908	0.0602842	0.0974993	0.0937448	0.0694636	0.0850977	0.0746216
679.81	0.218171	0.199221	0.157522	0.247366	0.233327	0.187884	0.0603058	0.0975392	0.0937079	0.0694601	0.0851174	0.0746123
680.06	0.218099	0.199197	0.157466	0.247257	0.23326	0.187838	0.0603085	0.0975419	0.0936275	0.0694576	0.0851065	0.0746163
680.32	0.217949	0.199058	0.157385	0.247061	0.233078	0.187739	0.0602654	0.0974904	0.0935335	0.0693986	0.0850373	0.0745608
680.57	0.217902	0.198999	0.157348	0.247012	0.233032	0.187668	0.060227	0.0974568	0.0934895	0.0693604	0.0850317	0.0745416
680.82	0.217983	0.199027	0.157386	0.247056	0.233093	0.187644	0.0602684	0.0974994	0.0935156	0.0693826	0.0850577	0.0745832
681.07	0.218007	0.199042	0.15744	0.247087	0.233126	0.187661	0.060314	0.0975111	0.0935437	0.0693875	0.0850997	0.0746207
681.33	0.217947	0.199001	0.157474	0.247094	0.233123	0.18761	0.0603016	0.0974928	0.0935291	0.0693578	0.0851151	0.0746161
681.58	0.218003	0.199047	0.15752	0.247139	0.233156	0.187614	0.0603146	0.0975171	0.0935368	0.0693483	0.0851602	0.074604
681.83	0.217909	0.198994	0.157463	0.247058	0.233067	0.18752	0.0603104	0.0974914	0.0935137	0.0693569	0.0851894	0.0745935
682.08	0.21776	0.198959	0.157381	0.246987	0.232938	0.187417	0.0602838	0.09747	0.0935044	0.0693513	0.0852267	0.0745664
682.34	0.217766	0.199025	0.157371	0.247014	0.232888	0.187399	0.0602494	0.0975129	0.0935255	0.0693554	0.08525	0.0745806
682.59	0.217799	0.199009	0.157389	0.246975	0.232854	0.187344	0.0602135	0.0975503	0.0935414	0.0693487	0.0852805	0.0746
682.84	0.217777	0.198979	0.157441	0.246994	0.232818	0.187253	0.0601928	0.0975866	0.0936025	0.0693785	0.085361	0.0746283
683.09	0.217667	0.198887	0.157449	0.24691	0.232723	0.187148	0.0601493	0.0976094	0.0936252	0.0693931	0.0854052	0.0746237
683.35	0.217583	0.198801	0.157445	0.246786	0.232663	0.187126	0.0601751	0.097635	0.093666	0.0693976	0.0854604	0.0746348
683.6	0.217466	0.198706	0.157366	0.246669	0.232557	0.187095	0.0601978	0.0976081	0.0936772	0.0693753	0.085503	0.0746185
683.85	0.217513	0.198703	0.157325	0.246633	0.232493	0.187142	0.0602548	0.0976214	0.0937142	0.0694077	0.0855363	0.0746464
684.1	0.21763	0.198728	0.157321	0.24665	0.23257	0.18717	0.0603442	0.0977116	0.0937945	0.0694702	0.0855995	0.074683
684.36	0.217716	0.198788	0.157415	0.24675	0.232716	0.187238	0.0604398	0.0978333	0.0938825	0.0695306	0.0856533	0.0747445
684.61	0.217767	0.198907	0.157507	0.246827	0.232813	0.187335	0.0605401	0.0979283	0.0939457	0.0695879	0.0857441	0.0748159
684.86	0.217691	0.198875	0.157464	0.246694	0.232758	0.187287	0.0605801	0.0979056	0.0939315	0.0696058	0.0857772	0.0748228
685.11	0.217589	0.198862	0.15743	0.246638	0.232695	0.18726	0.0605348	0.0978844	0.0939009	0.0696093	0.0857767	0.0748425
685.37	0.217578	0.198943	0.15747	0.246685	0.232744	0.18729	0.0605299	0.0978906	0.0939228	0.069646	0.0858144	0.0749213
685.62	0.217614	0.199072	0.157533	0.246779	0.232848	0.187301	0.0605105	0.0978875	0.0939283	0.0697096	0.0858823	0.0750184
685.87	0.217594	0.199148	0.157527	0.246842	0.232912	0.187317	0.0605408	0.0978561	0.0939101	0.0697606	0.0858973	0.0750829
686.12	0.217537	0.199224	0.157587	0.246929	0.232952	0.187368	0.0605778	0.0978381	0.0939355	0.0698326	0.0858939	0.0751372
686.38	0.217556	0.199362	0.157688	0.247085	0.233035	0.187513	0.0606633	0.0978788	0.0940362	0.0699424	0.0859383	0.0752056
686.63	0.217582	0.199497	0.157789	0.247268	0.233111	0.187668	0.0607901	0.0979732	0.0941281	0.0700675	0.0859929	0.0752706
686.88	0.21767	0.199614	0.157876	0.24745	0.233177	0.187787	0.0608591	0.0980339	0.0941599	0.070177	0.0860003	0.0752923
687.13	0.217735	0.199649	0.157854	0.247523	0.233215	0.187825	0.0608643	0.0980105	0.0941761	0.0702184	0.0859679	0.0752828
687.38	0.217765	0.199734	0.157926	0.247586	0.233269	0.187899	0.0608864	0.0980179	0.0942188	0.0702907	0.0859434	0.0752956
687.64	0.217779	0.199761	0.157955	0.247699	0.233275	0.187999	0.0608807	0.0980004	0.0942364	0.0703297	0.08592	0.0753202
687.89	0.217674	0.199692	0.157887	0.247745	0.233178	0.188062	0.0608624	0.0979633	0.09422	0.0703002	0.0858668	0.0753035
688.14	0.217542	0.199582	0.157798	0.247738	0.233071	0.188057	0.0608401	0.097909	0.0941789	0.0702471	0.085799	0.0752796
688.39	0.217511	0.199532	0.157767	0.247801	0.233103	0.188078	0.060885	0.0978653	0.0942115	0.0702327	0.085798	0.0752649
688.65	0.217515	0.199482	0.157809	0.247863	0.23314	0.188128	0.0609761	0.0978677	0.0942728	0.0702308	0.0858466	0.0752779
688.9	0.217407	0.199336	0.157808	0.247791	0.233095	0.188102	0.0610819	0.097853	0.0942922	0.0702279	0.0858892	0.0752608
689.15	0.217232	0.199107	0.157726	0.247667	0.233033	0.187998	0.0611329	0.0977747	0.0942559	0.070157	0.0858537	0.0751816
689.4	0.217028	0.198839	0.157637	0.247517	0.232936	0.187847	0.0611685	0.0977219	0.094241	0.0701103	0.0858272	0.0751183
689.66	0.216845	0.198663	0.157569	0.247383	0.232873	0.18771	0.0612097	0.0976754	0.0942304	0.0700742	0.0857802	0.0750279
689.91	0.216798	0.198605	0.157554	0.247393	0.232954	0.187712	0.0612934	0.0976693	0.0942671	0.0700479	0.0857723	0.0750057
690.16	0.216827	0.198604	0.157577	0.247506	0.233065	0.187766	0.0614162	0.0976919	0.0943174	0.0700584	0.0858146	0.0749911
690.41	0.21675	0.198399	0.157507	0.247449	0.232922	0.187692	0.0614974	0.0976629	0.0942979	0.0700426	0.0857938	0.0749051
690.66	0.216573	0.19814	0.157396	0.247279	0.232736	0.187549	0.061519	0.0976015	0.094265	0.0699628	0.0857162	0.0748077
690.92	0.216569	0.198025	0.157395	0.247163	0.232655	0.187494	0.0615294	0.0975925	0.0942584	0.0699072	0.0856872	0.0747529
691.17	0.216595	0.197944	0.157356	0.247053	0.232563	0.187434	0.0615769	0.0976186	0.0942682	0.0699006	0.0857019	0.0747033
691.42	0.216559	0.197886	0.157276	0.246951	0.232506	0.18743	0.0616541	0.0976657	0.0942741	0.0699222	0.0857378	0.0746688
691.67	0.216464	0.19774	0.157159	0.246716	0.23235	0.187302	0.0616633	0.097608	0.0942215	0.0699035	0.0856907	0.0746183
691.93	0.216257	0.197502	0.156968	0.246312	0.232103	0.187073	0.0616326	0.0975095	0.0940899	0.0698632	0.0855898	0.0745561
692.18	0.216101	0.197288	0.156794	0.245951	0.23186	0.18688	0.0615797	0.097419	0.0939625	0.0698105	0.0855282	0.0745396
692.43	0.216022	0.197125	0.156686	0.245683	0.231656	0.186729	0.0615351	0.0973556	0.0938777	0.0697779	0.0854934	0.0745207
692.68	0.216044	0.19706	0.15662	0.245514	0.231588	0.18663	0.061531	0.0973368	0.0938668	0.0698119	0.085526	0.0745535
692.93	0.2161	0.197046	0.156612	0.245385	0.2316	0.186592	0.0615865	0.0973566	0.0939113	0.0698515	0.0855541	0.0746137
693.19	0.216093	0.19708	0.156642	0.245308	0.231605	0.186633	0.061588	0.0973937	0.0939756	0.0698814	0.0855766	0.07468
693.44	0.216054	0.1971	0.156643	0.245195	0.231572	0.186637	0.0615578	0.0974391	0.0939903	0.0698932	0.0856067	0.0747484
693.69	0.2161	0.197132	0.156613	0.245096	0.231553	0.186607	0.0615444	0.0974758	0.0940105	0.0699291	0.0856444	0.0748039
693.94	0.216033	0.197132	0.156534	0.244978	0.231505	0.186518	0.0614646	0.0974501	0.0939527	0.0699385	0.0856618	0.074844
694.2	0.216043	0.19726	0.156513	0.244973	0.231501	0.186505	0.0613517	0.0974494	0.0939345	0.0699358	0.0856321	0.0748616
694.45	0.216191	0.197484	0.156589	0.2451	0.231617	0.186619	0.0612544	0.0975094	0.0940051	0.069966	0.0856226	0.0749503
694.7	0.216238	0.197534	0.156659	0.24513	0.231664	0.186669	0.0611552	0.0975255	0.0940376	0.0699783	0.0856342	0.0750224
694.95	0.216254	0.197568	0.156708	0.245234	0.231719	0.186701	0.0610526	0.097515	0.0940774	0.0699786	0.0856405	0.075063
695.2	0.216279	0.197607	0.15669	0.245295	0.231759	0.186738	0.0609672	0.0975057	0.0941066	0.069985	0.0856364	0.0750984
695.46	0.216328	0.197741	0.156721	0.24544	0.231864	0.186893	0.0609449	0.0975223	0.0941828	0.0699996	0.0856623	0.0751679
695.71	0.216342	0.197815	0.156717	0.245527	0.231959	0.187025	0.0609649	0.0975556	0.0942341	0.0700105	0.0856845	0.0752094
695.96	0.216278	0.197821	0.156635	0.245452	0.231963	0.187049	0.060942	0.0975566	0.0942318	0.0700056	0.0856128	0.0751944
696.21	0.216257	0.197884	0.156602	0.245453	0.232063	0.187082	0.0609582	0.0976411	0.0942798	0.0700139	0.085586	0.0751985
696.46	0.216176	0.197933	0.156624	0.24546	0.232104	0.187096	0.0609844	0.0977192	0.0943116	0.0700113	0.0855723	0.0751748
696.72	0.216154	0.197978	0.156622	0.245512	0.232134	0.187147	0.0609869	0.0977689	0.0943208	0.0700193	0.0855695	0.0751473
696.97	0.216226	0.198047	0.156689	0.245637	0.232272	0.187223	0.0610059	0.097844	0.0943959	0.0700316	0.08562	0.0751603
697.22	0.216253	0.198115	0.156741	0.245793	0.23239	0.187279	0.0609636	0.097878	0.094443	0.0700085	0.0856533	0.0751802
697.47	0.216285	0.198223	0.156798	0.245972	0.232571	0.187372	0.0610495	0.0979746	0.0945295	0.0700195	0.0857585	0.0752408
697.72	0.216222	0.198298	0.156825	0.246152	0.23269	0.187411	0.0611271	0.09801	0.0945753	0.0700535	0.0858496	0.0752648
697.98	0.216236	0.1984	0.1569	0.246359	0.232836	0.187547	0.0612861	0.098075	0.0946361	0.0700911	0.0859065	0.075267
698.23	0.216262	0.198486	0.157023	0.246491	0.232952	0.187729	0.0614313	0.0981454	0.0947321	0.0701596	0.0859875	0.0752896
698.48	0.21621	0.198473	0.15704	0.246524	0.232985	0.187802	0.0615487	0.098166	0.0947743	0.0701947	0.0860302	0.0752504
698.73	0.216085	0.198377	0.156996	0.246496	0.232935	0.187795	0.0616272	0.098157	0.0948449	0.0702384	0.0860623	0.0751837
698.98	0.215982	0.198283	0.156907	0.246408	0.232786	0.187662	0.0615839	0.0980897	0.0948036	0.0702216	0.0860213	0.075103
699.24	0.215926	0.198258	0.156846	0.246407	0.232742	0.187612	0.0615431	0.0980289	0.0948042	0.0702135	0.0860334	0.0750808
699.49	0.215797	0.198195	0.156805	0.246337	0.232673	0.187616	0.0615256	0.098016	0.0947649	0.0702406	0.0860422	0.0750806
699.74	0.215591	0.198007	0.156634	0.246189	0.232439	0.187518	0.0614621	0.0979251	0.0946602	0.0701885	0.0859793	0.0750243
699.99	0.215441	0.19783	0.156493	0.246071	0.23226	0.187453	0.0614456	0.0978543	0.0945968	0.0701122	0.0859528	0.0750032
700.24	0.215469	0.197782	0.156468	0.246039	0.232208	0.187471	0.0614842	0.0978497	0.0946025	0.070088	0.0860017	0.0750338
700.5	0.215524	0.19773	0.156407	0.245976	0.232209	0.187533	0.0615319	0.0978607	0.09464	0.0700977	0.0860981	0.0750554
700.75	0.215428	0.197586	0.156356	0.24585	0.232092	0.187533	0.0615716	0.0978908	0.0946562	0.0700813	0.0861838	0.0751077
701	0.215187	0.197353	0.156224	0.245581	0.231845	0.187415	0.0615607	0.0978565	0.0946062	0.0700466	0.0861885	0.0750988
701.25	0.215096	0.197277	0.156185	0.24545	0.231815	0.187342	0.0615669	0.0979022	0.0946178	0.0700596	0.0862018	0.075116
701.5	0.215013	0.197227	0.156165	0.24534	0.231786	0.187286	0.0615747	0.0979703	0.0946288	0.0700973	0.0862369	0.0751737
701.75	0.21497	0.197229	0.156097	0.245242	0.231773	0.18727	0.061582	0.0980174	0.0946477	0.0700932	0.0862785	0.0751905
702.01	0.215111	0.197358	0.156175	0.245353	0.231931	0.187392	0.0616625	0.0981171	0.0947447	0.0701415	0.0863815	0.0752528
702.26	0.215204	0.197426	0.156222	0.24552	0.231982	0.187488	0.0617088	0.0982361	0.0948243	0.0701924	0.086441	0.0753327
702.51	0.21515	0.197387	0.156173	0.245458	0.231805	0.187422	0.0617135	0.0983091	0.0948681	0.0701912	0.0864089	0.0753339
702.76	0.215084	0.197375	0.156168	0.245407	0.231781	0.187394	0.0617072	0.098351	0.0949338	0.0701548	0.0863513	0.075307
703.01	0.215157	0.197461	0.156228	0.245459	0.231867	0.18747	0.0617422	0.0984724	0.0950666	0.0701962	0.0863573	0.0753505
703.27	0.215226	0.197559	0.156268	0.245479	0.231908	0.18752	0.0618064	0.0985813	0.0951728	0.0702573	0.0863662	0.075394
703.52	0.215345	0.19772	0.156415	0.245558	0.232	0.187625	0.0618578	0.0986862	0.0952653	0.070307	0.0863931	0.0754609
703.77	0.215364	0.197712	0.156429	0.245472	0.231931	0.187575	0.0617999	0.0986852	0.0952726	0.0702789	0.0863274	0.0754551
704.02	0.215276	0.197658	0.156396	0.245303	0.231809	0.187455	0.0617434	0.0986355	0.0952418	0.0702468	0.0862598	0.0754708
704.27	0.215152	0.19756	0.156381	0.245142	0.23169	0.187331	0.0617083	0.0985966	0.0952766	0.0702428	0.0861988	0.0754812
704.52	0.215176	0.197585	0.156436	0.24514	0.231722	0.187313	0.0617803	0.0986501	0.0954065	0.0703228	0.086227	0.0755401
704.78	0.215163	0.1976	0.156538	0.24517	0.231797	0.187309	0.0618593	0.098681	0.0955463	0.0703633	0.0862683	0.0755933
705.03	0.215078	0.197602	0.156667	0.245145	0.231868	0.18733	0.0619175	0.0986897	0.0956617	0.0703973	0.086306	0.0756818
705.28	0.214956	0.197572	0.156741	0.245094	0.231871	0.187355	0.0619077	0.0987144	0.0957169	0.0704041	0.086296	0.0756991
705.53	0.214866	0.197502	0.156773	0.245022	0.231866	0.187321	0.0619026	0.0987272	0.0957152	0.0704015	0.0863035	0.0756881
705.78	0.214878	0.197525	0.156863	0.244979	0.231951	0.187297	0.0619489	0.0987798	0.0957595	0.0704388	0.0863785	0.0756829
706.04	0.21486	0.197536	0.156929	0.244888	0.231982	0.187284	0.0619775	0.0988248	0.0957929	0.0704953	0.0864615	0.0756715
706.29	0.214794	0.19754	0.156999	0.244838	0.23195	0.187307	0.0619842	0.0988507	0.0958422	0.0705616	0.0864982	0.0756744
706.54	0.214775	0.19752	0.157134	0.244861	0.23198	0.187402	0.0620092	0.0988687	0.0959208	0.0705949	0.0865549	0.0757453
706.79	0.214699	0.197369	0.157192	0.244755	0.231928	0.187419	0.0620385	0.0988121	0.095924	0.0705922	0.0865609	0.0757507
707.04	0.214629	0.197268	0.157239	0.244728	0.231887	0.187351	0.0620701	0.0987387	0.0958972	0.0705716	0.0865645	0.0757372
707.29	0.214536	0.19718	0.157268	0.244624	0.23183	0.187286	0.0620729	0.0986905	0.0958554	0.070564	0.0865695	0.0757426
707.55	0.214463	0.197164	0.157288	0.244566	0.231802	0.187254	0.0620658	0.0986705	0.0957698	0.0705466	0.0865983	0.0757423
707.8	0.214328	0.197028	0.157206	0.24441	0.231747	0.18716	0.0620078	0.0986081	0.0956519	0.070511	0.0865792	0.0756805
708.05	0.214171	0.196924	0.157126	0.244241	0.231676	0.18705	0.0619271	0.0985473	0.0955031	0.0704908	0.0865338	0.0756272
708.3	0.214109	0.196818	0.157123	0.244156	0.23163	0.186966	0.0618844	0.098562	0.0954261	0.0704743	0.0865268	0.0756082
708.55	0.214023	0.196717	0.157106	0.244121	0.231574	0.186943	0.0618764	0.0986245	0.095367	0.0704798	0.0865682	0.0755807
708.8	0.214126	0.196699	0.157146	0.244226	0.231638	0.186989	0.0618878	0.0987115	0.0953568	0.0705176	0.086638	0.0755935
709.05	0.214212	0.196697	0.157185	0.244338	0.231718	0.187008	0.0618722	0.0987682	0.0953498	0.0704869	0.0866736	0.0755928
709.31	0.214283	0.196751	0.157207	0.244499	0.231781	0.187077	0.0618744	0.0988398	0.0953385	0.0704642	0.0867272	0.0756089
709.56	0.214386	0.196799	0.157211	0.244672	0.231894	0.187177	0.061915	0.0989399	0.0953192	0.0704775	0.0868213	0.0756571
709.81	0.21447	0.196796	0.157216	0.244825	0.231955	0.187207	0.0619373	0.0990017	0.0952811	0.0704704	0.0868553	0.0756822
710.06	0.214595	0.196836	0.157205	0.244997	0.231983	0.187283	0.0620028	0.0990806	0.0952871	0.0704443	0.0868885	0.0757309
710.31	0.214754	0.196874	0.157196	0.245166	0.232078	0.187408	0.062039	0.0991872	0.0953576	0.0704941	0.0869451	0.0757966
710.56	0.214797	0.196845	0.157135	0.245282	0.232111	0.187409	0.0620474	0.0992431	0.0953671	0.0705194	0.0869386	0.0758353
710.82	0.214789	0.196782	0.157073	0.245374	0.232057	0.187347	0.0620618	0.0992835	0.0954148	0.0705337	0.0869504	0.0758898
711.07	0.214859	0.196744	0.157058	0.245474	0.232023	0.187279	0.0620533	0.0993222	0.095446	0.0705451	0.086901	0.0759462
711.32	0.214881	0.196675	0.157032	0.245558	0.23205	0.187278	0.0620858	0.0993595	0.0955173	0.0705733	0.0869083	0.0760028
711.57	0.214789	0.196494	0.156929	0.245516	0.231936	0.187163	0.0620668	0.0993488	0.0955081	0.0705545	0.0868339	0.0760243
711.82	0.214686	0.196344	0.156847	0.2455	0.231816	0.187059	0.0620662	0.0993149	0.0955314	0.0705097	0.0867588	0.0760312
712.07	0.214782	0.196403	0.156955	0.245678	0.231898	0.187173	0.0621824	0.099397	0.0956894	0.0705542	0.0868508	0.0761562
712.32	0.21491	0.196454	0.157133	0.245861	0.231995	0.187344	0.0622787	0.0994993	0.0958757	0.0706126	0.0869832	0.0762872
712.58	0.214886	0.196327	0.157179	0.245868	0.231947	0.187368	0.0623076	0.0995503	0.0959779	0.0706109	0.0870355	0.0763401
712.83	0.214782	0.196206	0.15723	0.245813	0.231853	0.187313	0.0623185	0.0995774	0.0960264	0.0706065	0.0870299	0.0763812
713.08	0.214719	0.196184	0.157329	0.245788	0.231778	0.18732	0.062399	0.0996143	0.0961233	0.0706674	0.0870421	0.0764562
713.33	0.214639	0.196135	0.157386	0.245661	0.231729	0.187263	0.0624819	0.0996151	0.0962252	0.070717	0.0870292	0.0764948
713.58	0.214483	0.196023	0.157318	0.245471	0.231575	0.187158	0.0625189	0.0996077	0.0962524	0.0707364	0.0869904	0.0764731
713.83	0.214267	0.195843	0.157149	0.245147	0.23129	0.186979	0.0625167	0.0995619	0.0962355	0.0706636	0.086916	0.0764064
714.09	0.214208	0.195738	0.157137	0.24503	0.231175	0.186954	0.0625899	0.0996019	0.0962938	0.0706779	0.0869018	0.0764321
714.34	0.214153	0.195654	0.157128	0.24501	0.231105	0.186995	0.0626335	0.099698	0.0963749	0.0707269	0.0868792	0.0764792
714.59	0.214004	0.195557	0.157026	0.244833	0.230978	0.186913	0.0626439	0.099731	0.0963919	0.0707355	0.0868286	0.0764385
714.84	0.213969	0.19553	0.156988	0.244714	0.230963	0.186919	0.0626957	0.0997881	0.0964361	0.0707442	0.0868262	0.076446
715.09	0.214037	0.195589	0.156986	0.244678	0.230987	0.186994	0.0627462	0.0998718	0.0964872	0.0707546	0.0868338	0.0764867
715.34	0.21417	0.195737	0.157055	0.244686	0.231053	0.187097	0.0627843	0.0999574	0.0965313	0.0707975	0.0868607	0.0765054
715.59	0.214168	0.195766	0.157028	0.244551	0.230994	0.187115	0.0627693	0.0999553	0.0964837	0.0707952	0.0868714	0.0764645
715.84	0.214021	0.195683	0.156873	0.244317	0.230845	0.187039	0.0627379	0.0999098	0.0963782	0.0707805	0.0868466	0.0764092
716.1	0.213883	0.195648	0.156724	0.244119	0.230725	0.18693	0.062741	0.0998483	0.0962682	0.0708108	0.0868367	0.0763927
716.35	0.213899	0.195734	0.156681	0.244178	0.230826	0.186953	0.0627751	0.0998766	0.0962599	0.0708758	0.0868854	0.0763914
716.6	0.214063	0.195973	0.156721	0.24443	0.231116	0.187109	0.0628347	0.0999601	0.0963087	0.0709464	0.0870127	0.0764325
716.85	0.214091	0.196074	0.156685	0.244599	0.231286	0.187171	0.062801	0.0999098	0.0962863	0.0709399	0.0870676	0.0764366
717.1	0.214022	0.196115	0.156594	0.244675	0.231358	0.187102	0.0627127	0.0998142	0.0962178	0.0709274	0.0870516	0.0763982
717.35	0.213952	0.196144	0.156447	0.244725	0.231442	0.187051	0.0625987	0.0997344	0.0961193	0.0708325	0.0870341	0.076291
717.6	0.213998	0.196238	0.15636	0.244843	0.231619	0.187077	0.0625107	0.0997094	0.0960641	0.070799	0.0870905	0.0762562
717.86	0.21411	0.196421	0.156344	0.245047	0.231888	0.187226	0.0625088	0.0997721	0.0960873	0.0708474	0.0872356	0.0763191
718.11	0.21409	0.196392	0.156228	0.245051	0.231898	0.187219	0.0624583	0.099707	0.0960465	0.0708303	0.087278	0.0763261
718.36	0.214037	0.196393	0.156144	0.245095	0.231924	0.187231	0.0624061	0.0996242	0.0959955	0.0708001	0.0872823	0.0763509
718.61	0.214047	0.196397	0.156103	0.245145	0.231973	0.187286	0.0623898	0.0995739	0.0959715	0.0707514	0.0872634	0.0763801
718.86	0.214039	0.196387	0.156065	0.245162	0.231943	0.187342	0.0624101	0.099567	0.0959854	0.0707616	0.0872849	0.0763865
719.11	0.213948	0.196302	0.156041	0.245196	0.231865	0.187328	0.0623668	0.0994898	0.0959238	0.0707059	0.0872819	0.0763472
719.36	0.213784	0.196174	0.155949	0.245066	0.23174	0.18731	0.0622674	0.0993811	0.0958584	0.0706204	0.0872303	0.0762991
719.61	0.213733	0.196149	0.155926	0.245066	0.231733	0.187331	0.0622012	0.0993518	0.0958546	0.0705918	0.0872618	0.076306
719.87	0.213731	0.196139	0.156008	0.245126	0.23182	0.187477	0.0622242	0.099394	0.0959524	0.0706455	0.0873134	0.0763987
720.12	0.213676	0.19607	0.156161	0.245083	0.231767	0.187581	0.0622479	0.0994217	0.0959817	0.0706712	0.0873395	0.0764664
720.37	0.213647	0.195972	0.156325	0.245035	0.231666	0.187622	0.0622737	0.0994711	0.096063	0.0706927	0.08736	0.0765416
720.62	0.213507	0.195849	0.156361	0.244896	0.231502	0.187631	0.0622846	0.0994923	0.0960728	0.0707089	0.0873373	0.0765435
720.87	0.213374	0.195632	0.156422	0.244675	0.231301	0.187571	0.0622387	0.0994771	0.0960591	0.0706629	0.0872469	0.0765096
721.12	0.213284	0.195506	0.156527	0.24448	0.231124	0.187569	0.0621981	0.0994798	0.0960865	0.0705967	0.0871529	0.0765239
721.37	0.213188	0.195423	0.15664	0.244333	0.230984	0.187561	0.0621594	0.0995024	0.0961156	0.0705584	0.0871102	0.0765274
721.62	0.213006	0.195257	0.156664	0.244057	0.230795	0.187492	0.0620953	0.0994393	0.0960866	0.0705041	0.0870783	0.0765035
721.88	0.213041	0.195337	0.156797	0.244028	0.230792	0.187634	0.0621398	0.0995324	0.0961597	0.0705487	0.0871145	0.0766017
722.13	0.213151	0.195495	0.156942	0.244122	0.230865	0.187832	0.0622861	0.0996572	0.0962985	0.0706513	0.0872097	0.0767773
722.38	0.213171	0.195498	0.156989	0.244025	0.230902	0.187888	0.0623738	0.0996976	0.0963289	0.0707361	0.0872074	0.0768588
722.63	0.21311	0.195488	0.156989	0.243859	0.23083	0.187804	0.0624514	0.0996889	0.0962957	0.0707813	0.0871718	0.0768701
722.88	0.213022	0.195368	0.156979	0.243669	0.230717	0.187737	0.0625493	0.099682	0.0963018	0.0708396	0.0871362	0.0768695
723.13	0.213004	0.19528	0.156995	0.243509	0.230697	0.187703	0.0626112	0.0997043	0.0963123	0.0708754	0.0870774	0.0768635
723.38	0.212953	0.195307	0.15696	0.243418	0.230689	0.187642	0.062661	0.099709	0.0963084	0.0709109	0.0870998	0.0768823
723.63	0.212892	0.195361	0.156898	0.243329	0.230716	0.187539	0.0626748	0.0996868	0.0962957	0.0709344	0.0870937	0.0768663
723.88	0.21298	0.195544	0.156974	0.243457	0.230909	0.187585	0.0627702	0.0997515	0.0963551	0.071	0.0871692	0.0768669
724.14	0.213288	0.195939	0.157215	0.243786	0.23131	0.187815	0.0629799	0.099927	0.0965223	0.0711701	0.0873855	0.0769749
724.39	0.21358	0.196316	0.157462	0.244002	0.23165	0.187964	0.0631278	0.100078	0.0966262	0.0713444	0.0875447	0.0770465
724.64	0.213687	0.196504	0.157503	0.244019	0.23179	0.18789	0.0631931	0.100136	0.0966389	0.0714051	0.0875571	0.0770189
724.89	0.213686	0.196711	0.157472	0.24403	0.231909	0.187769	0.0632409	0.100092	0.0966027	0.0714299	0.0875552	0.0770125
725.14	0.21371	0.19695	0.157468	0.244056	0.232012	0.187725	0.0632949	0.100028	0.0965809	0.071487	0.0875901	0.076987
725.39	0.213665	0.197074	0.157381	0.243967	0.23201	0.187578	0.0633201	0.0999263	0.096577	0.071503	0.0875683	0.0768905
725.64	0.213628	0.197179	0.157291	0.243936	0.231973	0.187449	0.0633537	0.0999037	0.0965925	0.0715045	0.0875529	0.0768525
725.89	0.213623	0.19725	0.157231	0.243896	0.231917	0.18732	0.0633162	0.099867	0.0966135	0.0714751	0.0875203	0.0768454
726.14	0.213688	0.197321	0.15725	0.24397	0.231976	0.187282	0.0633297	0.099906	0.0967129	0.0715503	0.0875414	0.076901
726.39	0.213667	0.197343	0.157181	0.243981	0.231962	0.187129	0.0632912	0.0999259	0.0967837	0.0715538	0.0875024	0.0768792
726.65	0.21361	0.197375	0.157119	0.243928	0.231917	0.186988	0.0632792	0.0999204	0.0968119	0.0715133	0.0874842	0.0768972
726.9	0.213872	0.197644	0.157263	0.244175	0.232119	0.187128	0.0633848	0.100041	0.0969711	0.0715405	0.0875993	0.0770236
727.15	0.214059	0.197737	0.157354	0.244372	0.232219	0.18714	0.0634092	0.100049	0.0970804	0.0715176	0.0875977	0.0770841
727.4	0.214085	0.197687	0.157351	0.244389	0.232157	0.187081	0.0633574	0.0999826	0.0971427	0.0715009	0.0875679	0.0771202
727.65	0.214013	0.1975	0.15732	0.244316	0.232025	0.186979	0.0633381	0.0999386	0.0971191	0.0714734	0.0875399	0.0771573
727.9	0.213999	0.197389	0.157368	0.244373	0.231972	0.186984	0.0633602	0.0999976	0.0971628	0.0715211	0.0874968	0.0772758
728.15	0.21407	0.197382	0.157411	0.244471	0.231996	0.187056	0.0633814	0.100084	0.0972507	0.0716071	0.0874871	0.0773971
728.4	0.214262	0.197457	0.157606	0.244743	0.232216	0.187233	0.063403	0.100231	0.0974577	0.0717003	0.0875187	0.0775272
728.65	0.214413	0.197452	0.157774	0.245001	0.232343	0.187368	0.0634437	0.100352	0.0976281	0.0718161	0.0875615	0.0776084
728.9	0.214369	0.19723	0.157738	0.24503	0.232237	0.18724	0.0633699	0.100274	0.097614	0.071801	0.0874788	0.0775584
729.15	0.214327	0.197101	0.157795	0.245091	0.232203	0.187126	0.063323	0.100236	0.0976278	0.0717817	0.0874269	0.0775235
729.41	0.214278	0.196936	0.15781	0.24511	0.232183	0.187099	0.0632634	0.100206	0.0976612	0.0717214	0.0874015	0.0774913
729.66	0.21433	0.196823	0.157896	0.245184	0.232234	0.187188	0.0632406	0.100234	0.0976923	0.071731	0.0874269	0.0775729
729.91	0.214359	0.196794	0.15799	0.24523	0.232276	0.187279	0.0632615	0.100264	0.0976869	0.0717775	0.0874484	0.0776689
730.16	0.214237	0.196566	0.157933	0.245084	0.232078	0.187208	0.0632592	0.100151	0.0976072	0.0717295	0.0873588	0.0776712
730.41	0.214208	0.196522	0.15793	0.245096	0.232053	0.187218	0.0632752	0.100135	0.0976111	0.0717354	0.0873426	0.0776784
730.66	0.21416	0.196544	0.157897	0.245096	0.232009	0.187217	0.063265	0.100146	0.0975815	0.0717148	0.0872973	0.0776542
730.91	0.214144	0.196615	0.157892	0.245134	0.232012	0.187244	0.063289	0.100196	0.097592	0.0717632	0.0873351	0.0776695
731.16	0.214074	0.196621	0.157903	0.245128	0.231987	0.187291	0.0632908	0.100157	0.0975323	0.0717216	0.0873484	0.0776164
731.41	0.21408	0.196725	0.157922	0.245159	0.232097	0.187405	0.0633407	0.100173	0.0975107	0.0716864	0.0873931	0.0776212
731.66	0.214147	0.196936	0.15803	0.245311	0.232289	0.187515	0.0634293	0.100244	0.0975556	0.0717621	0.0875389	0.0777045
731.91	0.214211	0.197135	0.15819	0.245474	0.232467	0.187715	0.0635694	0.100347	0.0976104	0.0718767	0.0876952	0.0777961
732.17	0.214124	0.197191	0.158249	0.245396	0.232448	0.187695	0.0635829	0.100335	0.0975366	0.0718475	0.0876733	0.0777538
732.42	0.213991	0.197178	0.158202	0.245239	0.232318	0.187589	0.063546	0.100308	0.0974299	0.0717524	0.0875578	0.0777057
732.67	0.213768	0.197106	0.15808	0.245013	0.232117	0.187433	0.0635066	0.100233	0.0972917	0.0716404	0.0874158	0.0776154
732.92	0.213668	0.197092	0.158106	0.244844	0.232041	0.187288	0.063521	0.100235	0.0972629	0.0715642	0.0873884	0.0776121
733.17	0.213591	0.197158	0.158152	0.244682	0.231999	0.187215	0.0635399	0.100266	0.0972997	0.0715397	0.0873916	0.0776727
733.42	0.213329	0.19708	0.158051	0.244358	0.231811	0.187046	0.0634061	0.100186	0.0972039	0.0714262	0.0873222	0.0776116
733.67	0.213238	0.197125	0.157973	0.244164	0.231723	0.187019	0.0633508	0.100169	0.0971755	0.071372	0.087342	0.0775909
733.92	0.213299	0.197292	0.158044	0.244143	0.2318	0.187122	0.0634261	0.100252	0.0972089	0.0714185	0.0874137	0.0776919
734.17	0.213306	0.197322	0.158071	0.244084	0.231838	0.18716	0.0635181	0.100267	0.0972175	0.0714314	0.0875013	0.0778067
734.42	0.21323	0.19731	0.158025	0.243898	0.231771	0.187132	0.0635426	0.100244	0.0972199	0.0714316	0.0875267	0.07786
734.67	0.213118	0.197277	0.157968	0.243663	0.231588	0.187094	0.0635295	0.100205	0.0972482	0.0714168	0.0875348	0.0779274
734.92	0.212971	0.197083	0.157906	0.243433	0.231371	0.187015	0.0635364	0.100183	0.0972739	0.071404	0.0875212	0.0780083
735.17	0.212839	0.196969	0.157826	0.243284	0.231211	0.18693	0.0634802	0.100174	0.0972738	0.0713045	0.087485	0.0780262
735.42	0.21272	0.196924	0.157748	0.243201	0.231151	0.186878	0.0634435	0.100149	0.0972724	0.0713119	0.0875326	0.0780656
735.68	0.212648	0.196839	0.157713	0.243081	0.231153	0.186815	0.0633989	0.100097	0.0972423	0.0713495	0.0875501	0.0780548
735.93	0.212771	0.196885	0.157853	0.243187	0.231236	0.186902	0.0634709	0.100181	0.0973344	0.0714842	0.087636	0.0781004
736.18	0.213045	0.197095	0.158059	0.243418	0.23145	0.187119	0.0635871	0.100314	0.097472	0.071676	0.0877506	0.0782141
736.43	0.213247	0.197292	0.158201	0.243593	0.231565	0.187264	0.0636687	0.100385	0.0975525	0.0718294	0.0877928	0.0783065
736.68	0.213356	0.197344	0.158281	0.243736	0.231604	0.187385	0.0637034	0.100413	0.0976396	0.0718758	0.0878073	0.0783622
736.93	0.213435	0.197429	0.158369	0.243945	0.231672	0.187531	0.0637192	0.100401	0.0976452	0.0719694	0.0878662	0.0784202
737.18	0.213494	0.197504	0.158449	0.244123	0.231728	0.18765	0.0636947	0.10035	0.0976466	0.0720351	0.0878837	0.07843
737.43	0.213504	0.197538	0.158525	0.24423	0.231687	0.187775	0.0636905	0.100335	0.0977268	0.0720792	0.0878934	0.0784533
737.68	0.213547	0.197566	0.158551	0.244292	0.231657	0.187857	0.0636742	0.100318	0.0978036	0.0721386	0.0878816	0.0784885
737.93	0.21369	0.197654	0.158625	0.244358	0.231661	0.188022	0.0636477	0.100318	0.0978638	0.0722155	0.0878497	0.0784931
738.18	0.213789	0.197779	0.158666	0.244384	0.231625	0.188134	0.0636737	0.100382	0.0979348	0.0722847	0.0878539	0.0784969
738.43	0.213731	0.1978	0.158654	0.244313	0.231499	0.188077	0.0636546	0.100363	0.0979501	0.0722789	0.087885	0.0784429
738.68	0.213774	0.197948	0.158752	0.244357	0.231524	0.188218	0.0637122	0.10038	0.0979912	0.0723115	0.088015	0.0784955
738.93	0.214027	0.19826	0.158884	0.244589	0.23168	0.18851	0.0638019	0.100447	0.098099	0.0723854	0.0881505	0.0785725
739.18	0.214118	0.198336	0.158875	0.24465	0.231638	0.188558	0.0637729	0.100374	0.0981334	0.072367	0.0881613	0.0785471
739.43	0.214099	0.198346	0.158898	0.244607	0.231531	0.188504	0.0637386	0.100362	0.0981618	0.0723714	0.0881952	0.0785478
739.68	0.214062	0.198309	0.158926	0.244572	0.231445	0.188477	0.0637364	0.100431	0.0981627	0.0723777	0.08819	0.0785413
739.94	0.214092	0.198346	0.158954	0.244575	0.231384	0.188528	0.0637333	0.100482	0.0981948	0.0723729	0.0881613	0.0785459
740.19	0.214189	0.198395	0.158984	0.244583	0.231373	0.188551	0.0637476	0.100528	0.0982608	0.0723654	0.0881736	0.0785627
740.44	0.214213	0.198346	0.159037	0.244562	0.231352	0.188472	0.0637281	0.100559	0.0983067	0.0723221	0.088136	0.0785372
740.69	0.214293	0.1983	0.159073	0.244572	0.231307	0.188362	0.0637093	0.100572	0.0983038	0.072281	0.0881392	0.0784894
740.94	0.214388	0.198318	0.15916	0.244595	0.231314	0.188282	0.0636726	0.100598	0.0982872	0.0722153	0.0881715	0.0784472
741.19	0.214543	0.198367	0.159326	0.244714	0.231374	0.188327	0.0636764	0.100673	0.0983485	0.0721852	0.0882264	0.0784655
741.44	0.214643	0.198329	0.159434	0.244745	0.23137	0.188369	0.063696	0.100718	0.0983572	0.072154	0.0882505	0.0784632
741.69	0.2147	0.198278	0.15949	0.244695	0.231336	0.188421	0.0636909	0.100758	0.0982945	0.0721117	0.0882384	0.0784898
741.94	0.214718	0.198205	0.159486	0.244603	0.231249	0.188457	0.0636835	0.100753	0.0982351	0.0720569	0.0881769	0.0784969
742.19	0.214668	0.198044	0.159392	0.244486	0.231089	0.188484	0.0636642	0.100667	0.0981724	0.0719161	0.0880805	0.0784455
742.44	0.214692	0.198083	0.15941	0.2445	0.231114	0.188546	0.0636748	0.100646	0.0981863	0.0718477	0.0880812	0.0784282
742.69	0.214738	0.198113	0.159437	0.244502	0.231134	0.188588	0.0636913	0.100634	0.0981455	0.0717963	0.0880484	0.0784488
742.94	0.214923	0.19814	0.159495	0.244594	0.231236	0.188709	0.0637463	0.100628	0.0981392	0.0717774	0.0880765	0.0785026
743.19	0.215038	0.198145	0.159585	0.244703	0.231278	0.188898	0.0638005	0.10062	0.0980835	0.0717129	0.0880708	0.0785237
743.44	0.215119	0.198217	0.159663	0.244858	0.231454	0.189138	0.0638669	0.100635	0.0980498	0.0717147	0.0881349	0.078629
743.69	0.215174	0.198353	0.159791	0.245053	0.231644	0.189321	0.0639133	0.100664	0.0980746	0.0718145	0.0882311	0.0787228
743.94	0.215179	0.1984	0.159884	0.245119	0.23177	0.18946	0.0639237	0.100638	0.0980734	0.0718319	0.0882333	0.0787348
744.19	0.215127	0.198407	0.159898	0.245076	0.231844	0.189507	0.0639173	0.100571	0.0980638	0.0718211	0.0881598	0.0787249
744.44	0.215114	0.198478	0.159909	0.245143	0.231899	0.189591	0.06389	0.100514	0.0980477	0.0717958	0.0881086	0.0787506
744.69	0.215159	0.198657	0.15998	0.245278	0.232064	0.189703	0.0639464	0.100532	0.0980824	0.0718397	0.0881528	0.0788299
744.94	0.215223	0.198857	0.160147	0.245417	0.232339	0.189809	0.0640457	0.100593	0.0981487	0.0719273	0.0882218	0.0789768
745.19	0.215215	0.198979	0.160221	0.245525	0.232527	0.189951	0.0640823	0.100639	0.098204	0.0719919	0.0882168	0.07906
745.44	0.215242	0.199092	0.160274	0.245558	0.232664	0.190097	0.0640477	0.10068	0.098212	0.0720041	0.0882244	0.0790891
745.7	0.215446	0.199352	0.160451	0.245758	0.232898	0.190309	0.0641551	0.100797	0.0983274	0.0721308	0.0883767	0.0792105
745.95	0.215589	0.199565	0.16075	0.245948	0.23315	0.1905	0.0643235	0.10091	0.098431	0.0722898	0.088543	0.0793444
746.2	0.215692	0.199733	0.160953	0.246075	0.233379	0.190648	0.0644295	0.100952	0.0985283	0.0723541	0.0886753	0.0794464
746.45	0.215752	0.199871	0.161096	0.246054	0.233515	0.190734	0.0644963	0.101039	0.09873	0.0724628	0.0887651	0.0795313
746.7	0.215669	0.199828	0.161158	0.245867	0.23347	0.190699	0.0645353	0.101063	0.0988184	0.0724935	0.0888003	0.0795631
746.95	0.215712	0.199801	0.161242	0.24575	0.233463	0.190667	0.0646112	0.10116	0.098943	0.0725348	0.0889028	0.0795858
747.2	0.215746	0.199852	0.161308	0.245568	0.233493	0.190728	0.0646239	0.101256	0.0990443	0.0725376	0.0890142	0.0795558
747.45	0.215709	0.199826	0.161375	0.245339	0.233565	0.190779	0.0647029	0.101355	0.0991403	0.0726632	0.0891443	0.0795803
747.7	0.215688	0.199731	0.161426	0.245019	0.233556	0.190699	0.0647505	0.101402	0.0992069	0.0727569	0.0892039	0.0795538
747.95	0.215859	0.199802	0.16161	0.244915	0.233621	0.190784	0.0648824	0.101563	0.0993949	0.0729088	0.0893543	0.0795938
748.2	0.21605	0.199943	0.161749	0.244907	0.233665	0.190857	0.064964	0.101706	0.0995123	0.0729902	0.0894764	0.0796088
748.45	0.216161	0.20003	0.16186	0.24489	0.23371	0.19089	0.0650387	0.101801	0.0996035	0.0730808	0.0895632	0.079586
748.7	0.2162	0.199996	0.161961	0.244802	0.233679	0.190905	0.0650582	0.101833	0.0996746	0.0731397	0.089656	0.079552
748.95	0.216179	0.199968	0.162032	0.244792	0.23366	0.190842	0.0650919	0.10181	0.0996501	0.0731828	0.089738	0.079513
749.2	0.215988	0.199821	0.161952	0.244586	0.233441	0.190666	0.0650625	0.101711	0.0996045	0.0730979	0.0896783	0.079447
749.45	0.216014	0.199786	0.161977	0.244529	0.233342	0.19069	0.0650533	0.101696	0.0996203	0.073067	0.0896643	0.0794173
749.7	0.216133	0.199832	0.162024	0.24457	0.233315	0.190802	0.0650937	0.101673	0.0996583	0.0730996	0.0896551	0.0794124
749.95	0.216193	0.199841	0.162078	0.244627	0.233214	0.190905	0.0651192	0.101588	0.0996318	0.0730758	0.0896202	0.079384
750.2	0.216055	0.199757	0.162012	0.244592	0.233007	0.190815	0.0650206	0.101486	0.0995472	0.0729686	0.0895535	0.0793059
750.45	0.215822	0.199546	0.161958	0.244476	0.232788	0.190659	0.0649148	0.101293	0.0994506	0.0728644	0.0894588	0.0792266
750.7	0.215777	0.199565	0.161989	0.244526	0.232726	0.190755	0.0648934	0.101217	0.0994174	0.0728295	0.0893676	0.0792324
750.95	0.215798	0.199662	0.161982	0.244649	0.232689	0.190896	0.0648558	0.101118	0.0994048	0.072807	0.0892677	0.079195
751.2	0.215729	0.199637	0.161954	0.244769	0.232594	0.190911	0.0647951	0.100977	0.0993826	0.0727912	0.0891727	0.0791191
751.45	0.215557	0.199514	0.1619	0.244698	0.232392	0.19083	0.0646912	0.100867	0.0993404	0.072762	0.0890531	0.0790681
751.7	0.215376	0.19937	0.161798	0.244661	0.232232	0.190796	0.064601	0.100718	0.0992628	0.0726538	0.0889156	0.0790044
751.95	0.215168	0.199276	0.161658	0.244577	0.232046	0.190727	0.064521	0.100537	0.0992217	0.0725581	0.0887591	0.0789301
752.2	0.214987	0.199157	0.161513	0.24451	0.231961	0.190623	0.064387	0.100386	0.0992053	0.0724471	0.088593	0.0788957
752.45	0.214878	0.199113	0.161425	0.24449	0.231946	0.190515	0.064269	0.100279	0.0992261	0.0723329	0.0884869	0.0788839
752.7	0.214908	0.199229	0.161371	0.244569	0.23203	0.190482	0.0642208	0.100235	0.0992903	0.0723183	0.0884828	0.0789213
752.95	0.214967	0.199388	0.161463	0.244721	0.232177	0.190529	0.0641965	0.10027	0.099321	0.0723381	0.0884888	0.0789689
753.2	0.215018	0.199486	0.161542	0.244805	0.23224	0.190552	0.0641514	0.100276	0.0993212	0.072314	0.0884557	0.0790066
753.45	0.215092	0.19963	0.161614	0.244847	0.232318	0.190555	0.0641659	0.100318	0.0993549	0.0723236	0.0884275	0.0790953
753.7	0.215084	0.199634	0.161588	0.244742	0.23231	0.190493	0.0640881	0.100304	0.0993529	0.0723078	0.0883592	0.0791369
753.95	0.215147	0.199744	0.161612	0.244767	0.232388	0.190492	0.0641038	0.100315	0.0994066	0.0723343	0.0883884	0.0792227
754.2	0.215313	0.199985	0.161704	0.244915	0.232626	0.190629	0.0642128	0.100395	0.0995217	0.0724014	0.088494	0.0793321
754.45	0.215457	0.200195	0.161848	0.245126	0.232908	0.190823	0.0643281	0.10049	0.0996	0.0725177	0.0886104	0.0794443
754.7	0.215637	0.200341	0.161994	0.245296	0.233114	0.190983	0.0644381	0.100603	0.0996149	0.0726068	0.0886495	0.0795198
754.95	0.215976	0.200579	0.162163	0.245536	0.233366	0.191275	0.0645686	0.100757	0.0997178	0.0727315	0.0887912	0.079673
755.2	0.215977	0.200565	0.162143	0.245408	0.233339	0.191324	0.0646148	0.100768	0.0996632	0.0727082	0.0888046	0.0796867
755.45	0.215973	0.200543	0.162094	0.245265	0.233368	0.191383	0.0646287	0.100745	0.0996263	0.0726456	0.0888156	0.0796629
755.7	0.216114	0.200584	0.162157	0.245231	0.233421	0.191464	0.0646892	0.100825	0.0996657	0.0726799	0.0888281	0.0796469
755.95	0.216226	0.200644	0.162202	0.245145	0.233459	0.19157	0.0647776	0.100868	0.0996981	0.0727192	0.0888804	0.0796547
756.2	0.21634	0.200709	0.162209	0.245082	0.233522	0.191687	0.0648725	0.100911	0.0997397	0.0727951	0.0889506	0.0796852
756.45	0.216458	0.200785	0.162161	0.2451	0.233629	0.191762	0.0648812	0.100947	0.0996975	0.0727972	0.0889808	0.0797039
[truncated: 1,203 more rows]
