# Supplementary material for: Cuticular modified air sacs underlie white coloration in the olive fruit fly, Bactrocera oleae
Source: Commun Biol. 2021 Jul 16;4:881. doi: 10.1038/s42003-021-02396-4 (PMC8285419; doi:10.1038/s42003-021-02396-4)
Supplement: Supplementary file 5 — Supplementary Data 2 [file 42003_2021_2396_MOESM5_ESM.xlsx]

## Sheet: fig 8i
Transmission spectra (fig. 8 i)
wavelength, nm	intact	intact+oil	removed	cleaned+oil
250.03	1.97952e-05	0.000509986	0.122886	0.128582
250.3	0.000529503	0.000938288	0.125233	0.130982
250.57	0.000819438	0.00115254	0.127601	0.133144
250.83	0.00125632	0.00115626	0.129571	0.135044
251.1	0.00169253	0.00134999	0.131165	0.13695
251.37	0.0023184	0.00181048	0.133835	0.138899
251.64	0.00288154	0.00230052	0.136543	0.14067
251.9	0.00309905	0.00310627	0.138856	0.142503
252.17	0.00341417	0.00356874	0.141125	0.144425
252.44	0.00389464	0.00419607	0.143268	0.146417
252.7	0.00434561	0.0050322	0.145189	0.148314
252.97	0.00504031	0.00567076	0.146866	0.149722
253.24	0.00525444	0.0059473	0.147926	0.151007
253.51	0.00555213	0.00635061	0.149183	0.151982
253.77	0.00564369	0.00679389	0.149953	0.152692
254.04	0.00585405	0.00698766	0.150776	0.153564
254.31	0.00620107	0.00737348	0.151985	0.154512
254.58	0.00632075	0.00765536	0.152825	0.155165
254.84	0.00642582	0.00799949	0.153474	0.155864
255.11	0.00619726	0.00772343	0.153877	0.156247
255.38	0.00598294	0.00742837	0.154552	0.156568
255.65	0.00556328	0.00690848	0.154086	0.156348
255.91	0.00489302	0.00593267	0.152867	0.155784
256.18	0.00435489	0.00539423	0.152025	0.155158
256.45	0.00392288	0.00494756	0.151174	0.154931
256.71	0.00332279	0.0046023	0.15024	0.154351
256.98	0.00293913	0.00445928	0.149659	0.153919
257.25	0.00296298	0.0042342	0.148985	0.153386
257.52	0.00279511	0.00396939	0.148049	0.152812
257.78	0.00273108	0.00359901	0.14731	0.152212
258.05	0.002831	0.00363284	0.146549	0.151824
258.32	0.00259858	0.00356791	0.145529	0.151151
258.59	0.00249429	0.00342714	0.144504	0.150438
258.85	0.0024192	0.00330125	0.143335	0.149417
259.12	0.00234543	0.00316589	0.142194	0.148236
259.39	0.00247756	0.0030042	0.140624	0.147118
259.65	0.0023635	0.00276052	0.139217	0.146278
259.92	0.00243239	0.0026974	0.138171	0.14543
260.19	0.0022647	0.0025904	0.137329	0.144514
260.46	0.00217839	0.00260637	0.136567	0.143795
260.72	0.00225861	0.00272499	0.135762	0.142979
260.99	0.00223433	0.00258926	0.134495	0.141909
261.26	0.0021891	0.00252659	0.132884	0.141018
261.52	0.00228012	0.00245776	0.131562	0.14032
261.79	0.00239667	0.00255878	0.130302	0.139623
262.06	0.00241644	0.00265181	0.128788	0.138754
262.33	0.0027079	0.00275416	0.127729	0.137933
262.59	0.00273435	0.00308249	0.126388	0.13684
262.86	0.00291115	0.00343677	0.12486	0.135684
263.13	0.00297936	0.00354409	0.123502	0.134486
263.39	0.00272417	0.0033707	0.12169	0.132858
263.66	0.0026371	0.00349771	0.119667	0.1311
263.93	0.00244386	0.00329672	0.11781	0.12937
264.19	0.00249139	0.00342408	0.116536	0.128009
264.46	0.00206792	0.00327043	0.114671	0.126305
264.73	0.00169074	0.00311543	0.112663	0.124888
265	0.00139608	0.00275457	0.110755	0.123498
265.26	0.00124899	0.00228557	0.108961	0.122027
265.53	0.00130668	0.00234907	0.107327	0.120609
265.8	0.00147162	0.00197263	0.105458	0.118895
266.06	0.00122173	0.00165266	0.10349	0.11735
266.33	0.00114025	0.00166551	0.102037	0.115903
266.6	0.00134402	0.00183119	0.100653	0.114579
266.86	0.00183525	0.0020221	0.0994924	0.113753
267.13	0.00220596	0.00231583	0.0986487	0.112695
267.4	0.00245954	0.00236292	0.0973722	0.111447
267.66	0.00295817	0.002285	0.0960359	0.110191
267.93	0.00309985	0.00203919	0.0944756	0.108826
268.2	0.0031678	0.00173944	0.0929437	0.107493
268.47	0.00327825	0.00151913	0.0911756	0.106049
268.73	0.00302635	0.00104263	0.08917	0.104517
269	0.00287405	0.000911797	0.0875438	0.103218
269.27	0.00283846	0.0011512	0.0859383	0.102031
269.53	0.00283016	0.00144386	0.0845256	0.10082
269.8	0.00304526	0.0016739	0.0831549	0.0996286
270.07	0.00310479	0.00182549	0.0815683	0.0982745
270.33	0.00294126	0.00150596	0.0797796	0.0967045
270.6	0.00280498	0.00141237	0.0782986	0.0951175
270.87	0.00279401	0.00155042	0.0767853	0.0937676
271.13	0.00269853	0.00171209	0.0753031	0.0922665
271.4	0.00270268	0.00184266	0.0739477	0.0908556
271.67	0.00269676	0.00178932	0.0719199	0.0894342
271.93	0.00272973	0.00185909	0.0703742	0.0882368
272.2	0.00270166	0.00215997	0.0690519	0.0871334
272.47	0.00232795	0.00233217	0.0676336	0.0858606
272.73	0.00203025	0.00250304	0.0664985	0.0845878
273	0.00188862	0.00274309	0.0654801	0.0836065
273.27	0.0021889	0.00301017	0.0646591	0.0827567
273.53	0.00215033	0.00303684	0.0633637	0.0816404
273.8	0.00217837	0.00283931	0.0619259	0.0804428
274.07	0.00205732	0.00257832	0.0608275	0.0794326
274.33	0.00190831	0.0023648	0.0599684	0.0786587
274.6	0.00168535	0.0022782	0.0591281	0.0777061
274.87	0.00159773	0.00220208	0.0587268	0.0766868
275.13	0.00175432	0.00238536	0.0583416	0.0761516
275.4	0.0018149	0.0026458	0.0577445	0.0758144
275.67	0.00179127	0.00229177	0.0572747	0.0755423
275.93	0.00171056	0.00203973	0.0566563	0.0750145
276.2	0.00166336	0.00196362	0.0560987	0.0745327
276.47	0.00171041	0.00192831	0.0556781	0.0742467
276.73	0.00168467	0.00166571	0.0553549	0.0740274
277	0.00184027	0.00186889	0.054735	0.0739635
277.27	0.0017177	0.00194282	0.054094	0.0736893
277.53	0.00195676	0.00203047	0.0536265	0.073584
277.8	0.00184196	0.00190178	0.0533316	0.073008
278.07	0.00189465	0.00212446	0.053289	0.0724055
278.33	0.00194893	0.00258068	0.0528038	0.0720495
278.6	0.00187219	0.00264898	0.0521468	0.0716166
278.87	0.0016164	0.00280729	0.0519582	0.071081
279.13	0.00172773	0.00304167	0.052133	0.0706092
279.4	0.00201582	0.0031015	0.0519983	0.0702392
279.67	0.00199884	0.0028012	0.0514528	0.0699024
279.93	0.00219206	0.00267474	0.0512055	0.0695875
280.2	0.00237088	0.00251881	0.0509443	0.0695947
280.46	0.00253587	0.00247689	0.050597	0.0695754
280.73	0.00240288	0.0021546	0.0500955	0.0693289
281	0.00233831	0.00176281	0.0496066	0.0690402
281.26	0.0022813	0.00168834	0.0494479	0.0690434
281.53	0.00179773	0.00149009	0.0492835	0.0692615
281.8	0.00199136	0.00150211	0.0493158	0.0692148
282.06	0.00219871	0.00170796	0.0493752	0.06939
282.33	0.00226186	0.00181483	0.049481	0.0698191
282.6	0.00219285	0.00204766	0.04956	0.0703309
282.86	0.00191785	0.00200011	0.0497369	0.0706168
283.13	0.0017568	0.0015859	0.0497944	0.0705357
283.39	0.00159666	0.00161399	0.0502228	0.0710355
283.66	0.0016818	0.00145725	0.050673	0.07202
283.93	0.00132316	0.00112576	0.0507061	0.0724512
284.19	0.000901201	0.000891248	0.0508571	0.0732502
284.46	0.000752763	0.000833992	0.0509613	0.0742842
284.73	0.000777753	0.00105262	0.0515565	0.0752478
284.99	0.000595757	0.00123587	0.0519478	0.0760445
285.26	0.000460572	0.00132163	0.0521552	0.0769417
285.53	0.000451736	0.00158834	0.0528065	0.0779624
285.79	0.00101811	0.002171	0.0536051	0.079386
286.06	0.00140709	0.0026372	0.0541038	0.0806118
286.32	0.00119312	0.00297708	0.0545905	0.081608
286.59	0.00122097	0.0034984	0.055289	0.0829773
286.86	0.000974579	0.00359209	0.0558736	0.0842499
287.12	0.000988108	0.00369719	0.0566939	0.0857917
287.39	0.00116408	0.00416639	0.0582797	0.0872297
287.66	0.0013465	0.00471068	0.0602229	0.089132
287.92	0.00137715	0.00504777	0.0619871	0.0915903
288.19	0.00125503	0.00536031	0.0637378	0.0939533
288.45	0.000992273	0.00543703	0.0659986	0.0964599
288.72	0.00111956	0.00584773	0.0682527	0.0990027
288.99	0.00119126	0.00605615	0.0708586	0.102208
289.25	0.00117234	0.0059213	0.0735658	0.105716
289.52	0.0011566	0.00595664	0.0764278	0.109138
289.78	0.00120815	0.00637315	0.0793422	0.112799
290.05	0.00118259	0.00649703	0.0827009	0.116729
290.32	0.00113656	0.00658325	0.0865055	0.120455
290.58	0.00100549	0.00700128	0.0907526	0.124067
290.85	0.00106894	0.00780561	0.0951495	0.12814
291.11	0.00126183	0.00855742	0.0995392	0.132389
291.38	0.00158036	0.0089987	0.104144	0.13697
291.65	0.00219437	0.00967677	0.109308	0.141856
291.91	0.00297314	0.0102701	0.114672	0.147046
292.18	0.00351026	0.0107528	0.119985	0.15231
292.45	0.00389242	0.0112893	0.125146	0.157617
292.71	0.00465398	0.0122023	0.131028	0.163195
292.98	0.00499393	0.0129847	0.136903	0.168519
293.24	0.00508874	0.0137031	0.142651	0.173939
293.51	0.00510727	0.0143526	0.14824	0.179012
293.78	0.00535561	0.0152026	0.153894	0.184239
294.04	0.00541134	0.0159748	0.159296	0.189517
294.31	0.00544504	0.0168846	0.164705	0.194363
294.57	0.00586979	0.0179669	0.169888	0.198726
294.84	0.00606073	0.0190596	0.175151	0.203455
295.11	0.00588715	0.0201466	0.180434	0.208326
295.37	0.00575961	0.0211042	0.185556	0.212816
295.64	0.005733	0.0217728	0.190479	0.216922
295.9	0.00571266	0.0222836	0.195298	0.221213
296.17	0.00556212	0.0228848	0.200005	0.225599
296.43	0.00546291	0.0232608	0.204277	0.22956
296.7	0.0049979	0.0237129	0.208298	0.232607
296.97	0.00498197	0.0245689	0.212339	0.235835
297.23	0.00517561	0.0253746	0.215917	0.238886
297.5	0.0053905	0.0259587	0.219386	0.242031
297.76	0.00532001	0.0264777	0.222696	0.244709
298.03	0.0053483	0.0272065	0.225907	0.247387
298.3	0.00535413	0.0279397	0.229259	0.250009
298.56	0.00550361	0.0285771	0.232105	0.252342
298.83	0.00553883	0.0289795	0.23477	0.254317
299.09	0.00544654	0.0294911	0.237069	0.256177
299.36	0.00565474	0.0301365	0.239002	0.258135
299.62	0.00595181	0.0306045	0.241021	0.259785
299.89	0.00645484	0.0311594	0.24319	0.261537
300.16	0.00660654	0.0317499	0.245415	0.262868
300.42	0.00674716	0.0323269	0.247508	0.264516
300.69	0.00679232	0.0329009	0.249153	0.266172
300.95	0.00684607	0.033577	0.25096	0.26776
301.22	0.0068502	0.0344041	0.25293	0.269218
301.48	0.00697724	0.0349373	0.254554	0.270535
301.75	0.00702389	0.0353484	0.256269	0.271907
302.02	0.00689956	0.035753	0.258131	0.273441
302.28	0.00670845	0.0364688	0.259479	0.274662
302.55	0.00636149	0.0368771	0.260759	0.275757
302.81	0.00594522	0.0372807	0.262453	0.27659
303.08	0.00552934	0.0378008	0.264136	0.276992
303.34	0.00508724	0.0384596	0.265391	0.277545
303.61	0.00485821	0.0391385	0.266684	0.278483
303.88	0.00452298	0.0393599	0.267614	0.279313
304.14	0.00421489	0.0395488	0.268397	0.280024
304.41	0.00431878	0.0401756	0.269591	0.280643
304.67	0.00456298	0.0405867	0.270731	0.281314
304.94	0.00470358	0.0410028	0.271769	0.282151
305.2	0.00503029	0.0416451	0.272545	0.283069
305.47	0.00535451	0.0423646	0.273609	0.284135
305.74	0.00526821	0.0429886	0.274669	0.284772
306	0.00524927	0.0433285	0.275458	0.285692
306.27	0.005451	0.043856	0.276543	0.286698
306.53	0.00559244	0.0444293	0.277422	0.28742
306.8	0.00573106	0.045057	0.27781	0.288069
307.06	0.00592533	0.0460507	0.278305	0.288448
307.33	0.00619955	0.0470388	0.278553	0.289214
307.59	0.00617847	0.0478534	0.279532	0.290454
307.86	0.00614523	0.0485467	0.280383	0.291705
308.13	0.00620992	0.0490288	0.281158	0.292908
308.39	0.0060577	0.0495688	0.282033	0.294057
308.66	0.00590652	0.0504647	0.283002	0.29525
308.92	0.00594295	0.0512715	0.283845	0.296431
309.19	0.00597152	0.0522115	0.284506	0.297711
309.45	0.0058272	0.0528228	0.285269	0.298667
309.72	0.00584877	0.0535298	0.286006	0.300099
309.98	0.00593342	0.0540009	0.286843	0.301457
310.25	0.00616784	0.0548008	0.288119	0.302753
310.51	0.00605319	0.0554262	0.289183	0.303564
310.78	0.00590661	0.0558609	0.289974	0.304727
311.04	0.00575703	0.0560449	0.290598	0.305971
311.31	0.00549269	0.0559373	0.291221	0.306746
311.58	0.00525174	0.0559512	0.29225	0.307395
311.84	0.00522417	0.0565271	0.293053	0.308128
312.11	0.00536993	0.0566965	0.294012	0.308908
312.37	0.0054251	0.056892	0.295167	0.309742
312.64	0.00558186	0.0573796	0.296091	0.310555
312.9	0.00579393	0.0579306	0.297113	0.310599
313.17	0.00619752	0.0582719	0.298092	0.311488
313.43	0.00612324	0.0585323	0.298791	0.312652
313.7	0.00569371	0.0586816	0.299359	0.313405
313.96	0.0055654	0.0590642	0.300201	0.314085
314.23	0.00559728	0.0594163	0.301457	0.315127
314.49	0.00566377	0.0598658	0.302349	0.315976
314.76	0.00567287	0.0605378	0.303322	0.317698
315.02	0.0055973	0.0612521	0.304485	0.318925
315.29	0.00539837	0.0617539	0.306001	0.319423
315.56	0.00502935	0.062101	0.307577	0.319935
315.82	0.00481519	0.0623904	0.308979	0.321093
316.09	0.00457101	0.0629952	0.310391	0.323002
316.35	0.00433994	0.0633676	0.312073	0.324276
316.62	0.00403112	0.0636948	0.313184	0.32529
316.88	0.00382377	0.064233	0.314095	0.326061
317.15	0.00414828	0.0651303	0.315137	0.327486
317.41	0.00449396	0.065889	0.316546	0.329328
317.68	0.00488959	0.0667062	0.318315	0.331142
317.94	0.00536429	0.0675704	0.319815	0.332894
318.21	0.00570368	0.0681371	0.32112	0.334661
318.47	0.00608718	0.0686079	0.322495	0.336358
318.74	0.00656125	0.0689666	0.32374	0.338436
319	0.00711224	0.0695377	0.325277	0.340502
319.27	0.00737297	0.0697404	0.326664	0.342299
319.53	0.00806747	0.0701726	0.327788	0.344161
319.8	0.00839064	0.0705311	0.32912	0.345708
320.06	0.00850729	0.0704683	0.330166	0.347156
320.33	0.00890102	0.0708479	0.33187	0.348648
320.59	0.00928044	0.0712222	0.333262	0.350017
320.86	0.00933021	0.0714171	0.334623	0.351491
321.12	0.00921749	0.071833	0.33601	0.352958
321.39	0.00929923	0.0725506	0.337151	0.354601
321.65	0.0095274	0.0730307	0.338434	0.356453
321.92	0.00945442	0.0733851	0.339918	0.358234
322.18	0.0091974	0.0735211	0.341629	0.36002
322.45	0.00946819	0.0739547	0.343743	0.361937
322.71	0.00990545	0.0748243	0.345641	0.363405
322.98	0.00986368	0.0756685	0.347464	0.364551
323.24	0.00957081	0.0761687	0.348958	0.366295
323.51	0.0093861	0.0761882	0.350258	0.367934
323.77	0.0091056	0.0762031	0.35128	0.369177
324.04	0.008693	0.0763795	0.352996	0.370436
324.3	0.00844091	0.0765751	0.354697	0.371621
324.57	0.00839953	0.076926	0.356408	0.373112
324.83	0.0084555	0.076793	0.357858	0.374272
325.1	0.00832539	0.0771685	0.358959	0.375467
325.36	0.00811762	0.0778395	0.360091	0.376305
325.63	0.00799551	0.0781254	0.361237	0.37656
325.89	0.00756716	0.0777144	0.361775	0.377504
326.16	0.00739319	0.0776404	0.362144	0.378469
326.42	0.00757984	0.078113	0.363115	0.379433
326.69	0.00795804	0.0787884	0.364113	0.380758
326.95	0.00815637	0.0794583	0.364692	0.382503
327.22	0.0082255	0.0796782	0.365048	0.384065
327.48	0.00843795	0.0800347	0.366154	0.38602
327.75	0.00846001	0.0803406	0.367705	0.387558
328.01	0.00824902	0.0805756	0.369554	0.389189
328.28	0.00781893	0.0805652	0.371256	0.391325
328.54	0.00754696	0.0805594	0.372841	0.393258
328.81	0.00739487	0.0811657	0.374797	0.395365
329.07	0.00711861	0.0817593	0.376806	0.397262
329.34	0.00681047	0.0827751	0.377859	0.399043
329.6	0.00658765	0.0831731	0.378491	0.400712
329.86	0.00668865	0.0836005	0.379999	0.402964
330.13	0.00655852	0.0839719	0.381516	0.404478
330.39	0.0064762	0.084262	0.382903	0.40567
330.66	0.00626615	0.0845813	0.383829	0.407225
330.92	0.00654976	0.0849666	0.384773	0.409009
331.19	0.00692155	0.0855059	0.385443	0.410936
331.45	0.00742335	0.0857079	0.386451	0.412273
331.72	0.00772073	0.0856899	0.38727	0.4133
331.98	0.00774975	0.0857299	0.388236	0.414602
332.25	0.00820863	0.0859554	0.389214	0.415668
332.51	0.00855335	0.0860322	0.390455	0.416443
332.78	0.00883023	0.0858397	0.391276	0.416797
333.04	0.00908509	0.0860692	0.392118	0.41733
333.31	0.00895934	0.0859768	0.392618	0.417662
333.57	0.0088242	0.0857435	0.393122	0.418196
333.83	0.00887472	0.085798	0.39381	0.419166
334.1	0.00934878	0.0861621	0.394729	0.420085
334.36	0.00947751	0.0861705	0.395365	0.42083
334.63	0.00972953	0.0862854	0.39642	0.421412
334.89	0.0097098	0.0866359	0.397527	0.422058
335.16	0.0101283	0.0870221	0.398819	0.423073
335.42	0.00986822	0.0872604	0.399608	0.423552
335.69	0.00956435	0.0873361	0.400289	0.424222
335.95	0.00963	0.0874633	0.400973	0.425412
336.22	0.00973939	0.0876842	0.401831	0.42671
336.48	0.00976526	0.0879061	0.40297	0.428375
336.74	0.0099529	0.0884196	0.404113	0.430781
337.01	0.00985333	0.0884417	0.405119	0.432927
337.27	0.00966266	0.0884632	0.406412	0.434694
337.54	0.00949868	0.0887459	0.407443	0.436039
337.8	0.00912168	0.0891242	0.408361	0.437818
338.07	0.00888523	0.0897123	0.410106	0.439485
338.33	0.00901757	0.0901155	0.41146	0.440995
338.6	0.00932292	0.0902938	0.412487	0.442849
338.86	0.00960614	0.0905978	0.413205	0.444398
339.13	0.00988362	0.0911111	0.414674	0.44576
339.39	0.00965851	0.0914273	0.415456	0.447197
339.65	0.00936874	0.0917267	0.415979	0.449268
339.92	0.00947357	0.0920836	0.417601	0.451068
340.18	0.009803	0.0922425	0.418903	0.452751
340.45	0.00962921	0.0920879	0.419693	0.45435
340.71	0.00941538	0.0919833	0.420827	0.456023
340.98	0.00930361	0.0918752	0.422059	0.457973
341.24	0.00930909	0.0922847	0.423509	0.45918
341.5	0.00938236	0.0932706	0.425468	0.46141
341.77	0.00934749	0.0940525	0.427574	0.463486
342.03	0.00936319	0.0947433	0.428672	0.464592
342.3	0.0095944	0.0950175	0.429771	0.465474
342.56	0.00960029	0.095178	0.431163	0.466842
342.83	0.00920462	0.0952899	0.43181	0.467683
343.09	0.00906241	0.0954245	0.43251	0.468739
343.35	0.0088639	0.0959344	0.433287	0.469839
343.62	0.00901891	0.0963164	0.433987	0.470735
343.88	0.00889748	0.0964484	0.43425	0.471243
344.15	0.00884261	0.09671	0.4346	0.471209
344.41	0.00850145	0.0970216	0.434638	0.471611
344.68	0.00852548	0.0973145	0.434927	0.472752
344.94	0.00888377	0.0971188	0.435207	0.473529
345.2	0.00935598	0.0971598	0.435769	0.474388
345.47	0.00909468	0.0968628	0.435974	0.47496
345.73	0.00896059	0.0967309	0.435964	0.475232
346	0.00892198	0.0968154	0.43627	0.475955
346.26	0.00861269	0.0968183	0.436973	0.477439
346.53	0.00874082	0.0969267	0.437914	0.47881
346.79	0.00935964	0.0974591	0.438975	0.47952
347.05	0.00953392	0.0977382	0.439512	0.479861
347.32	0.00978919	0.0984114	0.440011	0.479603
347.58	0.0095425	0.0986969	0.44083	0.479972
347.85	0.00968661	0.0991039	0.442052	0.480732
348.11	0.00944488	0.0989554	0.442655	0.481026
348.37	0.00968793	0.0988124	0.442146	0.481456
348.64	0.00963522	0.0986098	0.44229	0.482422
348.9	0.00957141	0.0985363	0.44255	0.483311
349.17	0.00952973	0.0983487	0.443435	0.483885
349.43	0.00959943	0.0983239	0.444185	0.484851
349.69	0.00950315	0.098332	0.44509	0.485441
349.96	0.0093063	0.0984035	0.445674	0.485541
350.22	0.00898305	0.0982924	0.445739	0.485658
350.49	0.00863518	0.0981115	0.446146	0.486241
350.75	0.00855981	0.098321	0.447034	0.487195
351.01	0.00864178	0.0985302	0.447484	0.487644
351.28	0.00852056	0.0982633	0.447953	0.487642
351.54	0.00846814	0.098145	0.447972	0.487902
351.81	0.00817255	0.0982439	0.448777	0.488102
352.07	0.00776616	0.0981338	0.449366	0.488829
352.33	0.00746901	0.0981176	0.449771	0.489727
352.6	0.0072685	0.0980086	0.450295	0.490414
352.86	0.00697455	0.0972709	0.449902	0.490753
353.13	0.00661473	0.0969609	0.449718	0.491742
353.39	0.00661069	0.0971735	0.450113	0.493257
353.65	0.00651571	0.0973408	0.450837	0.49462
353.92	0.00674251	0.0978199	0.451396	0.495686
354.18	0.00695935	0.0978583	0.452058	0.496934
354.45	0.00737171	0.0982955	0.453315	0.498344
354.71	0.00773088	0.0989965	0.454165	0.499403
354.97	0.00813742	0.0993384	0.45451	0.500487
355.24	0.0085835	0.0999305	0.455323	0.501924
355.5	0.00868384	0.10032	0.45622	0.503063
355.77	0.00889371	0.100812	0.456733	0.503858
356.03	0.00888859	0.101235	0.4573	0.504347
356.29	0.00917904	0.101542	0.457348	0.504994
356.56	0.00922432	0.101936	0.457573	0.505202
356.82	0.00943841	0.102586	0.457651	0.505181
357.08	0.0094899	0.103062	0.457837	0.505514
357.35	0.00974129	0.103184	0.457938	0.505824
357.61	0.00989053	0.103261	0.458006	0.505875
357.88	0.0100965	0.103766	0.458477	0.506302
358.14	0.0101365	0.104137	0.458835	0.506906
358.4	0.0101985	0.104718	0.459014	0.50723
358.67	0.0100859	0.105484	0.459729	0.508008
358.93	0.00995835	0.10585	0.460619	0.508911
359.19	0.0100653	0.10602	0.461221	0.509238
359.46	0.0102261	0.106582	0.461972	0.509817
359.72	0.010215	0.106698	0.462299	0.510062
359.99	0.00990909	0.106893	0.461799	0.510074
360.25	0.00989432	0.106912	0.461669	0.510375
360.51	0.00995757	0.106801	0.461392	0.510517
360.78	0.00985817	0.106506	0.461002	0.510902
361.04	0.00994697	0.106123	0.460628	0.510915
361.3	0.0101877	0.106443	0.460835	0.511132
361.57	0.010468	0.106931	0.461154	0.510984
361.83	0.0103435	0.107175	0.46135	0.510904
362.1	0.0104281	0.107144	0.461072	0.511474
362.36	0.0104435	0.107324	0.460675	0.511762
362.62	0.0101132	0.107359	0.46014	0.511817
362.89	0.00978136	0.107418	0.460149	0.512482
363.15	0.00955537	0.107526	0.460131	0.513
363.41	0.00956331	0.107712	0.460078	0.513368
363.68	0.00990127	0.108157	0.460117	0.512751
363.94	0.0099755	0.10827	0.460184	0.512523
364.2	0.0100508	0.108304	0.460166	0.513298
364.47	0.00932524	0.108176	0.460687	0.51367
364.73	0.00909001	0.107867	0.4611	0.513856
364.99	0.00884314	0.107895	0.46189	0.514791
365.26	0.0084086	0.107917	0.462133	0.51512
365.52	0.00784841	0.107971	0.461965	0.515232
365.79	0.00766303	0.108522	0.462528	0.516073
366.05	0.00734376	0.109022	0.463166	0.516954
366.31	0.00708865	0.109345	0.46375	0.517618
366.58	0.00698533	0.109666	0.464327	0.518566
366.84	0.00652421	0.109974	0.465059	0.51939
367.1	0.00632708	0.110557	0.466015	0.520454
367.37	0.00652608	0.111114	0.466261	0.521242
367.63	0.00699494	0.111316	0.466608	0.522268
367.89	0.00719275	0.111552	0.467669	0.523379
368.16	0.00711667	0.111745	0.468731	0.524116
368.42	0.00740684	0.112197	0.469604	0.524951
368.68	0.00786596	0.112437	0.469944	0.525729
368.95	0.0085373	0.11264	0.469436	0.526634
369.21	0.00859384	0.112874	0.470009	0.527037
369.47	0.00887713	0.113316	0.470856	0.527336
369.74	0.00901048	0.113657	0.471795	0.527814
370	0.00915109	0.113931	0.472856	0.528454
370.26	0.00938038	0.114223	0.473885	0.529244
370.53	0.00968518	0.114591	0.474398	0.529634
370.79	0.0100437	0.115358	0.474946	0.530416
371.05	0.0102016	0.116336	0.475388	0.530874
371.32	0.010521	0.117353	0.476253	0.531327
371.58	0.0105728	0.117773	0.476594	0.532009
371.84	0.01064	0.117968	0.476879	0.532598
372.11	0.0105236	0.118487	0.477386	0.532516
372.37	0.0105693	0.118575	0.47727	0.531632
372.63	0.0104209	0.118667	0.476561	0.531172
372.9	0.0106574	0.11863	0.476283	0.530854
373.16	0.0105204	0.118526	0.476189	0.530343
373.42	0.0102221	0.118802	0.476165	0.529916
373.69	0.0101483	0.118678	0.475718	0.528721
373.95	0.010136	0.118666	0.474939	0.528103
374.21	0.00946082	0.118139	0.474189	0.527088
374.48	0.00890084	0.117276	0.473267	0.526108
374.74	0.00850631	0.116556	0.472658	0.525983
375	0.00812941	0.116379	0.472609	0.526055
375.27	0.00782145	0.116168	0.47299	0.526138
375.53	0.00762547	0.115882	0.473642	0.526412
375.79	0.00767722	0.115813	0.473645	0.526282
376.06	0.00788253	0.115811	0.473787	0.526065
376.32	0.00841288	0.116027	0.474386	0.52596
376.58	0.00855074	0.11568	0.474885	0.526506
376.84	0.008674	0.115087	0.475423	0.527542
377.11	0.00879269	0.114974	0.476291	0.528634
377.37	0.00930443	0.11542	0.478157	0.530248
377.63	0.0100106	0.115668	0.479498	0.531855
377.9	0.0105801	0.115928	0.479765	0.532399
378.16	0.0114474	0.116481	0.480442	0.533442
378.42	0.0123583	0.117455	0.481692	0.535007
378.69	0.0129231	0.118347	0.482332	0.536194
378.95	0.0132522	0.118988	0.483472	0.537125
379.21	0.0134869	0.119656	0.484551	0.537618
379.48	0.0135505	0.120242	0.485261	0.538191
379.74	0.013985	0.120523	0.485772	0.538623
380	0.0144152	0.12097	0.48622	0.539335
380.26	0.0145743	0.121358	0.487045	0.54015
380.53	0.0145839	0.121713	0.487095	0.540899
380.79	0.0142557	0.122126	0.486621	0.541028
381.05	0.0142182	0.122522	0.485858	0.541094
381.32	0.014012	0.122432	0.484485	0.54053
381.58	0.013505	0.122367	0.483341	0.540643
381.84	0.0127241	0.122355	0.482866	0.540358
382.11	0.0122701	0.122036	0.482645	0.540285
382.37	0.0118234	0.121478	0.482512	0.540371
382.63	0.011249	0.120989	0.482903	0.540674
382.89	0.0105959	0.120184	0.482338	0.540753
383.16	0.0100691	0.119717	0.481494	0.540366
383.42	0.00983088	0.119705	0.48149	0.540673
383.68	0.00920238	0.119879	0.482062	0.541257
383.95	0.00906242	0.120604	0.482629	0.54239
384.21	0.00888272	0.121052	0.483196	0.543203
384.47	0.00924175	0.121549	0.484442	0.543999
384.73	0.00932565	0.122454	0.485715	0.544467
385	0.00950305	0.122998	0.487036	0.54496
385.26	0.00988378	0.12385	0.488488	0.546035
385.52	0.0103614	0.12464	0.489549	0.547148
385.79	0.010536	0.125523	0.490585	0.547735
386.05	0.0107085	0.126381	0.491638	0.548847
386.31	0.0111761	0.127115	0.49279	0.549987
386.57	0.0118434	0.127675	0.493557	0.550848
386.84	0.0123547	0.128427	0.4942	0.550717
387.1	0.0129666	0.128528	0.494258	0.550871
387.36	0.0134818	0.128533	0.494813	0.551833
387.62	0.0139151	0.128702	0.495285	0.552089
387.89	0.014076	0.128566	0.495611	0.551443
388.15	0.0143158	0.128913	0.496325	0.551318
388.41	0.014765	0.129484	0.497093	0.551708
388.68	0.0148444	0.129157	0.496816	0.551632
388.94	0.0145785	0.12855	0.496734	0.551201
389.2	0.0142621	0.127963	0.496034	0.550958
389.46	0.0139752	0.127609	0.495357	0.55043
389.73	0.0135718	0.12764	0.495336	0.55015
389.99	0.013202	0.127748	0.495854	0.550129
390.25	0.0129598	0.127592	0.495295	0.549488
390.51	0.0125971	0.12755	0.494853	0.549007
390.78	0.0127388	0.127685	0.494699	0.548626
391.04	0.0125082	0.128248	0.494314	0.548315
391.3	0.0120557	0.128117	0.493665	0.547885
391.57	0.0118032	0.127745	0.493604	0.547666
391.83	0.0115196	0.127784	0.49331	0.547024
392.09	0.0114737	0.128001	0.493177	0.546949
392.35	0.0114757	0.128329	0.493769	0.546539
392.62	0.0111094	0.128683	0.494435	0.545997
392.88	0.0110378	0.128968	0.494932	0.546124
393.14	0.0112181	0.129532	0.495027	0.546708
393.4	0.0111392	0.130072	0.495606	0.546833
393.67	0.011178	0.131009	0.496576	0.547085
393.93	0.0110472	0.131543	0.497032	0.548031
394.19	0.0109121	0.132208	0.497261	0.549732
394.45	0.0109812	0.132586	0.49772	0.550397
394.72	0.011242	0.13249	0.498457	0.551414
394.98	0.0113053	0.132484	0.499702	0.552232
395.24	0.0114447	0.132451	0.500767	0.552592
395.5	0.011664	0.132721	0.501004	0.552953
395.77	0.0120062	0.133184	0.501492	0.55327
396.03	0.0121586	0.133434	0.502709	0.554479
396.29	0.011869	0.133931	0.50338	0.556141
396.55	0.0121892	0.134509	0.503093	0.557271
396.82	0.0127646	0.134965	0.50341	0.558186
397.08	0.0131041	0.135235	0.503482	0.558792
397.34	0.0131229	0.135673	0.503625	0.559555
397.6	0.0127844	0.135817	0.504123	0.560014
397.87	0.0125628	0.135982	0.504262	0.560717
398.13	0.0124654	0.136136	0.504081	0.56159
398.39	0.0124019	0.136258	0.504802	0.56287
398.65	0.0125158	0.136683	0.505926	0.564374
398.91	0.0124877	0.137158	0.506788	0.565405
399.18	0.0125842	0.137283	0.507289	0.565833
399.44	0.012635	0.137399	0.507346	0.565852
399.7	0.0129292	0.136744	0.507156	0.566246
399.96	0.012992	0.136173	0.507017	0.566364
400.23	0.0126655	0.136196	0.506429	0.566436
400.49	0.0124441	0.136222	0.506329	0.566359
400.75	0.0124005	0.135995	0.50687	0.567039
401.01	0.0121762	0.13504	0.507204	0.567765
401.28	0.0119815	0.134108	0.506648	0.567975
401.54	0.0117435	0.133225	0.506656	0.567487
401.8	0.0115089	0.132463	0.506591	0.566769
402.06	0.0112642	0.132126	0.507039	0.565875
402.32	0.0106819	0.132055	0.507968	0.565743
402.59	0.0106735	0.132126	0.50861	0.565727
402.85	0.0107226	0.132532	0.509491	0.565753
403.11	0.010656	0.132781	0.510738	0.566101
403.37	0.0108646	0.133075	0.511321	0.565327
403.64	0.0110252	0.133951	0.511532	0.565244
403.9	0.0113829	0.134542	0.512074	0.566214
404.16	0.011991	0.134894	0.512403	0.566792
404.42	0.0124773	0.135947	0.512541	0.566728
404.68	0.013115	0.136856	0.513015	0.566979
404.95	0.0135296	0.137583	0.513589	0.566618
405.21	0.0136379	0.138152	0.513929	0.565955
405.47	0.0138948	0.138782	0.515157	0.566402
405.73	0.0139811	0.139581	0.516145	0.566965
406	0.013872	0.140198	0.516655	0.566962
406.26	0.0134795	0.140797	0.516612	0.567413
406.52	0.0133151	0.141327	0.516599	0.5686
406.78	0.0138178	0.142242	0.516639	0.569672
407.04	0.0141689	0.143029	0.516891	0.570428
407.31	0.0141961	0.143355	0.517481	0.571681
407.57	0.0136571	0.143328	0.51788	0.57196
407.83	0.0136854	0.143721	0.518098	0.572347
408.09	0.0135957	0.144059	0.518327	0.573314
408.35	0.0133117	0.143734	0.518367	0.573917
408.62	0.0131911	0.143275	0.518421	0.574207
408.88	0.0132096	0.142636	0.518617	0.574262
409.14	0.0130915	0.141838	0.518655	0.573842
409.4	0.0129577	0.141482	0.518447	0.573589
409.66	0.0124501	0.141128	0.518054	0.572913
409.93	0.0120301	0.141163	0.518231	0.573351
410.19	0.0112199	0.140917	0.518301	0.573462
410.45	0.0108291	0.14047	0.518654	0.573594
410.71	0.0109927	0.140767	0.519702	0.573643
410.97	0.0110885	0.140792	0.520821	0.57392
411.24	0.0112425	0.141347	0.5223	0.57419
411.5	0.011299	0.141637	0.522659	0.574896
411.76	0.0115713	0.142038	0.523435	0.575534
412.02	0.011988	0.14275	0.52401	0.575744
412.28	0.0128228	0.143486	0.524287	0.576325
412.55	0.0133664	0.144778	0.523936	0.577292
412.81	0.0136459	0.146377	0.523934	0.578366
413.07	0.0143103	0.147542	0.524497	0.579139
413.33	0.0149183	0.148584	0.524714	0.580013
413.59	0.0153551	0.149175	0.524646	0.580347
413.85	0.0157545	0.14977	0.524254	0.580121
414.12	0.0155172	0.150062	0.524596	0.579481
414.38	0.0153089	0.150376	0.525639	0.579505
414.64	0.015109	0.151383	0.526607	0.579906
414.9	0.0147457	0.152404	0.526708	0.580462
415.16	0.0145758	0.152927	0.526316	0.581431
415.43	0.0138818	0.153144	0.526763	0.582835
415.69	0.0129108	0.153179	0.526987	0.583126
415.95	0.0123088	0.153337	0.526775	0.582648
416.21	0.0125771	0.154111	0.527409	0.584533
416.47	0.0127191	0.154703	0.528794	0.586453
416.73	0.0128898	0.154934	0.52956	0.587567
417	0.0135182	0.155709	0.530668	0.588779
417.26	0.0136336	0.155832	0.53191	0.589383
417.52	0.0138196	0.155919	0.531891	0.588998
417.78	0.0134711	0.155758	0.532911	0.58901
418.04	0.0132428	0.155302	0.533932	0.589434
418.3	0.0129412	0.154473	0.534002	0.589607
418.57	0.0126577	0.153838	0.534383	0.58848
418.83	0.0123303	0.153629	0.535128	0.588493
419.09	0.0123026	0.15377	0.53629	0.58893
419.35	0.0124858	0.153648	0.536578	0.588603
419.61	0.0124775	0.153522	0.536971	0.588842
419.87	0.0119379	0.153364	0.537425	0.589441
420.14	0.0116846	0.153615	0.537833	0.590011
420.4	0.0120122	0.154369	0.53796	0.591017
420.66	0.0122102	0.154369	0.537944	0.591419
420.92	0.0125359	0.154547	0.537526	0.591426
421.18	0.0129034	0.154673	0.537026	0.591289
421.44	0.0131962	0.154683	0.537065	0.591619
421.71	0.0134188	0.155065	0.536927	0.592639
421.97	0.0133048	0.155547	0.53706	0.593652
422.23	0.0132519	0.156098	0.537406	0.594358
422.49	0.0134703	0.156501	0.537296	0.595366
422.75	0.0135664	0.156818	0.53785	0.596731
423.01	0.0135054	0.157099	0.538977	0.597736
423.28	0.0134175	0.157327	0.539294	0.597688
423.54	0.0134385	0.157625	0.539104	0.598214
423.8	0.0131131	0.158237	0.539436	0.599184
424.06	0.0129822	0.158819	0.53928	0.60012
424.32	0.0128112	0.159563	0.540646	0.601214
424.58	0.0128877	0.160872	0.542381	0.602158
424.84	0.0131542	0.161888	0.543652	0.603297
425.11	0.0136585	0.163148	0.54493	0.605192
425.37	0.0141544	0.164156	0.545589	0.606283
425.63	0.0149037	0.165269	0.546402	0.607467
425.89	0.0155186	0.166633	0.547638	0.608968
426.15	0.0161654	0.167093	0.549244	0.609777
426.41	0.0164284	0.167409	0.550332	0.610045
426.67	0.0166275	0.168016	0.55198	0.610866
426.94	0.0169452	0.168577	0.553358	0.611326
427.2	0.017168	0.169223	0.554021	0.611352
427.46	0.0171159	0.169403	0.553764	0.611517
427.72	0.0166722	0.169319	0.554464	0.612176
427.98	0.0163774	0.169419	0.555214	0.611953
428.24	0.0160724	0.169709	0.5562	0.611655
428.5	0.0159886	0.170138	0.557312	0.612261
428.77	0.0158307	0.170656	0.558736	0.613632
429.03	0.0156377	0.170897	0.560502	0.614535
429.29	0.0154852	0.171483	0.56188	0.615864
429.55	0.0154191	0.17214	0.56302	0.617341
429.81	0.0152732	0.172647	0.564236	0.618724
430.07	0.0154294	0.173265	0.564767	0.620031
430.33	0.0155798	0.173632	0.565303	0.620976
430.59	0.0157336	0.174105	0.564913	0.621898
430.86	0.015795	0.17457	0.565406	0.623118
431.12	0.0155881	0.17505	0.566128	0.623875
431.38	0.0154125	0.175889	0.566806	0.625573
431.64	0.0153928	0.176794	0.567518	0.626611
431.9	0.015412	0.177239	0.567767	0.627294
432.16	0.0155334	0.177909	0.567981	0.628147
432.42	0.015683	0.178817	0.569227	0.629026
432.68	0.0160758	0.179806	0.570487	0.629496
432.95	0.0162865	0.18054	0.570702	0.629418
433.21	0.0164876	0.181008	0.571059	0.629532
433.47	0.0166006	0.181434	0.571411	0.629527
433.73	0.0164624	0.18161	0.572151	0.629427
433.99	0.0164815	0.181715	0.572417	0.629625
434.25	0.0166034	0.18188	0.573149	0.630406
434.51	0.0163683	0.181477	0.573674	0.630909
434.77	0.0163451	0.180931	0.573329	0.630937
435.03	0.0165642	0.180385	0.57331	0.631525
435.3	0.0165129	0.179817	0.573359	0.632476
435.56	0.0163293	0.179084	0.573148	0.632541
435.82	0.0162051	0.178244	0.572168	0.631504
436.08	0.0160562	0.177659	0.571608	0.630884
436.34	0.0158352	0.177142	0.571404	0.630979
436.6	0.0156843	0.17669	0.570795	0.630993
436.86	0.0155307	0.176596	0.570531	0.631348
437.12	0.0152965	0.176775	0.571051	0.63195
437.38	0.0152336	0.17698	0.571644	0.63215
437.65	0.0154888	0.177444	0.571606	0.632331
437.91	0.0156548	0.177913	0.571405	0.632856
438.17	0.0155427	0.178548	0.571402	0.633751
438.43	0.0156142	0.17937	0.57143	0.635155
438.69	0.0158597	0.179994	0.571504	0.636216
438.95	0.0160983	0.180888	0.571067	0.636689
439.21	0.0162415	0.181632	0.570772	0.637381
439.47	0.0163335	0.182324	0.570166	0.637739
439.73	0.0166146	0.183146	0.570043	0.638558
439.99	0.0166999	0.184045	0.570185	0.639638
440.25	0.0167547	0.185313	0.570775	0.640826
440.52	0.0170216	0.186643	0.570945	0.641278
440.78	0.0172012	0.188203	0.571948	0.642639
441.04	0.0174014	0.189469	0.573271	0.6441
441.3	0.0174416	0.190459	0.575171	0.645274
441.56	0.0177452	0.191751	0.577097	0.646713
441.82	0.0178201	0.192991	0.57834	0.647874
442.08	0.0179373	0.193791	0.579595	0.648829
442.34	0.0180224	0.194528	0.581121	0.649874
442.6	0.0180325	0.195441	0.582723	0.650548
442.86	0.0180176	0.196218	0.584068	0.65117
443.12	0.0178276	0.197064	0.585136	0.652725
443.39	0.0176863	0.197629	0.586699	0.65421
443.65	0.0176464	0.197927	0.588024	0.655701
443.91	0.0175895	0.198285	0.589119	0.656314
444.17	0.0175719	0.198453	0.590273	0.656627
444.43	0.0174907	0.198137	0.590628	0.656501
444.69	0.0172758	0.197761	0.590895	0.656182
444.95	0.0172457	0.197534	0.591413	0.655995
445.21	0.017342	0.197228	0.591023	0.655294
445.47	0.0173331	0.196731	0.590349	0.654505
445.73	0.0173241	0.196004	0.589468	0.653155
445.99	0.0171953	0.195136	0.588641	0.651723
446.25	0.0171061	0.194531	0.588126	0.650634
446.51	0.0170778	0.193779	0.587447	0.6497
446.78	0.0170782	0.192987	0.586944	0.64892
447.04	0.0170021	0.191954	0.586118	0.647832
447.3	0.0168996	0.190999	0.584963	0.64671
447.56	0.0168632	0.190142	0.58379	0.645675
447.82	0.0168143	0.189227	0.582343	0.644654
448.08	0.0167614	0.188468	0.581169	0.643528
448.34	0.0167988	0.187652	0.58001	0.642085
448.6	0.0168571	0.18686	0.579242	0.641264
448.86	0.0168572	0.186326	0.578619	0.641114
449.12	0.0168267	0.186004	0.577824	0.640781
449.38	0.0168126	0.185899	0.57742	0.640708
449.64	0.0167827	0.185787	0.577575	0.640749
449.9	0.0167906	0.185725	0.577723	0.640747
450.16	0.0168442	0.185798	0.577861	0.640833
450.42	0.0167511	0.185848	0.578251	0.641138
450.68	0.0166324	0.186113	0.578606	0.641708
450.95	0.0166728	0.186452	0.578885	0.642373
451.21	0.016668	0.186688	0.579495	0.642643
451.47	0.0167858	0.187047	0.580122	0.642837
451.73	0.0167754	0.187417	0.580643	0.643547
451.99	0.0167096	0.187886	0.58117	0.644152
452.25	0.0167463	0.188478	0.581967	0.645111
452.51	0.0167368	0.189108	0.582687	0.645821
452.77	0.0165965	0.189853	0.583427	0.646589
453.03	0.0165346	0.190495	0.58404	0.64731
453.29	0.0165106	0.191188	0.584821	0.647959
453.55	0.0164845	0.191817	0.585901	0.648629
453.81	0.0164209	0.192391	0.587176	0.649042
454.07	0.0165321	0.193127	0.588119	0.649391
454.33	0.0165585	0.193469	0.588765	0.649425
454.59	0.016646	0.193883	0.589898	0.649973
454.85	0.0167777	0.194574	0.590938	0.650588
455.11	0.0168825	0.195021	0.591447	0.650923
455.37	0.017017	0.195216	0.591758	0.651336
455.63	0.0171785	0.195319	0.592015	0.651599
455.89	0.0173736	0.195183	0.592808	0.651614
456.15	0.017541	0.195105	0.593433	0.651726
456.42	0.0176588	0.195237	0.594059	0.651653
456.68	0.0177747	0.19537	0.594851	0.651837
456.94	0.0178074	0.195407	0.595651	0.651955
457.2	0.0178438	0.195544	0.596556	0.652203
457.46	0.0179922	0.19577	0.596968	0.652335
457.72	0.0180796	0.196038	0.597348	0.652189
457.98	0.0181091	0.196383	0.597681	0.652041
458.24	0.0182038	0.196739	0.597904	0.651668
458.5	0.0182616	0.197051	0.598383	0.651804
458.76	0.0183232	0.197349	0.598907	0.652036
459.02	0.0182165	0.197424	0.599436	0.652268
459.28	0.0181694	0.197507	0.599719	0.65218
459.54	0.0180702	0.197571	0.599766	0.651945
459.8	0.0179557	0.197715	0.599753	0.651834
460.06	0.017948	0.197741	0.599573	0.651764
460.32	0.0179528	0.197801	0.599402	0.651664
460.58	0.0179102	0.19807	0.599449	0.651509
460.84	0.0179888	0.198168	0.599119	0.651101
461.1	0.0180298	0.198246	0.598734	0.651327
461.36	0.0180294	0.198453	0.598238	0.651432
461.62	0.0180159	0.198644	0.597493	0.651151
461.88	0.0180029	0.198849	0.597148	0.651057
462.14	0.018027	0.198959	0.596861	0.650977
462.4	0.0180407	0.199084	0.596816	0.651142
462.66	0.0180625	0.199232	0.596842	0.651161
462.92	0.0179619	0.199282	0.596698	0.651302
463.18	0.0178731	0.199388	0.596485	0.651673
463.44	0.0177629	0.199505	0.596393	0.651903
463.7	0.0177384	0.199557	0.596678	0.652025
463.96	0.0178727	0.199724	0.597005	0.652414
464.22	0.0178779	0.199896	0.597122	0.653084
464.48	0.017887	0.199948	0.597325	0.65342
464.74	0.0179856	0.200112	0.59768	0.65376
465	0.0180042	0.200368	0.598093	0.654064
465.26	0.0179078	0.200502	0.598307	0.654333
465.52	0.0179482	0.200638	0.59836	0.654533
465.78	0.0179849	0.200845	0.598386	0.654547
466.04	0.0179707	0.201098	0.59875	0.654971
466.3	0.0180529	0.201333	0.599332	0.655221
466.56	0.0181965	0.201737	0.599824	0.65532
466.82	0.018258	0.202216	0.600522	0.655699
467.08	0.0183942	0.202621	0.601248	0.656119
467.34	0.0185232	0.202962	0.601668	0.65632
467.6	0.0186028	0.203213	0.602099	0.656252
467.86	0.0187394	0.203438	0.602248	0.656202
468.12	0.018804	0.203683	0.602435	0.656122
468.38	0.0188253	0.203829	0.60253	0.656139
468.64	0.0189397	0.204033	0.60256	0.656169
468.9	0.0190765	0.204313	0.602838	0.656382
469.16	0.0191737	0.204491	0.603229	0.656519
469.42	0.0192637	0.204666	0.603744	0.6569
469.68	0.019276	0.204822	0.604038	0.657295
469.94	0.0192556	0.20501	0.604139	0.657512
470.2	0.019249	0.205271	0.604377	0.65764
470.46	0.0194117	0.205604	0.604866	0.657807
470.72	0.0195607	0.205842	0.605495	0.658218
470.98	0.0196042	0.206117	0.606087	0.658688
471.24	0.0195891	0.206344	0.606683	0.659035
471.5	0.0195014	0.206637	0.607363	0.659434
471.76	0.0194577	0.207009	0.607589	0.659693
472.02	0.0193835	0.207419	0.608098	0.660268
472.28	0.019343	0.207759	0.608682	0.660985
472.54	0.0193801	0.208077	0.609268	0.661688
472.8	0.0193525	0.208471	0.609773	0.662185
473.06	0.0192726	0.208802	0.610121	0.662736
473.32	0.0192066	0.209108	0.610283	0.663507
473.58	0.0191546	0.209372	0.610592	0.664339
473.84	0.0191115	0.209617	0.610809	0.664508
474.1	0.0190127	0.209833	0.610939	0.664577
474.36	0.0190549	0.210002	0.611371	0.665021
474.62	0.0191267	0.210144	0.611518	0.665331
474.88	0.0191998	0.210309	0.611811	0.665694
475.14	0.0192197	0.210259	0.611823	0.665796
475.4	0.0191737	0.210264	0.61183	0.665903
475.66	0.0191795	0.210364	0.611973	0.666069
475.92	0.0191654	0.210493	0.61213	0.666223
476.18	0.0192143	0.210537	0.612438	0.666469
476.44	0.0192946	0.210521	0.61254	0.666623
476.7	0.0192918	0.210574	0.612561	0.666719
476.96	0.0193552	0.210688	0.612799	0.6665
477.22	0.0193647	0.210849	0.612894	0.666317
477.48	0.0193267	0.210875	0.612792	0.666347
477.74	0.0192587	0.210827	0.612526	0.666124
478	0.0193131	0.210891	0.612411	0.665973
478.25	0.0193253	0.210833	0.612172	0.665561
478.51	0.0193595	0.210772	0.612001	0.665119
478.77	0.0194375	0.210872	0.612077	0.664664
479.03	0.0194531	0.21105	0.612052	0.664152
479.29	0.0194747	0.211169	0.612218	0.663862
479.55	0.0195329	0.211048	0.61224	0.663352
479.81	0.0195428	0.211047	0.612215	0.662876
480.07	0.0195565	0.211186	0.61202	0.66233
480.33	0.0195767	0.211298	0.611604	0.66197
480.59	0.0195191	0.211439	0.611238	0.661747
480.85	0.0195111	0.211688	0.610729	0.661449
481.11	0.0195573	0.212064	0.610439	0.661221
481.37	0.019574	0.212406	0.610249	0.661321
481.63	0.0195594	0.212802	0.610054	0.66147
481.89	0.0195664	0.213345	0.60974	0.661879
482.15	0.0194641	0.213881	0.609468	0.662168
482.41	0.0194209	0.214263	0.609306	0.662391
482.67	0.0193989	0.214545	0.609189	0.662563
482.93	0.019464	0.214888	0.609413	0.663046
483.19	0.0194871	0.21511	0.609658	0.663573
483.45	0.0195007	0.215488	0.60995	0.663834
483.7	0.0195398	0.215738	0.610107	0.664272
483.96	0.0195938	0.216091	0.610371	0.664757
484.22	0.0196674	0.216391	0.610458	0.665272
484.48	0.0198218	0.216694	0.610867	0.665867
484.74	0.0200175	0.217027	0.611191	0.666479
485	0.0201605	0.21744	0.611507	0.666969
485.26	0.0202203	0.217847	0.611667	0.66731
485.52	0.0203473	0.21823	0.611827	0.66784
485.78	0.020363	0.218722	0.612228	0.668559
486.04	0.0204513	0.219004	0.612715	0.668863
486.3	0.020524	0.219327	0.613293	0.668814
486.56	0.0205197	0.219623	0.613716	0.668847
486.82	0.0206396	0.219826	0.614249	0.669141
487.08	0.0206994	0.220046	0.614588	0.669166
487.34	0.0207377	0.220129	0.614874	0.669339
487.6	0.0207862	0.220247	0.615322	0.669485
487.85	0.0208117	0.22054	0.616091	0.669724
488.11	0.0209031	0.220904	0.616853	0.670272
488.37	0.020862	0.221194	0.617364	0.670795
488.63	0.0208381	0.221366	0.618027	0.67139
488.89	0.0208106	0.221515	0.618483	0.67165
489.15	0.0207652	0.222008	0.618851	0.672086
489.41	0.0207358	0.222314	0.61935	0.672319
489.67	0.0206498	0.222384	0.619695	0.672711
489.93	0.0205706	0.222466	0.619984	0.673111
490.19	0.0204936	0.222744	0.620411	0.673308
490.45	0.0204955	0.223041	0.620771	0.673494
490.71	0.0204459	0.223161	0.620886	0.673336
490.97	0.0204104	0.223376	0.621185	0.673347
491.22	0.0204142	0.22364	0.621491	0.673621
491.48	0.0203898	0.223763	0.62167	0.673917
491.74	0.0204161	0.223858	0.621986	0.674094
492	0.0204646	0.22377	0.622248	0.673964
492.26	0.020491	0.223542	0.62233	0.67372
492.52	0.0205773	0.223457	0.622393	0.673755
492.78	0.0206581	0.22338	0.62256	0.674045
493.04	0.0207061	0.223333	0.622512	0.674254
493.3	0.0207752	0.223301	0.622466	0.674336
493.56	0.0209277	0.223381	0.622508	0.67452
493.82	0.0211059	0.223428	0.622687	0.674606
494.07	0.0212299	0.223465	0.622953	0.674819
494.33	0.0214114	0.22366	0.623076	0.675007
494.59	0.0215288	0.223907	0.623223	0.674921
494.85	0.0215702	0.224011	0.623224	0.674969
495.11	0.0215711	0.224116	0.623118	0.674968
495.37	0.0216658	0.22425	0.623186	0.674924
495.63	0.0217285	0.224436	0.623501	0.674781
495.89	0.0217628	0.224706	0.623681	0.674826
496.15	0.0218203	0.225004	0.623685	0.675051
496.41	0.0218607	0.22522	0.623736	0.675067
496.67	0.021852	0.22532	0.623629	0.675105
496.92	0.0218743	0.225521	0.623435	0.675073
497.18	0.0218619	0.225757	0.623175	0.675131
497.44	0.021832	0.225884	0.622871	0.674913
497.7	0.0217439	0.226031	0.622532	0.674538
497.96	0.0216974	0.226167	0.622147	0.674324
498.22	0.021544	0.226216	0.621833	0.674031
498.48	0.021413	0.226221	0.621425	0.673457
498.74	0.021334	0.226339	0.621145	0.672826
499	0.0212082	0.226289	0.62067	0.67211
499.25	0.0211689	0.226146	0.620252	0.671513
499.51	0.0211014	0.226004	0.619861	0.671081
499.77	0.0211229	0.225867	0.619641	0.670738
500.03	0.0211897	0.225884	0.619832	0.670557
500.29	0.0212397	0.225837	0.620054	0.670473
500.55	0.021271	0.225734	0.620122	0.670424
500.81	0.0212174	0.225627	0.620154	0.67039
501.07	0.0212468	0.225455	0.620302	0.670446
501.33	0.0212415	0.225349	0.620128	0.670188
501.58	0.0212716	0.225373	0.620071	0.670108
501.84	0.021387	0.225218	0.620396	0.670193
502.1	0.0215298	0.225021	0.62067	0.670428
502.36	0.021601	0.225045	0.620967	0.67058
502.62	0.0217359	0.225187	0.621373	0.670844
502.88	0.0218417	0.225377	0.621766	0.670969
503.14	0.0218917	0.225547	0.622213	0.671004
503.4	0.0219623	0.225879	0.622544	0.671126
503.65	0.0220704	0.226198	0.622528	0.671414
503.91	0.0220964	0.226528	0.622569	0.671626
504.17	0.0221747	0.226736	0.622526	0.671308
504.43	0.0222713	0.226822	0.622565	0.671073
504.69	0.0223667	0.227079	0.622376	0.671345
504.95	0.0224542	0.227468	0.622193	0.671765
505.21	0.0224681	0.227723	0.621796	0.671785
505.47	0.0223936	0.227993	0.621202	0.67147
505.72	0.0223877	0.228157	0.620974	0.671514
505.98	0.0224376	0.228545	0.62086	0.671871
506.24	0.0224449	0.228756	0.62071	0.672033
506.5	0.0224349	0.228753	0.620534	0.672064
506.76	0.0224618	0.228994	0.620244	0.671827
507.02	0.0224589	0.229255	0.620085	0.671651
507.28	0.0224381	0.229414	0.619844	0.671672
507.53	0.0224307	0.229607	0.619859	0.671628
507.79	0.022432	0.229782	0.620079	0.671382
508.05	0.0223915	0.230045	0.620439	0.671338
508.31	0.0223253	0.230342	0.6207	0.671655
508.57	0.0222755	0.230653	0.620806	0.672057
508.83	0.0222783	0.230718	0.620835	0.672229
509.09	0.0222456	0.230856	0.621261	0.672629
509.34	0.0223067	0.231132	0.621717	0.672842
509.6	0.0223568	0.231431	0.62223	0.673166
509.86	0.0224125	0.231499	0.622651	0.673201
510.12	0.0223506	0.231619	0.622975	0.673023
510.38	0.0223837	0.231785	0.623386	0.673084
510.64	0.0223533	0.23197	0.623817	0.672995
510.9	0.0224164	0.232218	0.623944	0.672765
511.15	0.0225556	0.232579	0.624377	0.672574
511.41	0.0226484	0.232823	0.624521	0.672049
511.67	0.0228149	0.233033	0.624636	0.671876
511.93	0.0229842	0.233274	0.624932	0.671848
512.19	0.0231869	0.233395	0.625182	0.67202
512.45	0.0233112	0.233415	0.625292	0.672215
512.7	0.0234001	0.233437	0.625397	0.672229
512.96	0.023424	0.23349	0.625415	0.672138
513.22	0.0235063	0.233575	0.625338	0.672311
513.48	0.0235578	0.233681	0.62511	0.672352
513.74	0.0234497	0.233706	0.624645	0.672172
514	0.0234265	0.233751	0.62454	0.672381
514.25	0.0234978	0.233828	0.624563	0.67282
514.51	0.023547	0.233704	0.624403	0.673071
514.77	0.0235191	0.233681	0.624342	0.67299
515.03	0.0235646	0.233623	0.624409	0.673015
515.29	0.0235833	0.233666	0.624318	0.67294
515.55	0.0235627	0.233599	0.624082	0.67293
515.8	0.0235736	0.233637	0.624161	0.673016
516.06	0.023494	0.2337	0.62436	0.673371
516.32	0.0233957	0.233641	0.624371	0.673614
516.58	0.0233891	0.233424	0.624196	0.673485
516.84	0.0233851	0.233471	0.624215	0.674087
517.1	0.023326	0.233489	0.624101	0.674861
517.35	0.0232473	0.233368	0.62388	0.674927
517.61	0.0231446	0.23339	0.623859	0.674989
517.87	0.0230553	0.233466	0.624054	0.675492
518.13	0.0230408	0.233433	0.624281	0.676109
518.39	0.0230413	0.233627	0.624305	0.676396
518.65	0.0230257	0.233769	0.624392	0.676397
518.9	0.022963	0.233783	0.624707	0.67627
519.16	0.0229276	0.233786	0.624855	0.67578
519.42	0.0229673	0.233847	0.624892	0.675457
519.68	0.0231455	0.233951	0.624947	0.675399
519.94	0.0231729	0.234058	0.625035	0.675088
520.2	0.0231407	0.234191	0.625344	0.674799
520.45	0.0231839	0.234574	0.625621	0.674731
520.71	0.0231602	0.234898	0.625797	0.674733
520.97	0.0230322	0.235038	0.625921	0.674517
521.23	0.0230303	0.235164	0.626536	0.674495
521.49	0.0230143	0.235354	0.627307	0.674914
521.74	0.0230412	0.235589	0.627464	0.675156
522	0.0230629	0.235818	0.627688	0.675366
522.26	0.0230721	0.235861	0.627752	0.675209
522.52	0.0230633	0.235933	0.62778	0.674863
522.78	0.0230252	0.236254	0.628132	0.675078
523.03	0.0230001	0.236558	0.628236	0.674972
523.29	0.0231292	0.236715	0.627912	0.674677
523.55	0.0232547	0.236928	0.627946	0.674569
523.81	0.0234227	0.237233	0.627682	0.674381
524.07	0.0236487	0.23731	0.627256	0.674357
524.32	0.0238215	0.237223	0.626947	0.674104
524.58	0.0239147	0.237022	0.62683	0.673854
524.84	0.0240076	0.23683	0.626982	0.673766
525.1	0.0240362	0.236812	0.627108	0.673888
525.36	0.0240008	0.236802	0.627037	0.674169
525.61	0.0240521	0.236729	0.626885	0.674568
525.87	0.0239781	0.236712	0.626734	0.674647
526.13	0.0239631	0.236605	0.626617	0.674744
526.39	0.0239412	0.236654	0.626803	0.675082
526.65	0.0239281	0.236843	0.626812	0.675355
526.9	0.0239427	0.236897	0.62675	0.675542
527.16	0.0238204	0.237095	0.626705	0.675444
527.42	0.02384	0.237244	0.626506	0.675323
527.68	0.023862	0.237361	0.626317	0.67525
527.94	0.023796	0.237373	0.626574	0.675356
528.19	0.0238016	0.237558	0.627342	0.675412
528.45	0.0238498	0.237836	0.62771	0.675531
528.71	0.0239349	0.23823	0.627862	0.675572
528.97	0.0240586	0.238561	0.628111	0.675688
529.23	0.0240751	0.238877	0.628547	0.676254
529.48	0.0241416	0.238988	0.628779	0.676667
529.74	0.0242909	0.239107	0.628979	0.676784
530	0.0244381	0.239487	0.629516	0.677236
530.26	0.0246575	0.239906	0.629978	0.677831
530.51	0.0249193	0.240488	0.630342	0.678117
530.77	0.0250487	0.241006	0.630668	0.678458
531.03	0.0250961	0.241326	0.631062	0.678484
531.29	0.0250645	0.241568	0.631149	0.678369
531.55	0.0251924	0.241711	0.630714	0.677853
531.8	0.0252758	0.241858	0.63032	0.677878
532.06	0.0253457	0.241821	0.630304	0.678016
532.32	0.0252865	0.241921	0.630198	0.677993
532.58	0.0252328	0.242261	0.630114	0.678108
532.83	0.0252921	0.242483	0.629761	0.677953
533.09	0.0252473	0.242434	0.629601	0.677661
533.35	0.0250541	0.242321	0.629727	0.677257
533.61	0.0250866	0.242299	0.630125	0.677395
533.87	0.0250315	0.242169	0.63003	0.677424
534.12	0.0248894	0.242106	0.630056	0.677377
534.38	0.0247909	0.242131	0.630476	0.677348
534.64	0.0246895	0.242232	0.630786	0.67745
534.9	0.0245719	0.242238	0.631049	0.677522
535.15	0.0244305	0.242366	0.631233	0.67762
535.41	0.0243149	0.242352	0.631084	0.677448
535.67	0.0243258	0.242332	0.630806	0.677507
535.93	0.024426	0.242349	0.630814	0.677557
536.18	0.0245048	0.242407	0.630735	0.677417
536.44	0.0245942	0.242419	0.630642	0.67729
536.7	0.0246077	0.242299	0.630812	0.677028
536.96	0.0246399	0.242329	0.631241	0.676956
537.21	0.0247032	0.242358	0.631759	0.677437
537.47	0.0247876	0.242383	0.632126	0.677782
537.73	0.0248918	0.242272	0.632376	0.678002
537.99	0.0251185	0.242178	0.63268	0.678133
538.24	0.0252057	0.242092	0.633098	0.678061
538.5	0.0254113	0.242064	0.633661	0.678208
538.76	0.0255349	0.242194	0.634193	0.678483
539.02	0.0256272	0.242335	0.634555	0.678678
539.27	0.0256621	0.242398	0.634887	0.678484
539.53	0.0255922	0.242497	0.635153	0.678229
539.79	0.0255706	0.242421	0.635251	0.677883
540.05	0.025444	0.242503	0.6356	0.677877
540.3	0.0253691	0.242539	0.635874	0.678092
540.56	0.0253438	0.24257	0.636137	0.678195
540.82	0.0254447	0.242704	0.636114	0.678187
541.08	0.0254523	0.242862	0.63611	0.678162
541.33	0.0254649	0.242849	0.635967	0.678155
541.59	0.0254724	0.242922	0.635853	0.678314
541.85	0.0254873	0.242852	0.635437	0.678231
542.11	0.0254974	0.242801	0.63541	0.677875
542.36	0.02552	0.242994	0.63527	0.67773
542.62	0.0256263	0.243163	0.63494	0.677967
542.88	0.0257418	0.24332	0.634628	0.67777
543.14	0.0257616	0.243445	0.634394	0.677547
543.39	0.0258207	0.243546	0.634058	0.677445
543.65	0.0258697	0.243698	0.633418	0.677252
543.91	0.0259999	0.243681	0.632656	0.677145
544.17	0.0260736	0.243681	0.632346	0.677348
544.42	0.0260874	0.243571	0.632166	0.677736
544.68	0.0261373	0.243784	0.632112	0.678349
544.94	0.0262029	0.243926	0.632148	0.678469
545.19	0.0263237	0.243776	0.631971	0.678285
545.45	0.0264071	0.243827	0.63195	0.678188
545.71	0.0264528	0.243731	0.632172	0.677864
545.97	0.0265836	0.243784	0.632641	0.677666
546.22	0.0265395	0.243833	0.633153	0.677786
546.48	0.0265249	0.243885	0.633875	0.678501
546.74	0.0265811	0.244023	0.634568	0.679316
547	0.0265482	0.24419	0.635023	0.679752
547.25	0.0265437	0.24433	0.635526	0.680068
547.51	0.0265792	0.244417	0.635703	0.68017
547.77	0.0266168	0.244499	0.635759	0.680104
548.02	0.0266588	0.244559	0.636122	0.680209
548.28	0.0266743	0.244736	0.636576	0.680354
548.54	0.0266266	0.245007	0.636876	0.680471
548.8	0.0266088	0.245398	0.637111	0.680944
549.05	0.0265143	0.245649	0.636965	0.681131
549.31	0.0264011	0.246082	0.636823	0.681463
549.57	0.0262892	0.246499	0.637027	0.682108
549.82	0.0262764	0.246933	0.637217	0.682458
550.08	0.0263047	0.247371	0.637254	0.682776
550.34	0.0262861	0.247671	0.637259	0.683337
550.6	0.0262349	0.247955	0.637297	0.683495
550.85	0.0262916	0.248258	0.637184	0.683385
551.11	0.0263212	0.248591	0.637033	0.683541
551.37	0.026401	0.248916	0.637101	0.683513
551.62	0.0264353	0.249079	0.637167	0.683221
551.88	0.0264378	0.249179	0.637149	0.68313
552.14	0.0264448	0.249228	0.637092	0.682945
552.4	0.0264853	0.249389	0.637348	0.683032
552.65	0.0265538	0.249376	0.637408	0.68327
552.91	0.0265577	0.249373	0.637425	0.683276
553.17	0.0267172	0.249482	0.637534	0.683437
553.42	0.0267641	0.249576	0.637968	0.68357
553.68	0.0268709	0.249684	0.638479	0.683657
553.94	0.0269108	0.249761	0.638977	0.683895
554.19	0.0269469	0.249647	0.639227	0.68388
554.45	0.0269464	0.249562	0.639564	0.683827
554.71	0.027006	0.249454	0.639574	0.68388
554.97	0.0270963	0.249347	0.639735	0.683992
555.22	0.0272337	0.249286	0.640159	0.683671
555.48	0.0273441	0.249259	0.640376	0.683477
555.74	0.0274042	0.249187	0.64037	0.683531
555.99	0.0273697	0.249204	0.640164	0.683408
556.25	0.0273718	0.24917	0.640058	0.68347
556.51	0.0273842	0.249237	0.64023	0.683665
556.76	0.0272777	0.249356	0.640271	0.683939
557.02	0.0272212	0.249467	0.640562	0.683909
557.28	0.027131	0.24934	0.640922	0.683677
557.53	0.0270918	0.249231	0.640928	0.683247
557.79	0.0270633	0.24927	0.640978	0.682812
558.05	0.0270454	0.249248	0.641028	0.682209
558.31	0.0270089	0.249382	0.64112	0.681874
558.56	0.0269374	0.249479	0.641535	0.682042
558.82	0.026869	0.249381	0.641835	0.682252
559.08	0.0267908	0.249349	0.642048	0.682286
559.33	0.0268697	0.249433	0.641984	0.682159
559.59	0.0270133	0.249471	0.641847	0.682074
559.85	0.0270556	0.24947	0.641913	0.682027
560.1	0.0271048	0.24945	0.642147	0.682097
560.36	0.0270995	0.249489	0.642432	0.682312
560.62	0.0271703	0.249631	0.642579	0.682572
560.87	0.0272476	0.249692	0.642565	0.682699
561.13	0.02734	0.24967	0.642552	0.682828
561.39	0.0273213	0.249681	0.642423	0.682988
561.64	0.0273614	0.249848	0.642721	0.683289
561.9	0.0274125	0.249996	0.643172	0.683524
562.16	0.0275307	0.250152	0.643351	0.683441
562.41	0.0276141	0.250406	0.643427	0.683593
562.67	0.0275839	0.250618	0.643438	0.683891
562.93	0.0275789	0.250731	0.643284	0.683615
563.18	0.0275931	0.250996	0.64315	0.683432
563.44	0.0276417	0.251253	0.64297	0.683777
563.7	0.0277332	0.251568	0.642771	0.684076
563.95	0.0277293	0.251902	0.642852	0.684047
564.21	0.0277305	0.252204	0.642667	0.68389
564.47	0.0277292	0.25241	0.642835	0.68384
564.72	0.0276731	0.252567	0.643092	0.684088
564.98	0.0275497	0.252729	0.643059	0.684437
565.24	0.0274512	0.252768	0.643143	0.684671
565.49	0.0275013	0.252877	0.643596	0.684929
565.75	0.0274363	0.253046	0.64416	0.685084
566.01	0.027417	0.253179	0.644558	0.685245
566.26	0.0274352	0.253159	0.644596	0.685395
566.52	0.0274581	0.253144	0.644476	0.685584
566.78	0.0275052	0.253157	0.644579	0.685758
567.03	0.0276711	0.252988	0.644662	0.685833
567.29	0.0277729	0.252751	0.644795	0.685819
567.55	0.0280044	0.252593	0.644865	0.685702
567.8	0.0281687	0.252572	0.644981	0.685356
568.06	0.0282771	0.252448	0.64525	0.685004
568.32	0.028363	0.252387	0.645438	0.684762
568.57	0.0284672	0.252289	0.645634	0.684345
568.83	0.028572	0.252436	0.645779	0.684354
569.09	0.028626	0.252596	0.645931	0.684318
569.34	0.028674	0.252618	0.646364	0.684299
569.6	0.028685	0.252466	0.64644	0.684097
569.85	0.0287344	0.252332	0.646225	0.683662
570.11	0.0287982	0.252269	0.646077	0.683558
570.37	0.02887	0.25242	0.646073	0.683787
570.62	0.0289005	0.252524	0.646168	0.684107
570.88	0.0288676	0.252534	0.646401	0.684418
571.14	0.0288348	0.252666	0.646368	0.684815
571.39	0.0288051	0.253018	0.646078	0.685441
571.65	0.0287955	0.2535	0.645729	0.686105
571.91	0.0287064	0.253741	0.645509	0.686755
572.16	0.0285678	0.254038	0.645485	0.687605
572.42	0.0284834	0.254203	0.645012	0.688179
572.67	0.0284376	0.25448	0.644629	0.688891
572.93	0.0283866	0.254756	0.644645	0.689832
573.19	0.0283329	0.254843	0.644579	0.690497
573.44	0.0282804	0.254824	0.644696	0.690821
573.7	0.0282608	0.254787	0.644816	0.691471
573.96	0.0282827	0.254811	0.645065	0.691771
574.21	0.0283385	0.254741	0.645128	0.691712
574.47	0.028386	0.254635	0.645194	0.691612
574.73	0.0284589	0.254729	0.6454	0.691627
574.98	0.028487	0.254769	0.645493	0.691571
575.24	0.0284866	0.25462	0.645403	0.691351
575.49	0.0285455	0.254536	0.645324	0.691323
575.75	0.0285938	0.254446	0.645404	0.691312
576.01	0.0286503	0.254377	0.645566	0.691136
576.26	0.0286878	0.254459	0.64597	0.690747
576.52	0.0287307	0.254426	0.646097	0.690418
576.78	0.0287348	0.254432	0.646469	0.690507
577.03	0.0286784	0.254401	0.647037	0.690527
577.29	0.028639	0.254385	0.647723	0.690725
577.54	0.0286606	0.254335	0.648229	0.690882
577.8	0.0286381	0.254383	0.648763	0.690595
578.06	0.0284872	0.254532	0.649324	0.690489
578.31	0.0283923	0.254498	0.649645	0.690285
578.57	0.0283321	0.254441	0.649824	0.690093
578.82	0.0282608	0.254493	0.649988	0.690145
579.08	0.0283633	0.254753	0.650163	0.690359
579.34	0.0284009	0.254812	0.650192	0.690415
579.59	0.0283292	0.2549	0.650019	0.690354
579.85	0.0283976	0.255229	0.649727	0.690165
580.11	0.0284556	0.255439	0.649838	0.689657
580.36	0.0285425	0.255431	0.649755	0.689163
580.62	0.0285225	0.255462	0.649716	0.688884
580.87	0.0285568	0.255472	0.649478	0.688577
581.13	0.0286186	0.255634	0.649158	0.68856
581.39	0.0286589	0.255766	0.648928	0.688406
581.64	0.0286818	0.255741	0.648751	0.687924
581.9	0.0287878	0.255634	0.648373	0.68723
582.15	0.0288628	0.255623	0.648134	0.686616
582.41	0.0290342	0.25569	0.648095	0.686339
582.67	0.0291441	0.255825	0.648057	0.686231
582.92	0.0293298	0.255898	0.648113	0.686116
583.18	0.0295403	0.256042	0.64815	0.686168
583.43	0.0296998	0.256369	0.648208	0.686503
583.69	0.0297763	0.256671	0.648396	0.687033
583.95	0.0298384	0.25688	0.648509	0.687383
584.2	0.0299483	0.256843	0.648663	0.68754
584.46	0.0299912	0.256961	0.648889	0.687707
584.71	0.0299946	0.257016	0.648901	0.688011
584.97	0.0299851	0.257219	0.649061	0.688874
585.22	0.0299491	0.25744	0.649397	0.68984
585.48	0.0299562	0.257415	0.64958	0.690367
585.74	0.0299019	0.257459	0.649765	0.690943
585.99	0.0298699	0.257506	0.649681	0.691474
586.25	0.029828	0.257729	0.64977	0.691874
586.5	0.0298824	0.258021	0.64999	0.692278
586.76	0.0299107	0.258152	0.650051	0.692562
587.02	0.0299197	0.258297	0.650268	0.692911
587.27	0.0297891	0.258358	0.650341	0.693201
587.53	0.0297287	0.258343	0.650273	0.693428
587.78	0.0296813	0.258238	0.650096	0.693531
588.04	0.0296506	0.258158	0.650026	0.693583
588.3	0.0296602	0.258142	0.649899	0.693688
588.55	0.0297279	0.258284	0.64984	0.693854
588.81	0.0298017	0.258372	0.649861	0.694199
589.06	0.0298339	0.258381	0.649731	0.694518
589.32	0.0297917	0.258396	0.649848	0.694853
589.57	0.0297924	0.258456	0.650075	0.695204
589.83	0.029789	0.258429	0.650059	0.695348
590.09	0.0297443	0.258488	0.650055	0.695372
590.34	0.0296985	0.25845	0.650015	0.695436
590.6	0.0297062	0.258352	0.64997	0.69538
590.85	0.0297937	0.258457	0.650056	0.6953
591.11	0.0298915	0.258601	0.650169	0.695294
591.36	0.0299727	0.258902	0.650157	0.69535
591.62	0.0300099	0.2591	0.650148	0.695325
591.88	0.0300185	0.259296	0.650252	0.695239
592.13	0.0301063	0.259444	0.650331	0.694884
592.39	0.0302661	0.259495	0.650679	0.694699
592.64	0.0304082	0.259595	0.650909	0.694661
592.9	0.0304249	0.259632	0.651186	0.694604
593.15	0.0304145	0.259536	0.6514	0.694829
593.41	0.0303901	0.259475	0.65152	0.695198
593.67	0.0303363	0.25949	0.651591	0.695298
593.92	0.0303071	0.259456	0.651718	0.695183
594.18	0.0302457	0.259522	0.651752	0.695164
594.43	0.0301679	0.259587	0.651487	0.695036
594.69	0.0301161	0.259529	0.65145	0.695152
594.94	0.0300942	0.259512	0.651487	0.695175
595.2	0.0301933	0.259541	0.651617	0.695237
595.45	0.0302858	0.259574	0.651583	0.695269
595.71	0.0302081	0.25948	0.65153	0.695273
595.97	0.0301619	0.259584	0.651831	0.695417
596.22	0.030182	0.259741	0.652216	0.69532
596.48	0.0302247	0.259837	0.652692	0.695072
596.73	0.0302683	0.259865	0.653147	0.69494
596.99	0.0303501	0.259869	0.653285	0.695066
597.24	0.030427	0.259987	0.653476	0.695231
597.5	0.0304467	0.260085	0.65389	0.695414
597.75	0.0304826	0.259974	0.654147	0.695363
598.01	0.0304524	0.259932	0.654239	0.695736
598.26	0.0303881	0.259929	0.65435	0.69609
598.52	0.0303567	0.260085	0.654538	0.696554
598.78	0.0303833	0.260232	0.654622	0.69679
599.03	0.0303349	0.260094	0.654371	0.696754
599.29	0.0302359	0.260131	0.654401	0.696714
599.54	0.0301309	0.260225	0.654216	0.696574
599.8	0.0301676	0.260374	0.653914	0.696332
600.05	0.0301028	0.260484	0.653723	0.696159
600.31	0.0301483	0.260451	0.653682	0.696291
600.56	0.0302081	0.260436	0.653701	0.696313
600.82	0.030325	0.260318	0.653466	0.696087
601.07	0.0303963	0.260215	0.653314	0.695984
601.33	0.0304629	0.26018	0.653177	0.695646
601.58	0.0304887	0.26029	0.653429	0.695411
601.84	0.0305678	0.260397	0.653736	0.695009
602.1	0.0305776	0.260413	0.653974	0.694913
602.35	0.0305845	0.260483	0.654194	0.694884
602.61	0.030608	0.260448	0.654144	0.694238
602.86	0.0307172	0.260604	0.654351	0.693719
603.12	0.030815	0.260714	0.6546	0.693399
603.37	0.0307791	0.260636	0.654776	0.69302
603.63	0.030845	0.26073	0.654745	0.692878
603.88	0.0309444	0.26084	0.654768	0.692869
604.14	0.0310262	0.260938	0.655166	0.692816
604.39	0.0311546	0.261073	0.655551	0.692686
604.65	0.0313577	0.261222	0.655991	0.693005
604.9	0.0315019	0.261538	0.656429	0.693538
605.16	0.0315531	0.261709	0.656683	0.693952
605.41	0.0315406	0.261683	0.657129	0.694381
605.67	0.0316432	0.261745	0.657539	0.694851
605.92	0.0317113	0.261908	0.657865	0.695225
606.18	0.0317851	0.26215	0.658248	0.695493
606.43	0.0317732	0.262242	0.658578	0.69556
606.69	0.0318095	0.262209	0.658714	0.695547
606.95	0.03181	0.26203	0.658757	0.695364
607.2	0.0318505	0.261952	0.658907	0.695114
607.46	0.0317862	0.261853	0.659011	0.695171
607.71	0.0316856	0.261695	0.658696	0.695178
607.97	0.0315984	0.26156	0.658622	0.695253
608.22	0.0315877	0.261794	0.659125	0.695573
608.48	0.0316112	0.261974	0.659158	0.695715
608.73	0.0316764	0.2621	0.658828	0.695617
608.99	0.0317175	0.262117	0.658632	0.695615
609.24	0.03183	0.262227	0.658454	0.695597
609.5	0.0318381	0.262279	0.658476	0.695353
609.75	0.0318524	0.262151	0.658575	0.695124
610.01	0.0319615	0.26194	0.658662	0.695026
610.26	0.0320306	0.261856	0.65874	0.695299
610.52	0.031976	0.261864	0.658754	0.695359
610.77	0.0319279	0.261841	0.658544	0.695151
611.03	0.0319015	0.261955	0.6582	0.694694
611.28	0.0318088	0.26209	0.65765	0.694443
611.54	0.0317788	0.262357	0.657364	0.694362
611.79	0.0318193	0.262639	0.657027	0.694396
612.05	0.0319075	0.262887	0.656913	0.694521
612.3	0.0318878	0.26311	0.656837	0.694776
612.56	0.031936	0.263096	0.65659	0.694938
612.81	0.0318928	0.263132	0.656326	0.694817
613.07	0.0319227	0.263243	0.655783	0.694595
613.32	0.0319325	0.263509	0.655472	0.694549
613.58	0.0319821	0.263833	0.65553	0.694388
613.83	0.0320515	0.26401	0.655424	0.694006
614.09	0.0320771	0.26409	0.655093	0.69361
614.34	0.0320753	0.264109	0.654981	0.693482
614.6	0.0321352	0.264126	0.655017	0.692967
614.85	0.0321334	0.264125	0.655094	0.69218
615.11	0.0321703	0.264181	0.655448	0.6919
615.36	0.0321302	0.264114	0.655525	0.691304
615.62	0.0321067	0.264178	0.655302	0.690446
615.87	0.0321455	0.264483	0.655279	0.690316
616.12	0.0320549	0.264598	0.655422	0.690285
616.38	0.0320648	0.264778	0.6556	0.690267
616.63	0.0321156	0.264888	0.655774	0.690195
616.89	0.0320824	0.264959	0.65566	0.690674
617.14	0.0321012	0.26533	0.655819	0.691604
617.4	0.0321225	0.265557	0.656064	0.692517
617.65	0.0321224	0.265745	0.656297	0.693235
617.91	0.0321603	0.265908	0.656579	0.694073
618.16	0.0321378	0.266061	0.656577	0.694698
618.42	0.0320846	0.266162	0.656571	0.695057
618.67	0.0320194	0.266021	0.656599	0.695413
618.93	0.0319328	0.265864	0.656515	0.695524
619.18	0.0318983	0.2659	0.656306	0.69549
619.44	0.0318325	0.26604	0.656376	0.695513
619.69	0.0317619	0.265998	0.65633	0.695685
619.95	0.0318134	0.265829	0.656018	0.695634
620.2	0.0318736	0.265692	0.656155	0.695717
620.46	0.0319789	0.265684	0.656318	0.696091
620.71	0.0320291	0.265678	0.655834	0.696319
620.97	0.0320961	0.265748	0.655629	0.696491
621.22	0.0321634	0.265763	0.655472	0.69665
621.47	0.0323035	0.265823	0.655444	0.696726
621.73	0.0324133	0.265702	0.655602	0.696614
621.98	0.0326106	0.265631	0.655768	0.696567
622.24	0.0328	0.265631	0.655798	0.696214
622.49	0.0329236	0.26567	0.655664	0.695789
622.75	0.0329975	0.265497	0.655479	0.695109
623	0.0330847	0.26537	0.65524	0.694521
623.26	0.0332663	0.265595	0.655037	0.694618
623.51	0.0334697	0.265775	0.655028	0.695014
623.77	0.0336121	0.265864	0.655251	0.695212
624.02	0.0337792	0.265998	0.655581	0.695447
624.28	0.0338583	0.266066	0.655939	0.695607
624.53	0.0338388	0.266366	0.656385	0.695838
624.78	0.0338528	0.266593	0.656665	0.696081
625.04	0.0338144	0.266828	0.656922	0.696435
625.29	0.0338451	0.267125	0.657059	0.696681
625.55	0.0338161	0.267413	0.657464	0.696817
625.8	0.0338175	0.267613	0.658022	0.696803
626.06	0.0338151	0.267594	0.658098	0.696875
626.31	0.0337531	0.267535	0.658057	0.697345
626.57	0.0336748	0.267311	0.658097	0.697835
626.82	0.0336388	0.266997	0.658534	0.697909
627.07	0.0335069	0.266711	0.659039	0.69796
627.33	0.0334498	0.266707	0.659306	0.698308
627.58	0.0333966	0.266612	0.659282	0.698173
627.84	0.0332858	0.266402	0.659152	0.698081
628.09	0.0331554	0.266203	0.659238	0.698409
628.35	0.0330902	0.265998	0.659264	0.698506
628.6	0.0331483	0.265786	0.659028	0.698227
628.86	0.0331717	0.265636	0.658975	0.698027
629.11	0.0331129	0.265595	0.659051	0.698311
629.36	0.0331772	0.265543	0.659448	0.698763
629.62	0.0332145	0.265442	0.659452	0.698935
629.87	0.0333192	0.265473	0.65927	0.698718
630.13	0.0334702	0.265473	0.659075	0.698545
630.38	0.0335763	0.265404	0.658885	0.698594
630.64	0.0336735	0.265436	0.659018	0.698784
630.89	0.0338048	0.265537	0.659168	0.699153
631.14	0.0338602	0.265825	0.659394	0.699454
631.4	0.0339508	0.266171	0.659358	0.699484
631.65	0.0340382	0.266413	0.659139	0.699502
631.91	0.0341556	0.266482	0.658985	0.699656
632.16	0.0342594	0.266476	0.658852	0.699693
632.42	0.0342906	0.266365	0.659052	0.699957
632.67	0.0344652	0.266262	0.659304	0.700405
632.92	0.03459	0.266198	0.659582	0.700767
633.18	0.0347109	0.266288	0.659979	0.701235
633.43	0.0347891	0.266373	0.660333	0.701743
633.69	0.0347762	0.26659	0.660806	0.702404
633.94	0.0348016	0.26664	0.661179	0.702787
634.2	0.0348231	0.266744	0.66155	0.703185
634.45	0.0348092	0.266723	0.661715	0.703349
634.7	0.0348001	0.266548	0.661805	0.703638
634.96	0.0347559	0.266417	0.661893	0.703905
635.21	0.0346759	0.266556	0.661889	0.704422
635.47	0.0346665	0.26668	0.661895	0.705204
635.72	0.0346413	0.266734	0.661812	0.705532
635.98	0.0345319	0.266688	0.661738	0.705675
636.23	0.0344603	0.266673	0.66165	0.705947
636.48	0.0343881	0.266669	0.661641	0.706272
636.74	0.0342712	0.266912	0.661795	0.706826
636.99	0.0342366	0.267191	0.661858	0.707448
637.25	0.0341935	0.267306	0.662031	0.7077
637.5	0.0341829	0.267414	0.662018	0.707523
637.75	0.034127	0.267449	0.661961	0.707066
638.01	0.0341218	0.267356	0.661886	0.706551
638.26	0.0341009	0.267227	0.661799	0.706332
638.52	0.0340263	0.267216	0.661389	0.705993
638.77	0.0340197	0.267157	0.660918	0.705269
639.02	0.0341094	0.267348	0.661101	0.704569
639.28	0.0341566	0.267698	0.661354	0.703821
639.53	0.0342665	0.268097	0.661565	0.703067
639.79	0.0343981	0.268457	0.661835	0.702223
640.04	0.0345116	0.268687	0.6618	0.701289
640.29	0.0345773	0.268887	0.66172	0.700575
640.55	0.0346584	0.269101	0.661816	0.700182
640.8	0.0347078	0.269236	0.661737	0.699379
641.06	0.0346988	0.269431	0.661869	0.698901
641.31	0.0346663	0.269437	0.661837	0.698403
641.56	0.0347043	0.269239	0.661894	0.698083
641.82	0.0347201	0.269012	0.661709	0.697726
642.07	0.0348185	0.268913	0.66172	0.697565
642.33	0.0349022	0.268736	0.661624	0.697289
642.58	0.0349175	0.268649	0.661795	0.697339
642.83	0.0348888	0.268655	0.661935	0.697402
643.09	0.0348957	0.268568	0.661847	0.697831
643.34	0.0349577	0.268574	0.661915	0.698287
643.6	0.0350507	0.268454	0.661868	0.698553
643.85	0.0350715	0.268373	0.661528	0.698835
644.1	0.0350379	0.268225	0.661511	0.6992
644.36	0.0349043	0.267931	0.661675	0.699549
644.61	0.0349286	0.267654	0.661989	0.699916
644.86	0.0350512	0.267398	0.662335	0.700373
645.12	0.0351033	0.267235	0.662508	0.700781
645.37	0.0351177	0.267256	0.662923	0.701115
645.63	0.03509	0.267281	0.663498	0.701363
645.88	0.0351157	0.267363	0.663903	0.701367
646.13	0.0352427	0.2673	0.664371	0.701384
646.39	0.0353485	0.267193	0.66483	0.701575
646.64	0.0353786	0.267203	0.66518	0.701523
646.9	0.0354456	0.267213	0.665648	0.701369
647.15	0.0355222	0.267497	0.666062	0.701168
647.4	0.0355482	0.267622	0.666287	0.700768
647.66	0.0356501	0.267786	0.666512	0.700327
647.91	0.0357571	0.26809	0.666717	0.699751
648.16	0.0357386	0.268363	0.66701	0.699322
648.42	0.0357049	0.268644	0.667089	0.699212
648.67	0.035738	0.268909	0.667186	0.699162
648.93	0.0357915	0.269215	0.667212	0.699141
649.18	0.0357823	0.26956	0.667239	0.699157
649.43	0.0357505	0.26972	0.667329	0.699057
649.69	0.0357785	0.269844	0.66719	0.699038
649.94	0.0357881	0.269761	0.666882	0.698726
650.19	0.0357581	0.269641	0.666735	0.698712
650.45	0.0357016	0.269496	0.666459	0.698837
650.7	0.0356333	0.269474	0.665925	0.698914
650.95	0.0355945	0.269463	0.665574	0.699161
651.21	0.0355553	0.269506	0.665733	0.699652
651.46	0.0355807	0.269452	0.665947	0.700055
651.72	0.0355792	0.269437	0.66608	0.700299
651.97	0.0356751	0.269487	0.666199	0.7006
652.22	0.0357558	0.269381	0.666124	0.700778
652.48	0.0357312	0.269373	0.666274	0.701263
652.73	0.0358231	0.269622	0.666921	0.702156
652.98	0.0359326	0.269905	0.667489	0.70275
653.24	0.0360172	0.270109	0.668038	0.703372
653.49	0.0360609	0.270129	0.668361	0.703896
653.74	0.0361513	0.270165	0.668878	0.704339
654	0.0362079	0.270167	0.669056	0.704584
654.25	0.0362799	0.270399	0.669446	0.704759
654.5	0.0363059	0.270601	0.669573	0.704741
654.76	0.0363024	0.270747	0.669801	0.704635
655.01	0.0363496	0.27086	0.669841	0.704476
655.26	0.0364643	0.270891	0.669961	0.70441
655.52	0.0366577	0.270937	0.670274	0.704234
655.77	0.0367557	0.270913	0.670514	0.704126
656.03	0.0368202	0.270978	0.670377	0.703971
656.28	0.0368758	0.271021	0.670281	0.703655
656.53	0.03687	0.270971	0.670026	0.703319
656.79	0.0369126	0.270966	0.669664	0.703105
657.04	0.0369095	0.270865	0.66932	0.702977
657.29	0.0368146	0.270685	0.668792	0.702648
657.55	0.036811	0.270554	0.668253	0.702057
657.8	0.0367478	0.270282	0.667531	0.701225
658.05	0.0367477	0.270015	0.666889	0.700544
658.31	0.0367374	0.26996	0.66642	0.700366
658.56	0.0367426	0.269972	0.665803	0.700056
658.81	0.0366563	0.270085	0.66521	0.699696
659.07	0.0366599	0.270211	0.665037	0.699702
659.32	0.0366485	0.270337	0.664907	0.699865
659.57	0.0365719	0.270371	0.665037	0.70019
659.83	0.0365567	0.270624	0.665473	0.700749
660.08	0.036544	0.270893	0.665931	0.70136
660.33	0.0364592	0.271088	0.666317	0.702191
660.59	0.0364286	0.271206	0.666551	0.703033
660.84	0.0365137	0.271349	0.667015	0.703726
661.09	0.0366278	0.271441	0.667404	0.704395
661.35	0.0366615	0.271669	0.667808	0.705294
661.6	0.0367437	0.271905	0.668183	0.706113
661.85	0.0369022	0.271989	0.668352	0.706584
662.11	0.0369647	0.272112	0.668495	0.706588
662.36	0.0370133	0.272282	0.668629	0.706813
662.61	0.0370686	0.272288	0.668828	0.706776
662.86	0.0370261	0.272407	0.669184	0.706744
663.12	0.0371045	0.272514	0.669196	0.706596
663.37	0.03716	0.272437	0.669225	0.70638
663.62	0.0371339	0.272328	0.669318	0.705891
663.88	0.0370896	0.272225	0.6692	0.704965
664.13	0.0371437	0.272117	0.669066	0.704291
664.38	0.0371666	0.272072	0.668914	0.703951
664.64	0.0371795	0.271978	0.668986	0.70359
664.89	0.0372378	0.27188	0.669265	0.703323
665.14	0.0373642	0.271659	0.669157	0.703098
665.4	0.0373751	0.271538	0.668741	0.702708
665.65	0.0373466	0.27126	0.668417	0.702269
665.9	0.0374662	0.270975	0.668274	0.701685
666.16	0.0374644	0.270773	0.667918	0.701145
666.41	0.0373695	0.270658	0.668107	0.700909
666.66	0.0372351	0.270509	0.668008	0.700912
666.92	0.0371036	0.270429	0.667875	0.700373
667.17	0.0369905	0.270364	0.667669	0.699763
667.42	0.0369091	0.270317	0.667533	0.699185
667.67	0.036898	0.270391	0.667775	0.698987
667.93	0.0369252	0.270465	0.668003	0.699162
668.18	0.036979	0.270714	0.668134	0.699828
668.43	0.0369638	0.270976	0.668117	0.700311
668.69	0.0368411	0.271225	0.668194	0.701177
668.94	0.0368027	0.271442	0.668466	0.702374
669.19	0.0368555	0.271544	0.668646	0.703368
669.45	0.03682	0.271435	0.668401	0.703879
669.7	0.0367505	0.27136	0.667851	0.704348
669.95	0.0366581	0.271182	0.667608	0.704948
670.2	0.0366477	0.271206	0.667493	0.705752
670.46	0.0366856	0.271473	0.667169	0.706501
670.71	0.0367682	0.27166	0.666673	0.706916
670.96	0.0367357	0.271985	0.666268	0.707188
671.22	0.0367361	0.272394	0.666181	0.707598
671.47	0.0367185	0.27247	0.666102	0.707649
671.72	0.0367539	0.272475	0.666076	0.707521
671.97	0.0367738	0.272493	0.666198	0.707421
672.23	0.036805	0.272568	0.666351	0.70735
672.48	0.0367446	0.272792	0.66652	0.707189
672.73	0.0367754	0.272982	0.666572	0.706841
672.99	0.0368398	0.273029	0.666828	0.706514
673.24	0.0369207	0.27293	0.666626	0.705917
673.49	0.0369826	0.27277	0.666229	0.7052
673.74	0.0369162	0.272594	0.665852	0.70426
674	0.0369174	0.272357	0.665831	0.703387
674.25	0.0369859	0.272291	0.665784	0.702604
674.5	0.037088	0.272099	0.665489	0.701947
674.76	0.0371238	0.271646	0.665496	0.701202
675.01	0.0371999	0.271361	0.665695	0.700608
675.26	0.0374331	0.271258	0.665844	0.699921
675.51	0.0374465	0.271195	0.666193	0.6995
675.77	0.0374146	0.271278	0.666537	0.699132
676.02	0.037555	0.27139	0.666732	0.698745
676.27	0.0376208	0.271548	0.666955	0.69867
676.53	0.0377241	0.271676	0.667059	0.698731
676.78	0.0378511	0.271707	0.667424	0.698757
677.03	0.0379172	0.271913	0.667574	0.698976
677.28	0.0380873	0.272119	0.667373	0.69947
677.54	0.0381186	0.272286	0.667336	0.699902
677.79	0.0381838	0.272122	0.667426	0.700358
678.04	0.0383644	0.272057	0.667438	0.700815
678.29	0.0383456	0.272123	0.667362	0.701322
678.55	0.0382843	0.272124	0.667516	0.701865
678.8	0.0381858	0.272107	0.667307	0.701836
679.05	0.0381843	0.271967	0.667025	0.701059
679.3	0.0380901	0.271789	0.666818	0.700176
679.56	0.0379553	0.271775	0.666753	0.699427
679.81	0.0379328	0.271659	0.666797	0.698842
680.06	0.0378351	0.271466	0.666737	0.698331
680.32	0.0377529	0.27143	0.666627	0.698011
680.57	0.0376925	0.271491	0.666502	0.69738
680.82	0.0376134	0.271543	0.666674	0.697022
681.07	0.0376755	0.271665	0.667006	0.697043
681.33	0.0377056	0.271719	0.666929	0.696628
681.58	0.0376174	0.271776	0.666839	0.696249
681.83	0.0374642	0.271856	0.666792	0.695991
682.08	0.0374647	0.271851	0.666845	0.69597
682.34	0.0374801	0.271856	0.666754	0.696083
682.59	0.0376079	0.271821	0.666487	0.696233
682.84	0.0377516	0.271619	0.666412	0.696441
683.09	0.0377965	0.271538	0.666394	0.696729
683.35	0.0379129	0.271313	0.666488	0.697206
683.6	0.0380612	0.270768	0.666662	0.697284
683.85	0.0381731	0.270195	0.666372	0.697445
684.1	0.0383287	0.269926	0.666375	0.698042
684.36	0.0384924	0.269847	0.666591	0.698507
684.61	0.0386374	0.269857	0.667207	0.699153
684.86	0.0387882	0.269657	0.667766	0.699942
685.11	0.0387985	0.269447	0.668277	0.700663
685.37	0.0388265	0.269203	0.668115	0.700831
685.62	0.0388587	0.268882	0.667879	0.700806
685.87	0.0388016	0.268768	0.66768	0.700913
686.12	0.0389267	0.268794	0.667441	0.701323
686.38	0.0390834	0.268905	0.667089	0.701566
686.63	0.0391374	0.268912	0.666521	0.701611
686.88	0.0391239	0.268672	0.666013	0.701638
687.13	0.0391422	0.268669	0.665818	0.701454
687.38	0.0391261	0.268739	0.665708	0.70123
687.64	0.038987	0.268957	0.66565	0.701384
687.89	0.0389524	0.269139	0.66554	0.701323
688.14	0.0389971	0.269312	0.665485	0.701117
688.39	0.0389795	0.2695	0.665383	0.700927
688.65	0.0389448	0.269794	0.665151	0.700723
688.9	0.0388795	0.269974	0.665064	0.700462
689.15	0.0387541	0.270391	0.664842	0.700424
689.4	0.0387448	0.270946	0.664796	0.700592
689.66	0.0387217	0.271225	0.664785	0.700402
689.91	0.0386892	0.271394	0.664605	0.700232
690.16	0.0386611	0.271733	0.664336	0.699906
690.41	0.0386407	0.272032	0.66435	0.700002
690.66	0.0385717	0.27201	0.664505	0.700099
690.92	0.0385546	0.27186	0.664522	0.69987
691.17	0.0385987	0.271786	0.664349	0.699684
691.42	0.0384787	0.271525	0.664062	0.699437
691.67	0.0383531	0.271143	0.663857	0.698927
691.93	0.0384165	0.270759	0.6637	0.698601
692.18	0.0383304	0.270528	0.663819	0.698453
692.43	0.0382895	0.270253	0.66415	0.698348
692.68	0.0381411	0.269989	0.664369	0.698221
692.93	0.0380188	0.269667	0.664849	0.698351
693.19	0.0380747	0.2696	0.665289	0.698722
693.44	0.0380665	0.269793	0.665415	0.699155
693.69	0.0380383	0.270197	0.665752	0.699929
693.94	0.0379511	0.270442	0.665743	0.700273
694.2	0.0378718	0.270554	0.665643	0.700735
694.45	0.037915	0.270693	0.665598	0.701391
694.7	0.0380286	0.270686	0.66537	0.701864
694.95	0.0380753	0.270563	0.66526	0.702271
695.2	0.0381428	0.270513	0.665181	0.702589
695.46	0.038274	0.270387	0.665254	0.703121
695.71	0.0383113	0.270265	0.665085	0.703247
695.96	0.0383082	0.269954	0.664376	0.702947
696.21	0.0383817	0.269941	0.664229	0.702469
696.46	0.0384403	0.269905	0.664597	0.702114
696.72	0.0385343	0.269846	0.665219	0.702141
696.97	0.0385319	0.269829	0.665586	0.702048
697.22	0.0385658	0.269725	0.665768	0.701492
697.47	0.0386793	0.269572	0.665547	0.700832
697.72	0.0387359	0.269444	0.665539	0.700581
697.98	0.0388033	0.269667	0.665643	0.700724
698.23	0.0390554	0.270166	0.666181	0.700817
698.48	0.0391967	0.270809	0.666763	0.700717
698.73	0.0393179	0.271326	0.666798	0.70054
698.98	0.0393153	0.271627	0.666878	0.700527
699.24	0.0392189	0.272033	0.667209	0.700415
699.49	0.0392376	0.272556	0.667658	0.700816
699.74	0.0392294	0.273213	0.667914	0.701294
699.99	0.0392862	0.273739	0.668053	0.701552
700.24	0.0393343	0.274154	0.668164	0.701762
700.5	0.0393212	0.274472	0.668284	0.701868
700.75	0.0392942	0.274808	0.668437	0.701922
701	0.0393204	0.274869	0.668779	0.702296
701.25	0.039329	0.275068	0.669119	0.702947
701.5	0.039322	0.275422	0.669482	0.7033
701.75	0.039391	0.275507	0.669562	0.703373
702.01	0.0393857	0.275608	0.669443	0.704012
702.26	0.0393767	0.275786	0.668965	0.704552
702.51	0.0394199	0.275808	0.669182	0.705706
702.76	0.039458	0.275486	0.669213	0.706308
703.01	0.0396356	0.275255	0.668836	0.706335
703.27	0.0397373	0.27504	0.668397	0.706237
703.52	0.0398352	0.274569	0.668108	0.706028
703.77	0.0398123	0.27425	0.668002	0.705768
704.02	0.0399113	0.274084	0.66775	0.705394
704.27	0.0397829	0.273833	0.667762	0.704955
704.52	0.0395591	0.273244	0.667774	0.704257
704.78	0.0393581	0.272538	0.667567	0.703503
705.03	0.0393067	0.272055	0.667695	0.703071
705.28	0.0393745	0.271961	0.667655	0.702887
705.53	0.039258	0.272027	0.667553	0.702821
705.78	0.0391168	0.272144	0.66776	0.702968
706.04	0.0389937	0.272219	0.668016	0.702836
706.29	0.0389436	0.272503	0.668562	0.702679
706.54	0.0389865	0.272827	0.669208	0.703066
706.79	0.0389387	0.27291	0.669632	0.703461
707.04	0.0389347	0.273038	0.670007	0.704113
707.29	0.0390664	0.273069	0.670284	0.704584
707.55	0.0390859	0.273203	0.670593	0.705284
707.8	0.0390565	0.273478	0.670713	0.70573
708.05	0.039202	0.273463	0.670741	0.706105
708.3	0.0393257	0.27358	0.670855	0.706601
708.55	0.0393872	0.273576	0.670896	0.707186
708.8	0.0395963	0.273547	0.670986	0.707434
709.05	0.0396885	0.273379	0.670713	0.707246
709.31	0.039883	0.273176	0.670484	0.706773
709.56	0.0400882	0.272959	0.670199	0.706753
709.81	0.0402612	0.272631	0.669843	0.706565
710.06	0.0406141	0.272508	0.669638	0.706495
710.31	0.0408628	0.272432	0.669708	0.70609
710.56	0.0410026	0.272243	0.669326	0.705348
710.82	0.0411503	0.271913	0.66871	0.704556
711.07	0.0411405	0.271561	0.668276	0.703644
711.32	0.0411007	0.271491	0.667917	0.702927
711.57	0.0411543	0.271675	0.667484	0.702401
711.82	0.0411689	0.271651	0.666987	0.7013
712.07	0.0411741	0.27174	0.666773	0.700415
712.32	0.0411859	0.271749	0.666655	0.699573
712.58	0.0410993	0.271596	0.666826	0.69856
712.83	0.0410456	0.271332	0.667	0.697401
713.08	0.0409862	0.270951	0.667498	0.696529
713.33	0.0408444	0.270697	0.668053	0.695537
713.58	0.0406855	0.27075	0.668629	0.69463
713.83	0.0406178	0.270825	0.669137	0.694547
714.09	0.0404637	0.270889	0.66918	0.694589
714.34	0.0403171	0.270963	0.669726	0.694544
714.59	0.0402975	0.271172	0.670883	0.694609
714.84	0.0403376	0.27133	0.671574	0.69411
715.09	0.0403446	0.271639	0.672191	0.693933
715.34	0.0403468	0.271998	0.672937	0.694088
715.59	0.0402822	0.272248	0.673402	0.694055
715.84	0.0402635	0.272491	0.67367	0.694182
716.1	0.0403428	0.272562	0.673863	0.694349
716.35	0.0402717	0.272365	0.673913	0.69431
716.6	0.0402263	0.27216	0.673563	0.694256
716.85	0.0403485	0.271921	0.673176	0.69417
717.1	0.0403665	0.271859	0.672914	0.694135
717.35	0.0403236	0.271864	0.672486	0.694127
717.6	0.0402825	0.271834	0.672303	0.693971
717.86	0.0402902	0.271897	0.672271	0.694158
718.11	0.0404315	0.272037	0.672287	0.694589
718.36	0.0403762	0.272141	0.672224	0.695187
718.61	0.0403043	0.272221	0.672032	0.696178
718.86	0.0403154	0.272227	0.671624	0.696938
719.11	0.0403314	0.272278	0.670728	0.697423
719.36	0.0404143	0.272507	0.670218	0.697584
719.61	0.040457	0.272977	0.670414	0.698563
719.87	0.0404915	0.273365	0.670472	0.699952
720.12	0.0406045	0.273641	0.670347	0.701096
720.37	0.0405029	0.27384	0.670228	0.70192
720.62	0.0403265	0.273936	0.670064	0.70248
720.87	0.0404503	0.27406	0.6704	0.703114
721.12	0.0404337	0.274161	0.670333	0.703561
721.37	0.0404706	0.274353	0.670576	0.703948
721.62	0.0405145	0.274499	0.670887	0.704782
721.88	0.0405438	0.274771	0.671196	0.705672
722.13	0.0405742	0.275103	0.671756	0.706645
722.38	0.040408	0.275252	0.672272	0.707127
722.63	0.0404413	0.275271	0.672435	0.707107
722.88	0.0404885	0.275231	0.672461	0.707205
723.13	0.0404963	0.275231	0.672489	0.707127
723.38	0.0405031	0.275386	0.672594	0.707213
723.63	0.0404769	0.275583	0.672699	0.707014
723.88	0.0404171	0.275444	0.672737	0.706588
724.14	0.0404319	0.27548	0.672481	0.706694
724.39	0.0405171	0.27538	0.672185	0.70648
724.64	0.0405937	0.27506	0.672147	0.706169
724.89	0.0406235	0.274677	0.672028	0.70551
725.14	0.0407511	0.274332	0.672245	0.705054
725.39	0.040879	0.273936	0.672418	0.704433
725.64	0.0410014	0.273494	0.672274	0.703887
725.89	0.0411042	0.272872	0.671888	0.703838
726.14	0.0412777	0.272601	0.671497	0.703672
726.39	0.0414049	0.272549	0.671704	0.703953
726.65	0.0416063	0.272662	0.672038	0.704205
726.9	0.041787	0.272665	0.672012	0.704455
727.15	0.0418735	0.272731	0.672005	0.704694
727.4	0.0419174	0.272739	0.672056	0.704667
727.65	0.0420212	0.272763	0.67223	0.704735
727.9	0.0421887	0.272708	0.672515	0.704877
728.15	0.0422965	0.272748	0.67307	0.704881
728.4	0.0423779	0.272898	0.67313	0.704422
728.65	0.0424087	0.273222	0.673388	0.704113
728.9	0.0423408	0.273611	0.673911	0.703834
729.15	0.0420892	0.274006	0.674304	0.703748
729.41	0.0419653	0.274279	0.674463	0.703354
729.66	0.0419827	0.274738	0.675106	0.703088
729.91	0.0419415	0.275272	0.675403	0.703451
730.16	0.0419663	0.276016	0.675578	0.70413
730.41	0.0418219	0.276667	0.675807	0.704605
730.66	0.0418646	0.277324	0.676007	0.704828
730.91	0.0418032	0.27763	0.675692	0.704558
731.16	0.0418427	0.277909	0.675171	0.704217
731.41	0.0419677	0.278309	0.675408	0.704082
731.66	0.0420362	0.278661	0.675673	0.704171
731.91	0.042008	0.278937	0.675198	0.704092
732.17	0.0420246	0.279267	0.674832	0.7036
732.42	0.0420241	0.279223	0.674616	0.703204
732.67	0.0420915	0.279009	0.673919	0.702803
732.92	0.042198	0.278752	0.673232	0.702219
733.17	0.0423225	0.27862	0.672604	0.701563
733.42	0.0424126	0.278416	0.672417	0.701205
733.67	0.0425841	0.278175	0.67241	0.701134
733.92	0.0426893	0.278104	0.672636	0.70135
734.17	0.0427682	0.277959	0.67275	0.701217
734.42	0.0428577	0.277467	0.672548	0.700927
734.67	0.0429674	0.276821	0.67248	0.700571
734.92	0.0431444	0.276385	0.672362	0.700608
735.17	0.0433251	0.27601	0.672082	0.700486
735.42	0.0433284	0.275535	0.671582	0.700387
735.68	0.0433694	0.275032	0.671271	0.700393
735.93	0.0433244	0.274554	0.670883	0.700329
736.18	0.0432912	0.274309	0.670718	0.700169
736.43	0.0432182	0.274079	0.670849	0.699928
736.68	0.0431412	0.273818	0.671068	0.699903
736.93	0.0431091	0.273721	0.671515	0.699673
737.18	0.0432379	0.273987	0.672198	0.699867
737.43	0.0432776	0.274168	0.672558	0.699812
737.68	0.0432344	0.274306	0.672612	0.699554
737.93	0.0431493	0.274533	0.672721	0.699684
738.18	0.0431649	0.275225	0.672938	0.70028
738.43	0.0430449	0.275581	0.673008	0.700929
738.68	0.0430414	0.275825	0.672989	0.701675
738.93	0.0431839	0.276046	0.672483	0.70245
739.18	0.0432988	0.276321	0.672098	0.703105
739.43	0.0433454	0.276534	0.671916	0.703846
739.68	0.0434324	0.276556	0.672063	0.704594
739.94	0.0434313	0.276355	0.671766	0.704681
740.19	0.0435077	0.276197	0.671581	0.704897
740.44	0.0435938	0.275929	0.671272	0.70526
740.69	0.0435516	0.275681	0.671244	0.705534
740.94	0.0432761	0.275392	0.671102	0.705652
741.19	0.0431135	0.275122	0.670997	0.705774
741.44	0.0431123	0.274832	0.671227	0.705814
741.69	0.0430077	0.274707	0.671688	0.706104
741.94	0.042906	0.274588	0.671877	0.706394
742.19	0.042844	0.274511	0.671985	0.70632
742.44	0.0427875	0.274303	0.672457	0.706263
742.69	0.0426686	0.273942	0.672651	0.706086
742.94	0.0425694	0.273475	0.672325	0.705463
743.19	0.04278	0.273144	0.672355	0.70503
743.44	0.0428092	0.272837	0.67293	0.705172
743.69	0.0427037	0.272698	0.673441	0.704892
743.94	0.0426157	0.272669	0.673672	0.704807
744.19	0.0425443	0.272786	0.673988	0.70492
744.44	0.0424595	0.272824	0.673824	0.704876
744.69	0.0425304	0.273219	0.673411	0.704539
744.94	0.0426149	0.273812	0.673099	0.704278
745.19	0.0427579	0.274428	0.673058	0.704226
745.44	0.0427683	0.274821	0.67324	0.704431
745.7	0.0428819	0.275279	0.673213	0.704414
745.95	0.0430533	0.275721	0.673129	0.704427
746.2	0.0431072	0.276009	0.67317	0.704268
746.45	0.0431524	0.276087	0.673434	0.704159
746.7	0.0432358	0.27626	0.673491	0.70386
746.95	0.0433458	0.276417	0.673403	0.70398
747.2	0.0434071	0.276213	0.672693	0.703803
747.45	0.0434329	0.275901	0.671692	0.703645
747.7	0.0435705	0.275597	0.671204	0.703196
747.95	0.0434426	0.274946	0.67044	0.702363
748.2	0.0434352	0.274418	0.670152	0.701748
748.45	0.0435159	0.273697	0.670123	0.701532
748.7	0.0436793	0.273223	0.670438	0.701286
748.95	0.0439022	0.273043	0.670829	0.701007
749.2	0.0440249	0.272991	0.671196	0.700888
749.45	0.0439585	0.272728	0.671756	0.700173
749.7	0.0438987	0.272575	0.672199	0.69943
749.95	0.0439243	0.272372	0.672491	0.698997
750.2	0.0439951	0.272362	0.672776	0.698851
750.45	0.0439558	0.272343	0.673196	0.698665
750.7	0.043931	0.272726	0.673721	0.698681
750.95	0.044081	0.273278	0.674249	0.698796
751.2	0.0442224	0.273621	0.674817	0.698969
751.45	0.0441205	0.274022	0.675295	0.699204
751.7	0.0440585	0.274383	0.67553	0.699107
751.95	0.0440521	0.274617	0.675173	0.699341
752.2	0.0439784	0.274866	0.674928	0.699927
752.45	0.0438952	0.275207	0.67469	0.70051
752.7	0.0438807	0.275558	0.674506	0.701483
752.95	0.0437743	0.275968	0.674388	0.702657
753.2	0.0437809	0.276517	0.674413	0.703781
753.45	0.0437484	0.276709	0.674418	0.704734
753.7	0.0436159	0.27695	0.674268	0.705267
753.95	0.0436212	0.277192	0.673776	0.70562
754.2	0.0435984	0.277364	0.672925	0.705858
754.45	0.0436569	0.277428	0.672342	0.706265
754.7	0.0436124	0.277223	0.671748	0.706652
754.95	0.0436767	0.276947	0.671195	0.706871
755.2	0.0436451	0.276536	0.671081	0.707736
755.45	0.0435241	0.276047	0.671571	0.708889
755.7	0.0434562	0.275386	0.671758	0.708884
755.95	0.0435348	0.274839	0.671552	0.708791
756.2	0.0435539	0.27444	0.671057	0.708932
756.45	0.0436612	0.274197	0.670603	0.708671
756.7	0.0438339	0.274214	0.670751	0.708607
756.95	0.0439131	0.274242	0.670559	0.708941
757.2	0.0439924	0.274338	0.670479	0.708979
757.45	0.044127	0.274245	0.670638	0.708815
757.7	0.0442949	0.274344	0.670844	0.70852
757.95	0.0444449	0.274247	0.670861	0.707646
758.2	0.0444252	0.274436	0.671205	0.706761
758.45	0.0444763	0.274675	0.671782	0.706034
758.7	0.0446517	0.274951	0.67184	0.704932
758.95	0.044728	0.275316	0.672228	0.704192
759.2	0.0447972	0.27556	0.671803	0.702764
759.45	0.0449211	0.275663	0.670965	0.701446
759.7	0.0449238	0.275532	0.670762	0.700061
759.95	0.0449312	0.275316	0.670353	0.698941
760.2	0.0451688	0.275726	0.670546	0.698321
760.45	0.0451878	0.276032	0.671342	0.697649
760.7	0.04527	0.276246	0.67178	0.696617
760.95	0.0453772	0.276393	0.67197	0.696119
761.2	0.0454186	0.276435	0.672026	0.695902
761.45	0.0454202	0.276414	0.67235	0.695345
761.7	0.045546	0.276414	0.67223	0.695048
761.95	0.0457499	0.276403	0.672165	0.695353
762.2	0.0458157	0.276703	0.672494	0.695978
762.45	0.0459655	0.27709	0.673163	0.696631
762.7	0.0462549	0.277362	0.673721	0.696858
762.95	0.0466201	0.277575	0.674488	0.697057
763.2	0.0466229	0.277569	0.674965	0.696989
763.45	0.0466015	0.277939	0.675353	0.697161
763.7	0.0466781	0.278487	0.675792	0.697677
763.95	0.0466425	0.278683	0.676135	0.69912
764.2	0.046598	0.27888	0.676499	0.700438
764.44	0.0466082	0.278982	0.676678	0.701461
764.69	0.0467251	0.279017	0.677274	0.702943
764.94	0.046609	0.278975	0.677588	0.704332
765.19	0.0465334	0.279131	0.677883	0.70574
765.44	0.0462805	0.279339	0.678116	0.706794
765.69	0.0460772	0.279777	0.678103	0.707386
765.94	0.0460531	0.280096	0.677799	0.707752
766.19	0.0459685	0.280265	0.67725	0.707759
[truncated: 1,161 more rows]
