# Supplementary material for: Cuticular modified air sacs underlie white coloration in the olive fruit fly, Bactrocera oleae
Source: Commun Biol. 2021 Jul 16;4:881. doi: 10.1038/s42003-021-02396-4 (PMC8285419; doi:10.1038/s42003-021-02396-4)
Supplement: Supplementary file 6 — Supplementary Data 3 [file 42003_2021_2396_MOESM6_ESM.xlsx]

## Sheet: fig 8 j
Absorption spectra (fig. 8 j)
intact	intact+oil	removed	cleaned+oil
4.70344	3.29244	0.910498	0.89082
3.27613	3.02766	0.902281	0.882787
3.08648	2.93835	0.894147	0.875679
2.9009	2.93694	0.887493	0.869526
2.77146	2.86967	0.882183	0.863438
2.63481	2.74221	0.873429	0.857301
2.54038	2.63817	0.864731	0.851797
2.50877	2.50776	0.857435	0.846175
2.46671	2.44749	0.850396	0.840357
2.40953	2.37716	0.84385	0.834409
2.36195	2.29824	0.838066	0.828818
2.29754	2.24636	0.833079	0.824715
2.27947	2.22568	0.829955	0.821003
2.25554	2.19718	0.826281	0.818208
2.24844	2.16788	0.824045	0.816182
2.23254	2.15567	0.821667	0.813711
2.20753	2.13233	0.8182	0.811037
2.19923	2.11603	0.815805	0.809207
2.19207	2.09694	0.813966	0.807253
2.2078	2.11219	0.812827	0.806188
2.22309	2.12911	0.810924	0.805298
2.25467	2.16062	0.812237	0.805909
2.31042	2.22675	0.815687	0.807478
2.36102	2.26807	0.818086	0.809227
2.4064	2.30561	0.820524	0.809863
2.4785	2.33702	0.823213	0.81149
2.53178	2.35074	0.824896	0.812708
2.52827	2.37323	0.826857	0.814215
2.5536	2.40128	0.829593	0.815843
2.56366	2.44382	0.831768	0.817552
2.54806	2.43975	0.834016	0.818658
2.58526	2.44759	0.837051	0.820589
2.60305	2.46507	0.840121	0.822641
2.61633	2.48132	0.843649	0.825601
2.62978	2.4995	0.847118	0.829047
2.60598	2.52227	0.85194	0.832333
2.62644	2.55901	0.856307	0.834822
2.61397	2.56905	0.859584	0.837347
2.64499	2.58663	0.862237	0.84009
2.66186	2.58396	0.864654	0.842256
2.64616	2.56463	0.867221	0.844727
2.65085	2.58682	0.871294	0.847989
2.65974	2.59747	0.876528	0.850727
2.64204	2.60946	0.880868	0.852879
2.62039	2.59197	0.885049	0.855044
2.61682	2.57646	0.890126	0.857753
2.56737	2.56001	0.89371	0.860332
2.56315	2.5111	0.898293	0.863788
2.53594	2.46385	0.903578	0.867472
2.52588	2.45049	0.908327	0.871325
2.56477	2.47228	0.914746	0.876613
2.57887	2.45622	0.922025	0.882396
2.61192	2.48192	0.928818	0.888168
2.60356	2.46546	0.93354	0.892761
2.68447	2.48539	0.940545	0.89858
2.77192	2.50648	0.948217	0.90348
2.85509	2.55995	0.955636	0.908341
2.90344	2.641	0.962729	0.913542
2.88383	2.6291	0.969291	0.91862
2.83221	2.70495	0.976919	0.924837
2.91303	2.78182	0.9851	0.930519
2.943	2.77845	0.991243	0.935906
2.87159	2.73727	0.997173	0.940894
2.7363	2.6942	1.00221	0.944037
2.6564	2.63529	1.00591	0.948095
2.60915	2.62655	1.01156	0.952932
2.52898	2.64111	1.01757	0.957853
2.50866	2.69054	1.02468	0.963269
2.49924	2.75959	1.03178	0.968619
2.48436	2.8184	1.04012	0.974493
2.51908	2.98187	1.04978	0.980812
2.54151	3.0401	1.05777	0.986243
2.54692	2.93885	1.06581	0.991269
2.54819	2.84048	1.07301	0.996455
2.51638	2.77627	1.08011	1.00162
2.50797	2.73862	1.08848	1.00756
2.53147	2.82219	1.09811	1.01455
2.55207	2.85005	1.10625	1.02174
2.55377	2.80955	1.11472	1.02795
2.56887	2.76647	1.12319	1.03496
2.5682	2.73455	1.13108	1.04165
2.56916	2.74731	1.14315	1.0485
2.56388	2.7307	1.15259	1.05435
2.56837	2.66555	1.16082	1.05982
2.63303	2.63224	1.16984	1.06621
2.69245	2.60153	1.17719	1.07269
2.72385	2.56176	1.18389	1.07776
2.65977	2.52141	1.18937	1.0822
2.6675	2.51758	1.19816	1.08809
2.66187	2.54679	1.20813	1.09451
2.6867	2.58866	1.2159	1.1
2.71935	2.62621	1.22208	1.10425
2.77331	2.64241	1.22821	1.10954
2.7965	2.65717	1.23116	1.11528
2.75589	2.62245	1.23402	1.11832
2.74115	2.57744	1.23849	1.12025
2.74684	2.63983	1.24204	1.12181
2.76686	2.69043	1.24675	1.12485
2.77901	2.70694	1.25105	1.12765
2.7669	2.71482	1.25432	1.12932
2.77348	2.7784	1.25684	1.13061
2.73512	2.72842	1.26173	1.13098
2.76505	2.71157	1.26685	1.1326
2.70846	2.6924	1.27062	1.13322
2.73472	2.72084	1.27302	1.13663
2.72247	2.67275	1.27336	1.14023
2.7102	2.58827	1.27733	1.14237
2.72765	2.57692	1.28277	1.14499
2.79145	2.55171	1.28435	1.14825
2.76252	2.51689	1.28289	1.15114
2.69555	2.50843	1.28401	1.15342
2.69922	2.55266	1.28859	1.15551
2.65915	2.57272	1.29068	1.15747
2.62509	2.59881	1.2929	1.15742
2.59587	2.60609	1.29588	1.15754
2.61927	2.66663	1.3002	1.15909
2.6311	2.75379	1.30446	1.1609
2.64182	2.77254	1.30585	1.16088
2.74528	2.82679	1.3073	1.15951
2.70085	2.8233	1.30701	1.1598
2.65783	2.76752	1.30649	1.1587
2.64553	2.74116	1.30556	1.15603
2.65899	2.68874	1.30487	1.15285
2.71719	2.69895	1.30332	1.15109
2.75528	2.79972	1.30282	1.15159
2.79679	2.7921	1.2991	1.14852
2.77423	2.83647	1.29522	1.14255
2.87839	2.94855	1.29494	1.13995
3.04518	3.05	1.29365	1.13519
3.12334	3.07884	1.29276	1.1291
3.10916	2.97773	1.28772	1.12351
3.22493	2.90803	1.28443	1.11893
3.3367	2.87889	1.2827	1.11384
3.34512	2.79906	1.27731	1.10811
2.99221	2.66334	1.27079	1.10026
2.85168	2.57886	1.26677	1.0936
2.92332	2.52621	1.26288	1.08827
2.9133	2.45613	1.25736	1.08104
3.01118	2.44465	1.25279	1.07443
3.0052	2.43213	1.24646	1.06655
2.93402	2.38024	1.23448	1.05934
2.87079	2.32692	1.22024	1.04997
2.86102	2.2969	1.2077	1.03815
2.90135	2.27081	1.1956	1.02709
3.00337	2.26464	1.18047	1.01565
2.95095	2.23301	1.16588	1.00435
2.92399	2.2178	1.14961	0.990513
2.93095	2.22758	1.13332	0.975857
2.93682	2.225	1.11675	0.962025
2.91788	2.19565	1.1005	0.947693
2.92717	2.18729	1.08249	0.93282
2.94441	2.18156	1.06296	0.919174
2.99762	2.15482	1.04214	0.906345
2.97105	2.10759	1.02159	0.892315
2.899	2.06766	1.00201	0.878149
2.80124	2.04582	0.982366	0.863374
2.65869	2.01427	0.961349	0.848152
2.52678	1.98843	0.940542	0.832546
2.45466	1.96848	0.920874	0.817273
2.40978	1.94733	0.902583	0.802396
2.33218	1.91356	0.882635	0.787293
2.30156	1.88657	0.863586	0.773351
2.29339	1.86318	0.845726	0.759602
2.29181	1.84307	0.829034	0.747117
2.27119	1.81808	0.812778	0.734617
2.2667	1.79656	0.797794	0.722351
2.264	1.77251	0.783294	0.711386
2.23138	1.74553	0.769837	0.701745
2.21748	1.71989	0.756587	0.691531
2.2301	1.6958	0.743681	0.681257
2.23961	1.67563	0.731526	0.671997
2.24162	1.66209	0.720153	0.663696
2.24316	1.65202	0.709302	0.65519
2.25476	1.64045	0.698958	0.646662
2.26258	1.63338	0.689781	0.639104
2.30121	1.62502	0.681314	0.633378
2.3026	1.60961	0.67297	0.627392
2.28604	1.5956	0.665714	0.62181
2.26837	1.58572	0.658792	0.61613
2.27409	1.57712	0.652288	0.611349
2.27178	1.56533	0.646071	0.606624
2.27131	1.55378	0.639673	0.602044
2.25935	1.54398	0.634315	0.598011
2.25658	1.53791	0.629358	0.594624
2.26388	1.53031	0.625126	0.59146
2.24759	1.52091	0.621599	0.588153
2.22535	1.51422	0.617946	0.585386
2.19011	1.50641	0.614054	0.582466
2.18003	1.49826	0.610098	0.580263
2.17088	1.49044	0.606411	0.577548
2.16798	1.48279	0.603534	0.574837
2.16456	1.47396	0.600396	0.572255
2.1643	1.46339	0.596999	0.569896
2.15632	1.45671	0.59422	0.567776
2.15342	1.45163	0.591304	0.56558
2.16118	1.44669	0.58816	0.563137
2.17338	1.43808	0.585898	0.561202
2.19644	1.43324	0.583761	0.559473
2.22583	1.42852	0.580949	0.558164
2.25733	1.4225	0.578172	0.557533
2.29352	1.415	0.576113	0.556667
2.31352	1.4074	0.574003	0.555201
2.34458	1.40495	0.572492	0.553908
2.37521	1.40287	0.571222	0.552804
2.36464	1.39604	0.569294	0.551846
2.34075	1.39162	0.567462	0.550809
2.32757	1.38719	0.5658	0.549518
2.29841	1.38044	0.564561	0.548107
2.27128	1.373	0.56287	0.546476
2.27834	1.36665	0.56119	0.545502
2.2799	1.36323	0.559944	0.544102
2.26352	1.35797	0.558238	0.542575
2.2524	1.35233	0.556859	0.541483
2.24177	1.34624	0.556252	0.540503
2.22729	1.33676	0.555479	0.539933
2.20764	1.32754	0.555093	0.53878
2.20912	1.32009	0.553568	0.536923
2.21146	1.31384	0.552249	0.535057
2.20691	1.30955	0.551049	0.533269
2.21769	1.30479	0.5497	0.531568
2.22867	1.29701	0.54821	0.529809
2.226	1.29012	0.546918	0.528077
2.22391	1.28223	0.545908	0.526205
2.23454	1.27718	0.544745	0.524813
2.23294	1.2714	0.543624	0.522735
2.22669	1.2676	0.542356	0.520775
2.20987	1.26121	0.540428	0.518911
2.21802	1.25629	0.538828	0.51775
2.22866	1.25289	0.537641	0.51609
2.2398	1.25146	0.536707	0.51432
2.26022	1.2523	0.535778	0.513221
2.2797	1.25219	0.534245	0.512304
2.28198	1.24774	0.533054	0.511269
2.27003	1.24644	0.531635	0.510171
2.26559	1.24495	0.529932	0.508999
2.25322	1.24124	0.528575	0.507862
2.23703	1.23709	0.527078	0.5078
2.20778	1.23454	0.52565	0.506559
2.21302	1.2326	0.524632	0.504939
2.2446	1.2315	0.523808	0.503895
2.2545	1.22868	0.522587	0.502952
2.25202	1.22609	0.520775	0.501515
2.24689	1.22282	0.519492	0.500346
2.2462	1.21797	0.518096	0.497985
2.25202	1.21288	0.516434	0.496312
2.26774	1.20934	0.514278	0.495634
2.29849	1.2069	0.512046	0.494939
2.31739	1.20488	0.510072	0.493369
2.33999	1.20069	0.508091	0.490795
2.36252	1.19813	0.505744	0.489085
2.39457	1.1959	0.504201	0.48773
2.41751	1.19224	0.502939	0.486701
2.38213	1.18622	0.5015	0.484807
2.34737	1.18119	0.499563	0.482372
2.31073	1.17583	0.497143	0.479986
2.27049	1.17024	0.495101	0.477694
2.24384	1.16662	0.493333	0.475395
2.21558	1.16363	0.491477	0.473198
2.18301	1.16136	0.489804	0.470524
2.14799	1.15778	0.487747	0.46788
2.13236	1.15652	0.485898	0.465595
2.09326	1.15383	0.484407	0.463238
2.07621	1.15162	0.482645	0.461291
2.07021	1.15201	0.481268	0.459476
2.05056	1.14967	0.479032	0.457612
2.03243	1.14738	0.477215	0.455911
2.03011	1.1462	0.475445	0.454086
2.03539	1.14368	0.473647	0.452277
2.03155	1.13936	0.472175	0.45026
2.02103	1.13649	0.470525	0.447998
2.02437	1.13439	0.468625	0.445834
2.03633	1.13359	0.466445	0.443674
2.02373	1.13103	0.463766	0.441367
2.00413	1.12596	0.461375	0.439609
2.00596	1.12109	0.45909	0.438242
2.01905	1.11822	0.457227	0.436169
2.02751	1.11811	0.455611	0.43423
2.04069	1.11803	0.454346	0.432765
2.06083	1.11702	0.452231	0.431287
2.07361	1.11591	0.450142	0.429899
2.07574	1.11393	0.448053	0.428161
2.07286	1.11468	0.44629	0.426813
2.0796	1.11256	0.444955	0.425429
2.09057	1.1088	0.443588	0.42446
2.09715	1.10721	0.442208	0.424166
2.12107	1.1095	0.441561	0.423078
2.13117	1.10991	0.441119	0.42197
2.12034	1.10728	0.439956	0.420865
2.09919	1.10354	0.438764	0.419351
2.0885	1.09986	0.438074	0.417365
2.08484	1.09866	0.43765	0.415595
2.07376	1.09672	0.436336	0.41339
2.07263	1.09507	0.434501	0.411664
2.0836	1.0938	0.432322	0.40984
2.10685	1.09385	0.430326	0.407462
2.12223	1.09388	0.428477	0.405322
2.13107	1.09063	0.426204	0.403001
2.1476	1.08746	0.423882	0.400923
2.16682	1.0821	0.42267	0.39898
2.18127	1.08002	0.421945	0.397168
2.17466	1.07779	0.420218	0.394734
2.18319	1.07587	0.418487	0.393105
2.18868	1.07437	0.416912	0.391827
2.203	1.07273	0.415862	0.390166
2.18377	1.07075	0.414796	0.388267
2.1598	1.068	0.414039	0.386226
2.1294	1.06698	0.412906	0.384815
2.11234	1.06707	0.411986	0.383735
2.11071	1.06687	0.410905	0.382369
2.08573	1.06573	0.409811	0.381253
2.06786	1.06534	0.408429	0.380444
2.05403	1.06631	0.407517	0.380075
2.04167	1.06515	0.406583	0.37952
2.04772	1.06562	0.40603	0.379175
2.05432	1.0668	0.405473	0.378621
2.05185	1.06652	0.404713	0.377614
2.02924	1.06468	0.403701	0.376663
2.02331	1.06464	0.403002	0.375893
2.01191	1.06406	0.401845	0.375293
2.01279	1.0623	0.400633	0.374628
1.99446	1.06037	0.399224	0.373585
2.00576	1.05918	0.398366	0.373093
2.01934	1.05881	0.397626	0.372407
2.01637	1.05817	0.396885	0.37119
2.01147	1.05708	0.395957	0.369867
2.01032	1.05598	0.394727	0.368176
2.00205	1.05345	0.393497	0.365744
2.00642	1.05334	0.392418	0.363585
2.0149	1.05324	0.391033	0.361816
2.02234	1.05185	0.389933	0.360474
2.03993	1.05	0.388956	0.358706
2.05133	1.04715	0.387104	0.357056
2.04491	1.0452	0.385673	0.355567
2.03045	1.04434	0.384589	0.353745
2.01745	1.04288	0.383835	0.352228
2.00508	1.04043	0.382293	0.350899
2.01509	1.03892	0.381475	0.349501
2.02832	1.0375	0.380929	0.347495
2.02349	1.03582	0.379239	0.345758
2.00864	1.03507	0.377887	0.344141
2.01641	1.0358	0.377068	0.342609
2.02616	1.03629	0.375897	0.341013
2.03135	1.0368	0.374626	0.33916
2.03109	1.03487	0.373138	0.338017
2.02769	1.03025	0.371134	0.335913
2.0293	1.02663	0.368988	0.333963
2.02858	1.02345	0.367875	0.332928
2.01798	1.0222	0.366763	0.332104
2.01772	1.02146	0.365359	0.330831
2.03599	1.02095	0.364707	0.330048
2.04276	1.02034	0.364004	0.329069
2.05238	1.01803	0.363225	0.328051
2.04485	1.0163	0.362523	0.327223
2.05073	1.0157	0.36226	0.326755
2.05342	1.01453	0.36191	0.326787
2.07051	1.01313	0.361873	0.326416
2.06928	1.01182	0.361584	0.325367
2.0514	1.0127	0.361304	0.324654
2.02891	1.01251	0.360744	0.323866
2.04121	1.01384	0.360539	0.323343
2.04766	1.01443	0.360549	0.323095
2.04954	1.01406	0.360245	0.322434
2.06486	1.01404	0.359545	0.321082
2.05845	1.01356	0.358612	0.319837
2.02874	1.01118	0.35756	0.319193
2.02073	1.00994	0.357029	0.318884
2.00925	1.00695	0.356536	0.319119
2.02034	1.0057	0.355729	0.318784
2.01383	1.00391	0.354526	0.318097
2.0248	1.00456	0.353935	0.317831
2.01377	1.00519	0.354434	0.317443
2.01614	1.00608	0.354293	0.316573
2.01902	1.0064	0.354038	0.315773
2.02092	1.00723	0.35317	0.315258
2.01775	1.00734	0.352436	0.314392
2.02213	1.00731	0.351552	0.313864
2.03122	1.00699	0.350983	0.313774
2.04658	1.00748	0.350919	0.31367
2.06373	1.00828	0.350523	0.313148
2.06754	1.00735	0.34966	0.312297
2.0634	1.00643	0.349223	0.311897
2.06953	1.00761	0.348768	0.311899
2.07221	1.00813	0.348749	0.311667
2.08764	1.00769	0.347969	0.311489
2.10979	1.00818	0.3474	0.310843
2.12674	1.00825	0.347008	0.310046
2.13856	1.00874	0.346502	0.309437
2.15648	1.01202	0.346882	0.309137
2.17949	1.0134	0.347059	0.308263
2.17975	1.01245	0.346678	0.306927
2.18604	1.0117	0.34598	0.305728
2.17118	1.00957	0.345442	0.304794
2.15743	1.0094	0.344806	0.303701
2.13243	1.00747	0.3436	0.302471
2.11177	1.00438	0.342787	0.301549
2.08951	1.00288	0.342457	0.300608
2.06634	1.0003	0.34168	0.299362
2.06129	0.998613	0.340825	0.298378
2.05092	0.996489	0.340338	0.297692
2.05117	0.994668	0.339798	0.29727
2.0372	0.993352	0.339754	0.296713
2.03507	0.991671	0.339539	0.296535
2.0251	0.988911	0.339465	0.296553
2.02274	0.986903	0.339289	0.296267
2.01138	0.986389	0.339193	0.296001
2.00478	0.986062	0.339129	0.295957
1.99583	0.983946	0.338682	0.29559
1.99411	0.982395	0.338343	0.295072
1.99146	0.979981	0.338174	0.294795
1.99629	0.976814	0.337498	0.294129
2.00181	0.975308	0.336658	0.293358
1.99717	0.97461	0.336091	0.293079
1.99029	0.972316	0.335385	0.292586
1.99076	0.971846	0.335077	0.292377
2.00397	0.971051	0.335547	0.292366
2.00461	0.970974	0.33567	0.292111
2.00185	0.971426	0.33593	0.29199
2.0062	0.972624	0.336297	0.291662
2.00231	0.974189	0.336649	0.291652
1.99192	0.972884	0.336455	0.291467
1.98013	0.970896	0.336154	0.291593
1.98533	0.969907	0.33597	0.291661
1.98179	0.970033	0.336231	0.291177
1.98115	0.969302	0.336605	0.290932
1.99511	0.96916	0.33711	0.290885
2.0096	0.968921	0.337102	0.290322
2.01975	0.968486	0.337118	0.289883
2.01939	0.967734	0.337169	0.289571
2.00431	0.965945	0.337131	0.290093
2.00107	0.965492	0.337069	0.290287
1.9978	0.965356	0.337085	0.28963
2.03034	0.965869	0.336594	0.289316
2.04144	0.967112	0.336205	0.289158
2.05339	0.967	0.335461	0.288369
2.07528	0.966909	0.335233	0.288092
2.10522	0.966691	0.335391	0.287997
2.1156	0.964482	0.334862	0.287289
2.13408	0.962486	0.334263	0.286548
2.14944	0.961201	0.333716	0.28599
2.15581	0.959928	0.333176	0.285196
2.18547	0.958711	0.332492	0.284507
2.1988	0.956413	0.3316	0.283617
2.18535	0.954233	0.331371	0.28296
2.15522	0.953442	0.331048	0.282106
2.14311	0.952523	0.330061	0.281184
2.14772	0.95177	0.329077	0.280572
2.13037	0.950021	0.328268	0.279881
2.10425	0.949091	0.327954	0.279238
2.06868	0.948309	0.328424	0.278491
2.06581	0.947408	0.327893	0.278159
2.05173	0.945708	0.327112	0.277913
2.04525	0.944405	0.326247	0.277519
2.03853	0.943358	0.325271	0.276993
2.02778	0.942248	0.324327	0.276344
2.01389	0.940848	0.323857	0.276024
1.99811	0.937952	0.323356	0.275383
1.99133	0.934287	0.322952	0.275009
1.97794	0.930506	0.322163	0.274638
1.97581	0.928956	0.321852	0.274081
1.97306	0.928236	0.321591	0.2736
1.97784	0.926329	0.32113	0.273667
1.97595	0.926006	0.321235	0.274389
1.9821	0.92567	0.321882	0.274765
1.97235	0.925807	0.322135	0.275025
1.97797	0.926186	0.322221	0.275443
1.99046	0.925177	0.322243	0.275793
1.99361	0.925631	0.322651	0.276774
1.99413	0.925675	0.323362	0.277282
2.02407	0.927605	0.324049	0.278117
2.05057	0.930789	0.324894	0.278925
2.07026	0.933465	0.325453	0.279028
2.08994	0.934125	0.325498	0.278969
2.10671	0.934914	0.325148	0.2789
2.11773	0.935983	0.324549	0.278674
2.1148	0.936244	0.324547	0.278781
2.10333	0.93625	0.324417	0.27896
2.07506	0.935443	0.323869	0.279048
2.068	0.936741	0.323411	0.278597
2.06178	0.938974	0.32292	0.277743
2.05588	0.939402	0.322128	0.276845
2.03131	0.937718	0.320429	0.275521
1.99954	0.936785	0.319214	0.274206
1.97551	0.93581	0.318972	0.273763
1.94129	0.933743	0.318359	0.272913
1.90804	0.930128	0.31723	0.271641
1.88863	0.926842	0.316654	0.270678
1.87771	0.924496	0.315629	0.269925
1.87009	0.922066	0.314661	0.269526
1.86805	0.919945	0.314025	0.269063
1.85434	0.918932	0.313567	0.268715
1.84118	0.917323	0.313167	0.268142
1.83641	0.915931	0.312431	0.267486
1.83613	0.914662	0.312386	0.266884
1.84601	0.913191	0.312809	0.26678
1.84716	0.911786	0.313491	0.266727
1.8535	0.912106	0.314719	0.26718
1.8695	0.912336	0.315747	0.26709
1.89537	0.912378	0.316173	0.267318
1.91115	0.913511	0.316372	0.267377
1.92726	0.915501	0.316492	0.267308
1.94889	0.917253	0.31614	0.267064
1.97486	0.920152	0.316649	0.267001
1.99701	0.921845	0.317409	0.267312
2.00741	0.921888	0.317413	0.267065
2.0361	0.921259	0.316897	0.266596
2.04276	0.918637	0.316386	0.265689
2.05145	0.917027	0.315877	0.265038
2.03425	0.915249	0.314758	0.264402
2.03032	0.912029	0.313619	0.264029
2.02214	0.910103	0.312439	0.263636
2.00508	0.907103	0.311147	0.262779
1.98458	0.904342	0.310204	0.261895
1.97733	0.901276	0.309286	0.261429
1.97027	0.898317	0.308354	0.260549
1.95171	0.895802	0.307338	0.259648
1.92653	0.893893	0.306663	0.258968
1.90817	0.891344	0.306097	0.259072
1.88717	0.891001	0.306046	0.25895
1.87025	0.890985	0.305559	0.258193
1.85651	0.890416	0.305145	0.257991
1.85152	0.890873	0.304859	0.258499
1.84418	0.889704	0.304234	0.258598
1.83077	0.887784	0.303562	0.25829
1.82844	0.888882	0.303804	0.25835
1.83629	0.890927	0.303876	0.25869
1.84582	0.892916	0.304489	0.258882
1.85464	0.894117	0.305081	0.259298
1.86736	0.894014	0.3051	0.259519
1.87936	0.893648	0.304647	0.259536
1.8874	0.894175	0.305136	0.260042
1.89973	0.894318	0.305524	0.260422
1.89487	0.893859	0.305659	0.260724
1.90281	0.891948	0.305997	0.26097
1.91881	0.892394	0.306568	0.26131
1.928	0.893656	0.306621	0.261484
1.93856	0.893522	0.30688	0.261994
1.9403	0.892785	0.306997	0.262054
1.94022	0.891676	0.306477	0.262379
1.95431	0.89048	0.305891	0.26281
1.95712	0.889518	0.305455	0.262709
1.95008	0.887622	0.305371	0.262244
1.95315	0.885817	0.304864	0.262145
1.95164	0.882699	0.304015	0.261946
1.95675	0.880933	0.303615	0.261195
1.96209	0.878741	0.303415	0.259849
1.95935	0.877501	0.303015	0.259324
1.94916	0.877817	0.302373	0.258522
1.94672	0.877836	0.301289	0.257878
1.94139	0.877946	0.300364	0.257595
1.93315	0.87706	0.300159	0.257312
1.92059	0.875548	0.299736	0.257063
1.91512	0.874734	0.298683	0.256115
1.92558	0.87312	0.298104	0.254815
1.91402	0.871248	0.298352	0.253933
1.89399	0.869778	0.298078	0.253221
1.88259	0.868912	0.298016	0.25275
1.88197	0.867508	0.297893	0.252158
1.89332	0.867047	0.297463	0.251801
1.90091	0.866518	0.297344	0.251257
1.90429	0.866026	0.2975	0.250581
1.90651	0.865637	0.296879	0.249592
1.90254	0.864286	0.295913	0.248433
1.90352	0.86278	0.295174	0.247641
1.90017	0.862382	0.294744	0.247311
1.89842	0.862017	0.294696	0.247297
1.88843	0.864092	0.294858	0.246995
1.88632	0.865909	0.294977	0.246904
1.89738	0.865836	0.295481	0.246849
1.90503	0.865753	0.295567	0.246908
1.90656	0.866477	0.295104	0.246387
1.91449	0.869539	0.294817	0.245831
1.92149	0.872545	0.295293	0.245671
1.9302	0.875414	0.295287	0.246044
1.93897	0.877905	0.295343	0.246594
1.9483	0.879013	0.294959	0.247279
1.97135	0.879245	0.294164	0.247381
1.97169	0.879013	0.293615	0.247393
1.9697	0.87768	0.292864	0.247373
1.97241	0.876864	0.291802	0.247106
1.96399	0.875902	0.291306	0.2477
1.95761	0.873053	0.291127	0.247764
1.94375	0.871143	0.290668	0.247019
1.92115	0.870007	0.290388	0.246576
1.90388	0.866631	0.290272	0.246625
1.88223	0.863736	0.28987	0.246433
1.86871	0.861434	0.289384	0.24671
1.86525	0.859643	0.289096	0.247218
1.85715	0.857666	0.28806	0.246875
1.85446	0.855174	0.287228	0.246444
1.85786	0.853257	0.286799	0.246446
1.87033	0.851406	0.286836	0.246101
1.87566	0.849776	0.286847	0.245193
1.85956	0.846971	0.286813	0.244375
1.84866	0.844576	0.286601	0.243799
1.84783	0.843588	0.286105	0.242846
1.86464	0.843669	0.285771	0.242634
1.86374	0.842479	0.285588	0.242341
1.8666	0.841461	0.285396	0.241607
1.87577	0.84244	0.285362	0.241151
1.87972	0.843828	0.285317	0.240931
1.87911	0.845769	0.285153	0.24089
1.88301	0.848209	0.285122	0.241208
1.88747	0.849298	0.285295	0.241399
1.90483	0.850387	0.285625	0.241911
1.91973	0.850279	0.285476	0.24158
1.95001	0.851036	0.285418	0.241496
1.96541	0.852417	0.285122	0.241395
1.9589	0.851499	0.284245	0.241358
1.95513	0.851423	0.283312	0.241149
1.94914	0.849713	0.28208	0.240945
1.94696	0.848824	0.281782	0.240411
1.93662	0.847596	0.281137	0.239929
1.92125	0.845424	0.280661	0.239771
1.89202	0.843191	0.280431	0.239332
1.87399	0.839297	0.280721	0.238605
1.865	0.834526	0.280723	0.237797
1.84435	0.831083	0.280257	0.237217
1.82628	0.828028	0.280077	0.236563
1.81375	0.826305	0.280133	0.236312
1.8026	0.824575	0.280458	0.236481
1.80919	0.823729	0.280175	0.236961
1.81506	0.82282	0.279312	0.236943
1.82076	0.819924	0.278514	0.236643
1.83133	0.817003	0.27843	0.236226
1.83637	0.815515	0.278753	0.235502
1.85755	0.814901	0.278385	0.234454
1.88905	0.814799	0.278201	0.234237
1.90978	0.814353	0.278375	0.234593
1.90042	0.812167	0.277853	0.233191
1.89554	0.8105	0.276713	0.231767
1.88975	0.809852	0.276085	0.230943
1.86908	0.807686	0.275177	0.230048
1.86539	0.807342	0.274162	0.229602
1.8595	0.8071	0.274177	0.229886
1.8706	0.807549	0.273345	0.229878
1.87802	0.808822	0.272514	0.229565
1.88803	0.811147	0.272457	0.229437
1.89764	0.812937	0.272148	0.230268
1.90903	0.813526	0.271542	0.230259
1.91	0.813129	0.2706	0.229936
1.90358	0.813474	0.270367	0.230178
1.90387	0.813829	0.270049	0.230001
1.92307	0.814275	0.269682	0.229559
1.93239	0.813568	0.269353	0.22914
1.92038	0.81144	0.26925	0.2284
1.91328	0.811439	0.269263	0.228104
1.90184	0.810939	0.269601	0.2281
1.8893	0.810586	0.270005	0.2282
1.87955	0.810558	0.269973	0.227958
1.87228	0.809487	0.270085	0.22721
1.87599	0.808138	0.269977	0.226468
1.87772	0.806603	0.269698	0.225952
1.87062	0.805482	0.269786	0.225216
1.86754	0.804604	0.269339	0.224221
1.86949	0.803826	0.26843	0.223491
1.87233	0.803196	0.268175	0.223525
1.87165	0.802376	0.268328	0.223144
1.88229	0.800692	0.26806	0.22244
1.88665	0.799098	0.268186	0.221762
1.89241	0.797067	0.267087	0.220971
1.88982	0.793519	0.265696	0.220289
1.88094	0.790784	0.264679	0.219469
1.8646	0.787418	0.263659	0.218107
1.84911	0.784743	0.263134	0.217324
1.8267	0.78181	0.262488	0.216477
1.80915	0.778238	0.261507	0.215406
1.79141	0.777042	0.260235	0.214829
1.7844	0.77622	0.259375	0.214638
1.77917	0.774648	0.258077	0.214054
1.77095	0.773202	0.256994	0.213727
1.76528	0.771541	0.256474	0.213709
1.7666	0.771079	0.256675	0.213592
1.77801	0.771294	0.256127	0.213124
1.78576	0.771038	0.25554	0.213282
1.79392	0.770294	0.254769	0.213493
1.79619	0.7692	0.253902	0.213064
1.8005	0.767877	0.252794	0.212092
1.80583	0.767265	0.251423	0.211454
1.81008	0.765778	0.250357	0.210515
1.81194	0.764117	0.249476	0.209475
1.81607	0.762841	0.248539	0.208503
1.81165	0.76129	0.248131	0.207587
1.80744	0.76037	0.247719	0.206925
1.80317	0.759188	0.248019	0.206281
1.80148	0.758029	0.247639	0.20543
1.80721	0.756838	0.247085	0.204903
1.81213	0.754761	0.246565	0.203722
1.81268	0.752533	0.24602	0.203002
1.81214	0.751441	0.24583	0.202529
1.80873	0.749801	0.245667	0.201939
1.80457	0.747592	0.244714	0.201331
1.79383	0.745197	0.243754	0.201007
1.78817	0.743427	0.24359	0.201061
1.78284	0.742302	0.243319	0.200982
1.77988	0.741282	0.243051	0.200985
1.78351	0.74086	0.242489	0.201055
1.783	0.740609	0.242288	0.200918
1.7798	0.740216	0.241733	0.20038
1.786	0.741178	0.241335	0.200034
1.78661	0.742486	0.241596	0.200014
1.78083	0.743799	0.24161	0.199609
1.78218	0.745169	0.241573	0.198956
1.78703	0.746943	0.241733	0.198911
1.79035	0.748985	0.242477	0.199624
1.79436	0.750413	0.242902	0.200051
1.80038	0.751678	0.243057	0.199985
1.80454	0.752789	0.24352	0.199975
1.80881	0.753019	0.24372	0.199732
1.81541	0.752579	0.243325	0.199317
1.8172	0.752076	0.242875	0.19918
1.80998	0.750938	0.242903	0.199056
1.80535	0.749791	0.243056	0.198695
1.80847	0.748246	0.243058	0.198081
1.80648	0.74625	0.243037	0.19712
1.7997	0.744741	0.242981	0.196395
1.79322	0.742591	0.243313	0.196072
1.78937	0.740808	0.243537	0.195601
1.78692	0.739155	0.243999	0.195357
1.77951	0.737203	0.244092	0.1948
1.77729	0.735075	0.243984	0.194066
1.77586	0.732094	0.243535	0.19326
1.769	0.728989	0.243406	0.192954
1.76444	0.725373	0.242643	0.192033
1.75942	0.722461	0.24164	0.191047
1.75841	0.720198	0.240203	0.190256
1.75092	0.717262	0.238751	0.189288
1.74909	0.714463	0.237817	0.188509
1.74624	0.712666	0.236875	0.18787
1.74419	0.711017	0.235734	0.187171
1.74394	0.708984	0.234538	0.186721
1.7443	0.707261	0.233536	0.186306
1.74891	0.705392	0.232743	0.18527
1.75236	0.704149	0.231584	0.184283
1.75334	0.703495	0.230605	0.183294
1.75475	0.702709	0.229797	0.182888
1.75518	0.702342	0.228947	0.182681
1.75719	0.703034	0.228686	0.182765
1.76256	0.703858	0.22849	0.182976
1.76332	0.704358	0.228109	0.1831
1.7609	0.705032	0.228396	0.183564
1.76112	0.706127	0.228891	0.184087
1.76135	0.707734	0.22954	0.184984
1.76459	0.709662	0.230149	0.185937
1.76685	0.711012	0.23053	0.186663
1.76757	0.712693	0.231032	0.187287
1.76756	0.714471	0.231403	0.187809
1.7695	0.716802	0.232015	0.188538
1.77212	0.71897	0.232872	0.189291
1.77306	0.720923	0.233744	0.189986
1.77432	0.723016	0.234821	0.190673
1.77569	0.724762	0.235698	0.191433
1.77472	0.726647	0.236564	0.192408
1.77322	0.728483	0.23714	0.192963
1.77321	0.729726	0.237608	0.193065
1.774	0.730477	0.238205	0.19329
1.77437	0.730724	0.238508	0.19334
1.77514	0.730985	0.238392	0.193312
1.77493	0.731129	0.238281	0.193313
1.77355	0.73096	0.238177	0.193255
1.77596	0.730841	0.237884	0.193048
1.77905	0.730224	0.237617	0.192663
1.77799	0.729433	0.237407	0.192213
1.77812	0.728885	0.23695	0.19203
1.77506	0.72805	0.236481	0.191899
1.77533	0.727192	0.236091	0.19142
1.77703	0.726105	0.235697	0.191011
1.77608	0.72474	0.235102	0.190366
1.77633	0.723291	0.234565	0.189888
1.77998	0.721582	0.234013	0.189372
1.78161	0.720116	0.233557	0.188888
1.78224	0.71854	0.232977	0.188452
1.78292	0.717113	0.232176	0.188003
1.7846	0.715814	0.231232	0.187727
1.78167	0.714156	0.230534	0.187494
1.78098	0.713389	0.230058	0.187471
1.77869	0.71246	0.229223	0.187105
1.77527	0.710915	0.228458	0.186694
1.77256	0.709919	0.228084	0.18647
1.76912	0.709484	0.227856	0.186195
1.76502	0.709256	0.227667	0.186019
1.76011	0.709558	0.227086	0.18601
1.75594	0.709731	0.226628	0.185935
1.75304	0.709437	0.22617	0.185984
1.7502	0.709143	0.225592	0.185861
1.7494	0.709061	0.225008	0.185783
1.74851	0.708755	0.224349	0.185617
1.74492	0.708253	0.224049	0.185529
1.74281	0.70766	0.223773	0.185626
1.7421	0.706896	0.223531	0.185725
1.73984	0.70611	0.223369	0.185974
1.73846	0.705422	0.22302	0.185883
1.737	0.704764	0.222641	0.185728
1.73953	0.704599	0.222257	0.185574
1.74066	0.704418	0.222052	0.185633
1.74304	0.704276	0.222018	0.185789
1.7458	0.70396	0.222027	0.185863
1.74598	0.703903	0.222158	0.185909
1.74587	0.703771	0.222282	0.185976
1.7469	0.703181	0.222248	0.186079
1.745	0.702967	0.222487	0.186351
1.74401	0.702795	0.222766	0.186201
1.74402	0.702343	0.223126	0.186131
1.74434	0.701925	0.223667	0.186319
1.74466	0.701477	0.223918	0.186381
1.74408	0.701236	0.224127	0.186434
1.74375	0.700964	0.22416	0.186324
1.74322	0.700641	0.224141	0.186312
1.74565	0.700532	0.224245	0.186217
1.7478	0.700301	0.2244	0.185971
1.75049	0.700047	0.224468	0.185817
1.75109	0.699933	0.22426	0.185736
1.74781	0.699569	0.224022	0.185477
1.74768	0.699195	0.223937	0.185031
1.74746	0.699084	0.223789	0.184807
1.74507	0.698727	0.223532	0.184582
1.74463	0.698172	0.223231	0.18438
1.74696	0.697881	0.223076	0.184201
1.74598	0.697586	0.223038	0.184068
1.74509	0.697139	0.223019	0.184059
1.74544	0.696592	0.222754	0.183778
1.74345	0.696085	0.222333	0.183612
1.74001	0.695214	0.221976	0.183547
1.73855	0.694184	0.221471	0.183295
1.73532	0.693316	0.220946	0.183018
1.73228	0.692584	0.220643	0.182884
1.73042	0.692048	0.220332	0.182929
1.72724	0.691568	0.220225	0.182962
1.72575	0.691044	0.22009	0.183015
1.72526	0.690733	0.220021	0.183004
1.72263	0.6903	0.22	0.182984
1.7195	0.689704	0.219799	0.182843
1.71729	0.689325	0.219517	0.182752
1.71526	0.688953	0.219147	0.182501
1.71498	0.688623	0.218935	0.18224
1.71544	0.688225	0.218863	0.182096
1.71559	0.687672	0.218692	0.182012
1.71194	0.686968	0.218341	0.181902
1.70862	0.686466	0.217889	0.18163
1.70765	0.685885	0.217465	0.18132
1.70799	0.685409	0.217038	0.181091
1.70993	0.684791	0.216552	0.180828
1.71091	0.684012	0.21639	0.180658
1.71257	0.683151	0.216027	0.18028
1.71348	0.68244	0.21561	0.179808
1.71264	0.681776	0.215192	0.179347
1.71326	0.680954	0.214832	0.179021
1.71506	0.680264	0.214584	0.178659
1.71655	0.67963	0.214469	0.178155
1.71773	0.679081	0.214249	0.17761
1.71871	0.678574	0.214094	0.1775
1.72096	0.678126	0.214002	0.177455
1.71999	0.677776	0.213695	0.177165
1.71836	0.677484	0.213591	0.176962
1.7167	0.677143	0.213383	0.176726
1.71625	0.677245	0.213374	0.176659
1.71729	0.677235	0.213369	0.176589
1.71716	0.677028	0.213268	0.176481
1.71748	0.676762	0.213156	0.17638
1.71638	0.676671	0.212938	0.17622
1.71456	0.676705	0.212865	0.17612
1.71463	0.676594	0.212851	0.176057
1.7132	0.67636	0.212682	0.1762
1.71299	0.676029	0.212615	0.176319
1.71384	0.675975	0.212687	0.176299
1.71537	0.676074	0.212875	0.176445
1.71415	0.675942	0.212957	0.176543
1.71387	0.676061	0.213127	0.176812
1.71311	0.676186	0.213248	0.1771
1.71136	0.675981	0.213194	0.177398
1.71101	0.675614	0.213212	0.177733
1.71053	0.67537	0.213094	0.177922
1.70923	0.675618	0.213079	0.178256
1.70901	0.67562	0.213096	0.178568
1.70871	0.675334	0.213234	0.178926
1.70826	0.675105	0.21353	0.179162
1.70954	0.674816	0.21379	0.179308
1.70972	0.674304	0.214151	0.179503
1.70869	0.673533	0.214358	0.179654
1.70832	0.672834	0.214493	0.179588
1.70864	0.672025	0.214632	0.17949
1.70849	0.670917	0.214855	0.179222
1.71077	0.669828	0.215049	0.179032
1.71173	0.669052	0.215165	0.178885
1.71222	0.668482	0.215248	0.178773
1.71077	0.667788	0.215088	0.178457
1.71025	0.66734	0.214913	0.178111
1.70995	0.666578	0.214706	0.177941
1.70908	0.666073	0.214594	0.177654
1.70788	0.665363	0.214406	0.177337
1.70625	0.66476	0.214344	0.177
1.70286	0.664154	0.214053	0.176613
1.69859	0.663487	0.213823	0.176214
1.6955	0.66266	0.213598	0.175895
1.69421	0.661849	0.213485	0.175672
1.69149	0.661085	0.213371	0.175328
1.69116	0.660107	0.213087	0.17486
1.68928	0.659548	0.212742	0.174663
1.68774	0.658907	0.212332	0.174695
1.68783	0.658322	0.212032	0.174673
1.6853	0.657922	0.211656	0.174482
1.68404	0.657486	0.211416	0.174466
1.68324	0.657323	0.211214	0.174354
1.68223	0.657089	0.210897	0.174259
1.68169	0.656512	0.210355	0.174104
1.67979	0.655797	0.209818	0.173749
1.68064	0.655226	0.209459	0.17341
1.68114	0.654888	0.208993	0.173025
1.68171	0.654597	0.208672	0.172857
1.68266	0.653631	0.208414	0.172575
1.68328	0.653033	0.208064	0.172425
1.68509	0.652896	0.207822	0.172172
1.68675	0.652737	0.207619	0.171913
1.68838	0.652195	0.20732	0.171786
1.68834	0.651616	0.207068	0.171666
1.68939	0.651381	0.206988	0.171768
1.69015	0.650964	0.206779	0.171761
1.69007	0.65045	0.206565	0.171584
1.69059	0.650212	0.20644	0.171393
1.69003	0.650026	0.206219	0.17128
1.689	0.650198	0.206037	0.171363
1.68844	0.650641	0.205979	0.17152
1.68661	0.650806	0.205935	0.171498
1.68491	0.650956	0.205819	0.171311
1.6839	0.651047	0.205852	0.171177
1.68245	0.65111	0.205884	0.171124
1.67928	0.650954	0.205855	0.171005
1.6756	0.650862	0.205731	0.17095
1.67305	0.650791	0.205545	0.170813
1.66935	0.650411	0.205459	0.170692
1.66698	0.649932	0.205356	0.170747
1.66615	0.64973	0.205356	0.170716
1.66613	0.649527	0.20543	0.170717
1.66423	0.649267	0.205383	0.170745
1.66297	0.648907	0.205163	0.170837
1.66229	0.648386	0.205037	0.170808
1.66114	0.647811	0.205035	0.170664
1.66034	0.647393	0.204999	0.170653
1.66051	0.647201	0.205074	0.170629
1.66007	0.646814	0.205209	0.170649
1.66031	0.646358	0.20539	0.170612
1.66091	0.646115	0.205602	0.170752
1.66266	0.645832	0.205838	0.170994
1.66359	0.645571	0.206107	0.171131
1.66667	0.645477	0.206326	0.17132
1.66932	0.645466	0.206611	0.17169
1.67093	0.64524	0.206807	0.172097
1.6735	0.645336	0.207139	0.17256
1.6743	0.645611	0.207432	0.172946
1.67569	0.645884	0.207706	0.173225
1.67525	0.646148	0.20786	0.173447
1.67387	0.646114	0.207726	0.173564
1.67285	0.646206	0.207571	0.173619
1.67221	0.646404	0.207523	0.173651
1.67331	0.646609	0.207501	0.173672
1.67271	0.64694	0.207397	0.173636
1.67282	0.647144	0.207519	0.173803
1.6722	0.647098	0.207559	0.173855
1.66985	0.647397	0.207331	0.1738
1.66696	0.647776	0.207139	0.173648
1.66553	0.647731	0.206931	0.173549
1.66282	0.647456	0.206647	0.173378
1.66071	0.64709	0.206373	0.173297
1.65972	0.646762	0.206061	0.173275
1.65832	0.646124	0.20583	0.173196
1.65619	0.645511	0.205841	0.173009
1.65568	0.644879	0.205812	0.172873
1.65414	0.644479	0.205842	0.173078
1.65225	0.644315	0.205815	0.17323
1.6504	0.643824	0.205947	0.173054
1.6487	0.643079	0.206075	0.172783
1.64843	0.642594	0.206352	0.17277
1.64988	0.642078	0.206767	0.172973
1.64999	0.641766	0.206927	0.172945
1.64902	0.641028	0.207006	0.172714
1.64888	0.640628	0.207111	0.172609
1.64908	0.640633	0.207234	0.17259
1.64855	0.640177	0.207438	0.172743
1.64861	0.639682	0.207549	0.172856
1.64901	0.63938	0.207717	0.172843
1.64916	0.639014	0.207707	0.172871
1.64913	0.638684	0.207553	0.17303
1.64992	0.638188	0.207301	0.173059
1.6512	0.637628	0.207118	0.172854
1.65217	0.637041	0.207044	0.172594
1.65212	0.636918	0.207024	0.172483
1.65276	0.636659	0.206726	0.172224
1.65156	0.63614	0.206407	0.172087
1.65059	0.635578	0.206049	0.171878
1.64951	0.635451	0.205755	0.171855
1.65071	0.635226	0.20553	0.17197
1.65007	0.634914	0.205243	0.171931
1.65066	0.634568	0.204943	0.171988
1.64943	0.634103	0.204854	0.172137
1.64675	0.633429	0.204553	0.17226
1.64496	0.632974	0.204453	0.172599
1.64178	0.632583	0.204373	0.172711
1.63857	0.632133	0.204168	0.172729
1.63476	0.631908	0.203993	0.172618
1.63244	0.631871	0.203917	0.172492
1.63078	0.63183	0.203844	0.172483
1.63034	0.631731	0.203832	0.172541
1.62882	0.631573	0.203885	0.17243
1.62786	0.631376	0.204044	0.172404
1.62986	0.631331	0.204366	0.172519
1.63029	0.631246	0.20444	0.172385
1.62897	0.631103	0.204424	0.172101
1.62807	0.631333	0.204535	0.171939
1.62858	0.631376	0.204578	0.171992
1.62774	0.631484	0.204531	0.171975
1.6274	0.631404	0.204594	0.172024
1.62777	0.631529	0.204759	0.17203
1.62757	0.631459	0.204704	0.171974
1.62904	0.631341	0.204565	0.171746
1.63086	0.631452	0.204557	0.171589
1.63099	0.631855	0.204679	0.171672
1.63106	0.631767	0.204666	0.171284
1.63216	0.631734	0.204745	0.170786
1.63363	0.631959	0.204899	0.170743
1.63555	0.631918	0.204913	0.170703
1.63723	0.631777	0.204778	0.17038
1.6375	0.631837	0.20462	0.169983
1.63749	0.631476	0.204603	0.169799
1.63779	0.631214	0.204543	0.169798
1.63897	0.631188	0.204323	0.16988
1.63964	0.631181	0.204221	0.170194
1.63889	0.631068	0.204195	0.170402
1.63553	0.630875	0.204156	0.170439
1.63502	0.630677	0.204095	0.17064
1.63562	0.630431	0.203881	0.170826
1.63481	0.62972	0.203689	0.170869
1.63526	0.62912	0.203567	0.170868
1.63766	0.628861	0.20348	0.171007
1.6377	0.62863	0.203054	0.171021
1.638	0.628278	0.20252	0.170751
1.63749	0.627845	0.202411	0.170596
1.63709	0.627422	0.202256	0.170461
1.63691	0.627344	0.202212	0.170562
1.63708	0.627212	0.202192	0.170784
1.6378	0.626621	0.201949	0.170646
1.63827	0.626062	0.201877	0.170714
1.63584	0.625774	0.202101	0.170904
1.63349	0.625383	0.202078	0.170974
1.63036	0.624824	0.202261	0.171095
1.62619	0.624683	0.202555	0.17111
1.62303	0.624844	0.202769	0.171273
1.62133	0.625211	0.20285	0.171434
1.61965	0.625563	0.202745	0.171491
1.61913	0.625597	0.202657	0.171412
1.61977	0.625614	0.202707	0.171231
1.61885	0.625749	0.202812	0.170974
1.62018	0.625781	0.202917	0.170923
1.62046	0.625977	0.202998	0.170861
1.62085	0.625887	0.202869	0.170644
1.62109	0.625539	0.202862	0.170468
1.62083	0.62544	0.202905	0.170347
1.62305	0.625077	0.202937	0.170411
1.62269	0.624805	0.203075	0.170489
1.62229	0.624591	0.203206	0.170535
1.6235	0.624568	0.203028	0.170467
1.62339	0.62423	0.202496	0.170431
1.62252	0.623722	0.202241	0.170355
1.62097	0.623004	0.202135	0.170328
1.61873	0.6224	0.201963	0.170254
1.61843	0.621827	0.201662	0.16989
1.61723	0.621623	0.201502	0.169625
1.61456	0.621408	0.201364	0.16955
1.61193	0.620718	0.200994	0.16926
1.60805	0.619959	0.200674	0.168879
1.60346	0.618907	0.200424	0.168696
1.60121	0.617973	0.200199	0.168477
1.60039	0.617396	0.199928	0.16846
1.60094	0.616961	0.199868	0.168534
1.59873	0.616704	0.200167	0.168865
1.5973	0.61644	0.200439	0.168849
1.5961	0.616506	0.20045	0.16876
1.59711	0.616326	0.200523	0.168775
1.59803	0.615717	0.200581	0.168701
1.59701	0.615318	0.200824	0.168801
1.59779	0.615406	0.200934	0.168987
1.60112	0.61561	0.200847	0.169247
1.60056	0.615648	0.200573	0.169158
1.60151	0.615881	0.200639	0.169139
1.60399	0.615995	0.200621	0.16917
1.60571	0.615949	0.200331	0.169188
1.60749	0.615769	0.200118	0.169122
1.60956	0.615758	0.199937	0.169077
1.61207	0.615528	0.19981	0.169014
1.61413	0.615554	0.199913	0.169124
1.61393	0.615589	0.200104	0.169086
1.61215	0.61556	0.200099	0.169054
1.61075	0.615455	0.200153	0.169144
1.60917	0.615434	0.200217	0.169225
1.60893	0.615649	0.2001	0.169393
1.60836	0.615595	0.199805	0.169439
1.60725	0.615543	0.199449	0.169131
1.60576	0.615499	0.199197	0.16891
1.60394	0.615697	0.199025	0.168769
1.60001	0.615865	0.198816	0.168685
1.5985	0.61602	0.198529	0.168731
1.59497	0.61607	0.198143	0.168637
1.59287	0.615837	0.197778	0.168461
1.5913	0.615585	0.197531	0.168336
1.59071	0.615471	0.197304	0.16846
1.59189	0.615294	0.197122	0.168624
1.59226	0.61543	0.197054	0.168845
1.59442	0.615282	0.196816	0.168849
1.5957	0.615218	0.196629	0.168711
1.59613	0.615162	0.19645	0.168645
1.5944	0.614923	0.196465	0.168651
1.59427	0.614641	0.196468	0.168666
1.59406	0.614664	0.196565	0.168671
1.59393	0.614533	0.196643	0.168569
1.59368	0.614658	0.196927	0.168622
1.5935	0.61475	0.196946	0.16885
1.59312	0.614405	0.197042	0.168943
1.59131	0.614103	0.197267	0.168792
1.58936	0.613823	0.197481	0.168917
1.58903	0.6136	0.197641	0.16906
1.58803	0.61342	0.197871	0.169126
1.58721	0.613149	0.19831	0.16925
1.58503	0.613177	0.198832	0.169319
1.5838	0.613178	0.199045	0.169188
1.58357	0.613374	0.199169	0.168939
1.58274	0.612994	0.199206	0.168547
1.58165	0.612742	0.199181	0.16847
1.57965	0.613008	0.199303	0.168588
1.57828	0.612918	0.199317	0.16865
1.57753	0.613089	0.199164	0.168857
1.57539	0.612996	0.198843	0.168984
1.57611	0.612907	0.198491	0.168907
1.57635	0.612814	0.197996	0.168449
1.57543	0.612569	0.197522	0.167928
1.57596	0.612272	0.197211	0.167649
1.57604	0.612024	0.196867	0.167448
1.57546	0.611868	0.196746	0.167383
1.57484	0.611724	0.196707	0.167424
1.57416	0.611617	0.19646	0.167358
1.57391	0.611301	0.196149	0.167265
1.57468	0.610822	0.195945	0.16719
1.57498	0.610129	0.195785	0.166889
1.57652	0.609685	0.195885	0.166769
1.57838	0.608919	0.195981	0.166558
1.58022	0.608185	0.195842	0.166147
1.58043	0.607421	0.195712	0.165924
1.57997	0.606652	0.195687	0.165722
1.58027	0.606124	0.195684	0.165365
1.58112	0.605628	0.195658	0.165265
1.58018	0.605096	0.195735	0.165334
1.57969	0.604515	0.195838	0.165236
1.57838	0.603948	0.195792	0.165253
1.57782	0.603662	0.195747	0.165439
1.57777	0.603488	0.195759	0.165497
1.57766	0.603404	0.195798	0.165614
1.577	0.603123	0.195623	0.165559
1.57587	0.603145	0.195583	0.165408
1.57581	0.603151	0.195571	0.165404
1.57321	0.602961	0.195496	0.165301
1.57245	0.602798	0.195201	0.165217
1.57072	0.60261	0.194854	0.165162
1.57007	0.602475	0.194515	0.165011
1.56949	0.602674	0.194345	0.16502
1.5695	0.602822	0.194116	0.165053
1.56854	0.60301	0.194109	0.16502
1.56709	0.603195	0.194	0.164949
1.56489	0.603303	0.193712	0.165153
1.56314	0.603348	0.193565	0.165276
1.56218	0.603474	0.193569	0.165242
1.56273	0.603445	0.193709	0.16532
1.5627	0.603504	0.19378	0.165281
1.5625	0.603388	0.193664	0.165157
1.56419	0.603181	0.193636	0.164983
1.56509	0.602988	0.193439	0.165001
1.56653	0.603209	0.193195	0.165149
1.56716	0.603398	0.193191	0.165422
1.56762	0.603329	0.193157	0.165699
1.56791	0.603369	0.193123	0.166083
1.56849	0.603134	0.19306	0.166296
1.56965	0.602965	0.19278	0.166189
1.57075	0.603137	0.192577	0.166055
1.57201	0.603192	0.192432	0.166033
1.57074	0.603046	0.192476	0.166115
1.56842	0.60298	0.192568	0.166168
1.56774	0.602982	0.192524	0.166199
1.56695	0.603017	0.192366	0.166154
1.56704	0.602948	0.192173	0.166017
1.5659	0.602702	0.192074	0.165852
1.56467	0.602595	0.192083	0.165771
1.5632	0.602634	0.192092	0.165689
1.5635	0.602615	0.192179	0.165587
1.56286	0.602323	0.191978	0.165396
1.56205	0.602067	0.191673	0.165246
1.56018	0.601795	0.191552	0.165299
1.55887	0.601356	0.191501	0.165202
1.55934	0.600987	0.191493	0.165013
1.55942	0.600793	0.191597	0.165188
1.5592	0.600333	0.191688	0.165305
1.55844	0.599888	0.191809	0.165085
1.557	0.599344	0.191944	0.164895
1.55706	0.598768	0.191889	0.164914
1.55704	0.598249	0.192014	0.165014
1.55706	0.597893	0.1919	0.165046
1.55794	0.597624	0.191727	0.164888
1.55988	0.597344	0.191749	0.164666
1.56144	0.597278	0.191692	0.164518
1.56065	0.59709	0.191387	0.164354
1.56167	0.596801	0.191006	0.164256
1.56198	0.596573	0.190738	0.164154
1.56169	0.596607	0.190712	0.164059
1.56133	0.596633	0.190793	0.163939
1.56059	0.596611	0.190724	0.163829
1.55797	0.596899	0.190668	0.163782
1.55638	0.597307	0.190578	0.163791
1.55277	0.597579	0.190531	0.163865
1.55023	0.597615	0.190453	0.164084
1.54857	0.597829	0.190272	0.164307
1.54725	0.597933	0.190145	0.16446
1.54565	0.598102	0.190014	0.164725
1.54406	0.597849	0.189916	0.164719
1.54324	0.597574	0.189814	0.164742
1.54251	0.597535	0.189523	0.164754
1.54235	0.597796	0.189472	0.164882
1.5416	0.598028	0.189616	0.165159
1.54063	0.598136	0.189716	0.165225
1.53955	0.597876	0.189718	0.165079
1.53909	0.597698	0.189655	0.164876
1.53959	0.59768	0.189498	0.164678
1.54008	0.597454	0.18952	0.164427
1.54053	0.596849	0.189715	0.16403
1.54068	0.596023	0.18995	0.163609
1.54202	0.59561	0.190097	0.163198
1.54412	0.595102	0.190114	0.162661
1.54541	0.594819	0.190432	0.162298
1.54611	0.594346	0.19069	0.161849
1.54689	0.593876	0.190679	0.161257
1.54771	0.593727	0.190724	0.160838
1.54851	0.59376	0.190645	0.160634
1.54882	0.593823	0.190564	0.160226
1.54848	0.593782	0.190396	0.160038
1.54762	0.593901	0.190354	0.160075
1.5469	0.594082	0.19031	0.160137
1.54578	0.593921	0.190171	0.160128
1.54535	0.593854	0.190108	0.160163
1.54536	0.594107	0.190169	0.160302
1.54446	0.594252	0.190222	0.160319
1.54373	0.594404	0.190168	0.160326
1.54287	0.594523	0.190059	0.160437
1.5423	0.594383	0.189788	0.160681
1.54165	0.594438	0.189702	0.160888
1.54159	0.594428	0.189452	0.160832
1.54244	0.594482	0.189071	0.160819
1.54304	0.594508	0.188611	0.160695
1.54271	0.594594	0.188271	0.160596
1.54306	0.594512	0.187914	0.160777
1.54535	0.594258	0.187538	0.160843
1.5468	0.594315	0.187324	0.160972
1.54772	0.594413	0.187204	0.161092
1.54882	0.594324	0.187095	0.16106
1.54724	0.593881	0.186978	0.160925
1.54667	0.59378	0.186959	0.16089
1.54777	0.59363	0.187074	0.160928
1.54672	0.59307	0.187269	0.161047
1.54583	0.592713	0.187195	0.161367
1.54451	0.592726	0.187251	0.161678
1.54481	0.592673	0.187276	0.161854
1.54429	0.592657	0.187435	0.162048
1.54335	0.592381	0.187649	0.162058
1.54274	0.592157	0.187803	0.162155
1.54239	0.5922	0.187922	0.16246
1.54079	0.592381	0.188175	0.162898
1.53966	0.5924	0.188335	0.163286
1.53709	0.592286	0.188362	0.163462
1.53545	0.592058	0.188387	0.16353
1.53269	0.591933	0.188349	0.163602
1.52958	0.591688	0.188324	0.163569
1.52725	0.591134	0.188286	0.163358
1.52613	0.590624	0.188159	0.163022
1.52522	0.59027	0.188084	0.162801
1.52363	0.590333	0.187981	0.162702
1.52301	0.590132	0.18783	0.162597
1.52296	0.59004	0.187822	0.162405
1.52309	0.589697	0.187714	0.16186
1.52362	0.589324	0.18749	0.161251
1.52351	0.589367	0.187367	0.16092
1.5243	0.589291	0.187244	0.160558
1.52477	0.589213	0.1873	0.160224
1.52538	0.588836	0.18724	0.159973
1.52459	0.588345	0.187093	0.159719
1.52417	0.588124	0.187053	0.159541
1.52404	0.587881	0.186908	0.159322
1.52594	0.587778	0.186859	0.159141
1.52682	0.587803	0.186904	0.158999
1.52752	0.58798	0.187022	0.158934
1.52797	0.588114	0.187069	0.158902
1.52783	0.588142	0.187154	0.158836
1.52684	0.587903	0.187194	0.158732
1.52576	0.587755	0.187179	0.158516
1.52529	0.58774	0.187267	0.158317
1.52591	0.587715	0.187189	0.158107
1.52589	0.587613	0.187036	0.157888
1.52594	0.587658	0.187047	0.157798
1.5266	0.58756	0.18705	0.157783
1.52727	0.587623	0.187077	0.157743
1.52715	0.587788	0.187107	0.157778
1.52587	0.587612	0.187049	0.157828
1.52445	0.58737	0.186973	0.157831
1.52327	0.586865	0.186982	0.157797
1.52274	0.586532	0.186988	0.157812
1.52261	0.586203	0.186918	0.157866
1.52134	0.585956	0.186866	0.158087
1.51904	0.585871	0.186633	0.158203
1.51701	0.585704	0.18648	0.158227
1.51677	0.585642	0.186295	0.158263
1.51692	0.585802	0.186153	0.158122
1.51727	0.585905	0.186072	0.157891
1.51804	0.585879	0.186025	0.157829
1.51846	0.585936	0.18594	0.157901
1.51934	0.585826	0.185918	0.157913
1.52045	0.585718	0.186094	0.157993
1.5212	0.585814	0.186119	0.157921
1.52152	0.585842	0.186094	0.157906
1.52009	0.585795	0.186008	0.157867
1.51876	0.585739	0.186031	0.157847
1.51988	0.585896	0.186066	0.157845
1.52054	0.585723	0.185865	0.157755
1.52025	0.585459	0.185608	0.157815
1.51964	0.585299	0.185292	0.15797
1.51901	0.585253	0.184989	0.158053
1.51784	0.585245	0.184897	0.157974
1.51674	0.585049	0.184771	0.157871
1.51646	0.584884	0.184495	0.157757
1.51595	0.585071	0.184325	0.157789
1.51638	0.585141	0.184264	0.157556
1.5173	0.585145	0.18419	0.157335
1.51775	0.584885	0.184065	0.157045
1.51737	0.58464	0.184009	0.156898
1.51806	0.584869	0.184176	0.156921
1.51948	0.584808	0.184156	0.156945
1.52099	0.584652	0.184279	0.157033
1.52046	0.584403	0.18448	0.157184
1.52139	0.584218	0.184606	0.157292
1.52074	0.584274	0.184634	0.157209
1.51988	0.584299	0.184621	0.157196
1.5182	0.584496	0.184777	0.157336
1.51718	0.584668	0.184878	0.157401
1.51623	0.584727	0.184969	0.157612
1.51586	0.584543	0.184802	0.157758
1.51474	0.584364	0.184598	0.15801
1.5146	0.584337	0.184439	0.15807
1.5145	0.58422	0.184293	0.158087
1.51416	0.584278	0.184327	0.158492
1.51262	0.584019	0.184189	0.158817
1.51124	0.583836	0.184024	0.159016
1.51174	0.583966	0.183907	0.159254
1.51081	0.583809	0.183928	0.159343
1.50942	0.583625	0.183912	0.159349
1.50827	0.583462	0.183649	0.159382
1.50648	0.583239	0.183394	0.159464
1.50366	0.582991	0.183102	0.159264
1.50166	0.582465	0.182813	0.15893
1.50096	0.582182	0.182644	0.158671
1.50113	0.582224	0.182349	0.158402
1.49972	0.582122	0.182079	0.158108
1.49879	0.581852	0.181863	0.157875
1.49778	0.58145	0.181611	0.157708
1.49794	0.581297	0.181393	0.157665
1.49744	0.581353	0.181303	0.157673
1.49744	0.581648	0.181275	0.157787
1.49688	0.581779	0.181176	0.157944
1.49776	0.581943	0.181107	0.157908
1.49914	0.582205	0.181315	0.157904
1.50033	0.582429	0.181364	0.157857
1.50048	0.58204	0.181032	0.157657
1.50016	0.581743	0.18101	0.157568
1.49926	0.581534	0.181228	0.15763
1.4987	0.581505	0.181357	0.157631
1.49716	0.581322	0.181474	0.157642
1.49705	0.581237	0.18146	0.157795
1.49686	0.581449	0.181394	0.157938
1.49537	0.581799	0.181337	0.157999
1.49443	0.581938	0.181286	0.157828
1.49518	0.581925	0.181277	0.157791
1.49583	0.581963	0.181415	0.157921
1.49619	0.581774	0.181642	0.158206
1.49745	0.58155	0.182005	0.158363
1.49786	0.581108	0.182194	0.158414
1.49731	0.580641	0.182417	0.158393
1.49611	0.580232	0.182492	0.158314
1.49638	0.579863	0.182542	0.158155
1.49572	0.579885	0.182706	0.158054
1.49631	0.579826	0.18288	0.158129
1.4959	0.579644	0.18324	0.158268
1.49577	0.579204	0.183446	0.158297
1.49509	0.578671	0.183408	0.158398
1.49415	0.578379	0.183478	0.158637
1.4938	0.578248	0.183697	0.158885
1.49383	0.578217	0.183771	0.158965
1.49302	0.578189	0.183747	0.159288
1.49304	0.57819	0.183696	0.159781
1.49254	0.578099	0.183461	0.159956
1.49309	0.578208	0.183411	0.160331
1.4934	0.578103	0.183559	0.16087
1.49288	0.577603	0.183574	0.160952
1.49411	0.577414	0.183479	0.160972
1.49397	0.577118	0.183361	0.160983
1.49328	0.576937	0.183246	0.161028
1.49373	0.576822	0.183321	0.160727
1.49348	0.576213	0.183216	0.160142
1.49319	0.575843	0.183054	0.159569
1.49319	0.575535	0.1829	0.15912
1.49268	0.575269	0.182713	0.158595
1.49298	0.575019	0.182715	0.158204
1.4937	0.574854	0.182718	0.15798
1.49459	0.575083	0.1827	0.157757
1.49576	0.57534	0.182755	0.157688
1.49623	0.575282	0.182893	0.157709
1.49713	0.575053	0.182847	0.157695
1.49809	0.575122	0.182878	0.157587
1.49739	0.575397	0.183084	0.157619
1.49657	0.575621	0.182994	0.157567
1.49514	0.575635	0.182886	0.157334
1.49445	0.575645	0.183206	0.157192
1.49355	0.57553	0.183342	0.157085
1.49264	0.575506	0.183446	0.156985
1.49075	0.575407	0.183464	0.156938
1.48928	0.575605	0.183359	0.157008
1.48664	0.575722	0.18325	0.157037
1.48413	0.575721	0.18323	0.157257
1.48249	0.575657	0.183318	0.157522
1.48152	0.575941	0.183441	0.157947
1.48037	0.576148	0.1836	0.158315
1.478	0.575781	0.183734	0.158254
1.47535	0.575486	0.18374	0.158006
1.4735	0.575341	0.183593	0.157883
1.47135	0.575122	0.183374	0.157736
1.47033	0.575011	0.183136	0.157636
1.47059	0.574521	0.182841	0.157492
1.4704	0.574151	0.182656	0.15734
1.4709	0.573768	0.182487	0.157119
1.4705	0.573285	0.182396	0.156966
1.47088	0.572818	0.182128	0.156881
1.47086	0.572492	0.18176	0.15689
1.47089	0.572524	0.181709	0.156845
1.47169	0.572619	0.181736	0.156552
1.4727	0.572984	0.18171	0.156247
1.47316	0.573494	0.181422	0.156201
1.47487	0.573958	0.181089	0.156169
1.47561	0.573966	0.180913	0.155953
1.4763	0.574121	0.180929	0.156037
1.47774	0.574462	0.181014	0.156094
1.47945	0.574787	0.180958	0.15589
1.4803	0.575122	0.180941	0.15583
1.47954	0.575469	0.181096	0.156003
1.47923	0.575712	0.181131	0.156128
1.48	0.57578	0.181081	0.155951
1.47916	0.575866	0.180819	0.15567
1.47867	0.576031	0.180817	0.155563
1.4773	0.57598	0.180936	0.155698
1.47534	0.57598	0.181065	0.155806
1.47397	0.576092	0.181191	0.155775
1.47271	0.57604	0.181103	0.155657
1.47102	0.575875	0.181004	0.155428
1.47031	0.575404	0.180855	0.155241
1.46915	0.574838	0.180879	0.155222
1.46803	0.574444	0.181023	0.155211
1.46654	0.574332	0.181125	0.155116
1.46522	0.574342	0.181212	0.155093
1.46483	0.574522	0.18108	0.154929
1.46262	0.574691	0.180915	0.154651
1.46105	0.574795	0.180731	0.154427
1.45953	0.574649	0.18047	0.154136
1.45856	0.57451	0.180237	0.153822
1.45872	0.574156	0.179926	0.153413
1.4584	0.574074	0.179681	0.153176
1.45813	0.573906	0.179437	0.15293
1.45831	0.573939	0.179329	0.152829
1.45842	0.574225	0.17927	0.152651
1.45897	0.574438	0.179212	0.152486
1.45997	0.574212	0.179215	0.152167
1.46009	0.574009	0.179211	0.151685
1.46041	0.573921	0.179266	0.151483
1.46178	0.573997	0.179314	0.151395
1.46268	0.574021	0.179371	0.151228
1.46359	0.574028	0.179378	0.151028
1.46507	0.573633	0.179277	0.150687
1.46551	0.573179	0.179235	0.150305
1.46606	0.572992	0.179121	0.150151
1.46619	0.572815	0.17913	0.15026
1.4669	0.572759	0.179167	0.15054
1.46697	0.572911	0.179217	0.150856
1.46723	0.57312	0.179274	0.150991
1.46818	0.573137	0.179543	0.1512
1.46827	0.573234	0.179852	0.151645
1.46713	0.572924	0.179732	0.152077
1.46653	0.572356	0.179566	0.152538
1.46513	0.571707	0.179428	0.153003
1.46347	0.571126	0.17925	0.153525
1.46203	0.570754	0.179273	0.154103
1.46121	0.57043	0.179326	0.154545
1.46019	0.570085	0.179263	0.154789
1.45957	0.569866	0.179315	0.155287
1.45969	0.569552	0.179228	0.155584
1.46009	0.569543	0.179249	0.155894
1.45962	0.569861	0.179212	0.156093
1.45942	0.570228	0.179333	0.156315
1.45819	0.570389	0.179326	0.156415
1.45715	0.570674	0.179389	0.156587
1.45696	0.570814	0.179276	0.156556
1.45731	0.570805	0.179185	0.156517
1.45723	0.570946	0.179242	0.15625
1.45646	0.570936	0.179198	0.155966
1.4553	0.571129	0.179229	0.155801
1.45505	0.571262	0.179452	0.155625
1.45546	0.571501	0.179463	0.155398
1.45712	0.571978	0.179355	0.155182
1.45682	0.572426	0.179149	0.154954
1.4553	0.572842	0.178922	0.154671
1.45465	0.573107	0.178809	0.154418
1.45447	0.573073	0.178537	0.154211
1.45482	0.573032	0.17816	0.154057
1.4545	0.572899	0.177895	0.154055
1.45293	0.573002	0.177589	0.154044
1.45163	0.573175	0.17729	0.153926
1.45126	0.573159	0.177061	0.153958
1.45044	0.573142	0.176755	0.154054
1.4495	0.572681	0.176485	0.154178
1.44918	0.572479	0.176339	0.154426
1.44794	0.572212	0.176192	0.154699
1.44664	0.571719	0.176058	0.155057
1.44686	0.571278	0.175867	0.155323
1.44727	0.570822	0.175816	0.155391
1.44687	0.570394	0.175753	0.155422
1.44622	0.569901	0.175736	0.155435
1.44633	0.569345	0.175719	0.155425
1.44672	0.569087	0.17566	0.155487
1.44638	0.568887	0.17575	0.155499
1.44626	0.569021	0.175951	0.155693
1.44663	0.569214	0.176047	0.155702
1.44731	0.569447	0.176226	0.155624
1.44814	0.569483	0.176575	0.155576
1.44862	0.569501	0.176804	0.155423
1.4491	0.569432	0.1767	0.155118
1.44879	0.569518	0.17656	0.154868
1.4488	0.569543	0.176474	0.154717
1.44763	0.569462	0.176396	0.15453
1.44665	0.569634	0.176445	0.15442
1.44695	0.569646	0.176347	0.154119
1.44584	0.569245	0.175925	0.153567
1.44451	0.568788	0.175556	0.153199
1.44349	0.56846	0.175199	0.152815
1.44296	0.568428	0.174989	0.152492
1.44188	0.568372	0.174653	0.152218
1.4412	0.568368	0.174537	0.152067
1.44033	0.567996	0.174284	0.15196
1.44002	0.567671	0.174202	0.15197
1.44006	0.567437	0.174054	0.152036
1.4395	0.567255	0.174029	0.152134
1.43813	0.567205	0.173951	0.152174
1.43583	0.567132	0.173748	0.152283
1.43468	0.56717	0.173592	0.15235
1.43391	0.567066	0.173681	0.152445
1.43326	0.566997	0.173743	0.15264
1.43333	0.567077	0.173909	0.152848
1.43283	0.567085	0.174143	0.15298
1.43286	0.567247	0.174366	0.153059
1.43398	0.567536	0.174709	0.153262
1.43402	0.567746	0.175059	0.153627
1.43477	0.568183	0.175529	0.154143
1.43477	0.568613	0.175946	0.154564
1.43489	0.568701	0.176252	0.154675
1.43483	0.568681	0.176654	0.154867
1.43585	0.568499	0.177041	0.155091
1.43581	0.568297	0.177154	0.155087
1.43594	0.568095	0.177239	0.154986
1.43685	0.56804	0.177154	0.154784
1.43703	0.567633	0.17687	0.154437
1.43718	0.567202	0.176571	0.154059
1.43819	0.56689	0.176319	0.153545
1.43856	0.566701	0.176166	0.153025
1.43754	0.566472	0.175864	0.152596
1.43619	0.566324	0.175611	0.152184
1.43579	0.565959	0.175348	0.15163
1.43482	0.565583	0.175105	0.151126
1.43295	0.565449	0.174995	0.150836
1.43221	0.565252	0.174902	0.150834
1.43164	0.564982	0.174815	0.150695
1.43099	0.564971	0.174685	0.150718
1.43149	0.564781	0.174454	0.150738
1.43057	0.564611	0.174447	0.150829
1.42992	0.564734	0.174428	0.150962
1.43023	0.564908	0.174367	0.151262
1.43075	0.565072	0.174444	0.151832
1.43012	0.565244	0.174531	0.152248
1.42985	0.565316	0.17463	0.152458
1.4297	0.565466	0.174583	0.15268
1.42902	0.565622	0.174402	0.152845
1.42754	0.565975	0.174472	0.152984
1.42742	0.566169	0.174742	0.153225
1.42775	0.566614	0.174953	0.153496
1.42636	0.567071	0.175046	0.153858
1.42638	0.567395	0.175277	0.154192
1.42748	0.567579	0.175154	0.154339
1.42905	0.567818	0.175219	0.154336
1.43058	0.567946	0.175305	0.154671
1.43191	0.568051	0.175439	0.155049
1.43287	0.568127	0.175527	0.155408
1.433	0.568007	0.17537	0.155531
1.43268	0.567889	0.175221	0.155422
1.43204	0.567489	0.175136	0.155009
1.43222	0.567069	0.175147	0.154709
1.43367	0.56667	0.175097	0.154172
1.43412	0.566322	0.174921	0.153431
1.4335	0.56616	0.174804	0.152817
1.43392	0.566333	0.174963	0.152502
1.43474	0.566454	0.175321	0.152213
1.43583	0.566739	0.175479	0.151843
1.43595	0.566701	0.175553	0.151348
1.4355	0.566273	0.175764	0.150887
1.43453	0.565975	0.176087	0.150632
1.43491	0.565456	0.176351	0.150465
1.43491	0.564802	0.176408	0.150214
1.43512	0.564682	0.176459	0.150182
1.4347	0.564673	0.176476	0.150261
1.43446	0.564645	0.176397	0.150322
1.43409	0.564525	0.176297	0.150366
1.43481	0.564169	0.176187	0.150464
1.43444	0.563865	0.176153	0.150678
1.43368	0.563791	0.175986	0.150879
1.43273	0.563949	0.176118	0.151246
1.432	0.564204	0.176376	0.151687
1.43278	0.564483	0.176622	0.152267
1.43277	0.564862	0.176636	0.152806
1.43196	0.564966	0.176666	0.153289
1.43077	0.565274	0.176859	0.153696
1.43035	0.565996	0.176854	0.154157
1.42946	0.566453	0.176724	0.154525
1.42674	0.566618	0.176627	0.154951
1.42659	0.566718	0.1764	0.155212
1.42696	0.566586	0.176176	0.155441
1.42533	0.566406	0.176049	0.155681
1.42457	0.566154	0.175903	0.155728
1.42338	0.565949	0.175836	0.15569
1.42192	0.565898	0.175598	0.155674
1.42116	0.565569	0.175501	0.155537
1.41922	0.565241	0.175631	0.155231
1.41886	0.564974	0.175656	0.154963
1.41812	0.565236	0.175597	0.15468
1.41607	0.565341	0.175589	0.154397
1.41628	0.565235	0.175638	0.154082
1.41698	0.565234	0.175538	0.153747
1.4181	0.56526	0.175674	0.153764
1.41811	0.565484	0.175858	0.154246
1.41919	0.565768	0.175993	0.154793
1.42073	0.56579	0.176035	0.155258
1.42098	0.565976	0.176007	0.155621
1.42211	0.566284	0.176045	0.155939
1.42305	0.566342	0.176117	0.156138
1.42375	0.566245	0.176199	0.156531
1.42466	0.566161	0.176087	0.156753
1.42394	0.565966	0.17587	0.15674
1.42359	0.56588	0.175921	0.156999
1.42461	0.565789	0.175979	0.157235
1.42638	0.565661	0.176009	0.157396
1.42638	0.565669	0.175975	0.15741
1.4262	0.565661	0.176034	0.157339
1.42472	0.565718	0.176208	0.157245
1.42306	0.56604	0.176257	0.157116
1.42255	0.566169	0.176269	0.156936
1.42121	0.566529	0.176208	0.156639
1.41952	0.567403	0.176095	0.156591
1.41824	0.568322	0.176283	0.15649
1.41648	0.568756	0.176281	0.156118
1.41462	0.568883	0.17614	0.155829
1.41299	0.568866	0.175739	0.155428
1.4113	0.569188	0.175376	0.154938
1.41118	0.569526	0.175043	0.154491
1.41087	0.56992	0.175149	0.154387
1.41051	0.570438	0.175302	0.154402
1.41115	0.570622	0.175431	0.154336
1.40975	0.570581	0.175587	0.154082
1.40801	0.570401	0.175816	0.153932
1.40741	0.570391	0.176186	0.153904
1.40756	0.570777	0.176517	0.153887
1.40736	0.570783	0.176644	0.154001
1.40753	0.570669	0.176716	0.154139
1.40908	0.570318	0.176754	0.154044
1.40947	0.570024	0.176826	0.154082
1.40897	0.569745	0.176862	0.154209
1.40916	0.569441	0.176928	0.154327
1.40955	0.568968	0.17708	0.154454
1.41028	0.568678	0.177137	0.154615
1.41168	0.568007	0.177281	0.154639
1.41179	0.567117	0.177312	0.154535
1.41205	0.566671	0.177319	0.154653
1.41241	0.5664	0.177436	0.154758
1.41273	0.565857	0.177612	0.154961
1.41295	0.565381	0.177603	0.154901
1.41373	0.565415	0.177501	0.15484
1.41392	0.565655	0.177491	0.154982
1.41343	0.565773	0.177604	0.155098
1.41478	0.56619	0.177791	0.155251
1.4162	0.566801	0.177926	0.155568
1.41548	0.567417	0.178028	0.155771
1.41646	0.567788	0.177951	0.155863
1.41692	0.568229	0.177734	0.155928
1.41861	0.568655	0.17759	0.156007
1.42	0.569173	0.177277	0.155926
1.41936	0.569279	0.17699	0.155695
1.41946	0.568969	0.176908	0.155426
1.41978	0.568319	0.176687	0.154946
1.42078	0.567926	0.176693	0.154733
1.42168	0.567747	0.176759	0.154446
1.42119	0.567523	0.176788	0.15404
1.41989	0.567535	0.176936	0.153747
1.41936	0.567731	0.177009	0.153495
1.41859	0.567811	0.17706	0.153299
1.4171	0.568014	0.177012	0.15297
1.41667	0.56821	0.177123	0.152892
1.41671	0.568711	0.177586	0.153077
1.41588	0.568731	0.177682	0.153373
1.41521	0.568789	0.177442	0.153593
1.41415	0.568884	0.177036	0.153576
1.41418	0.568912	0.176796	0.153633
1.4138	0.569079	0.176677	0.153977
1.41252	0.569326	0.176821	0.154386
1.41189	0.569531	0.176826	0.154542
1.41113	0.569172	0.176758	0.154453
1.40832	0.56837	0.176408	0.154395
1.40675	0.567337	0.176029	0.154458
1.40541	0.566509	0.176006	0.154567
1.40544	0.566027	0.175954	0.154575
1.4065	0.565379	0.175738	0.154645
1.4063	0.564544	0.175446	0.154396
1.40639	0.563499	0.175279	0.1541
1.40576	0.562664	0.175189	0.15394
1.40523	0.562005	0.175117	0.15381
1.40537	0.561502	0.175039	0.153745
1.40567	0.56097	0.174939	0.153711
1.40538	0.560874	0.174717	0.15348
1.40529	0.560561	0.174496	0.153077
1.40536	0.560001	0.174261	0.15286
1.4046	0.559868	0.174209	0.152814
1.40466	0.559709	0.174286	0.15242
1.40476	0.559428	0.174597	0.152087
1.40428	0.559393	0.174456	0.151376
1.40387	0.5599	0.174435	0.151006
1.40191	0.560265	0.17468	0.150989
1.4008	0.560605	0.174966	0.151049
1.39973	0.561349	0.175154	0.151178
1.39998	0.561853	0.175222	0.151338
1.3989	0.562116	0.175386	0.151568
1.4003	0.562514	0.175378	0.151838
1.40275	0.563449	0.17537	0.152269
1.40497	0.564572	0.175505	0.152734
1.40553	0.565344	0.175422	0.153001
1.40478	0.565493	0.175448	0.153114
1.40607	0.565388	0.175514	0.153155
1.40764	0.565201	0.175379	0.153065
1.40901	0.565082	0.175213	0.153146
1.40956	0.564629	0.174858	0.153243
1.40909	0.564112	0.174439	0.153004
1.40962	0.56398	0.174164	0.15276
1.40966	0.563778	0.173921	0.152358
1.4082	0.563727	0.173741	0.152067
1.40798	0.563515	0.173541	0.151636
1.40831	0.563078	0.173463	0.151361
1.40669	0.563101	0.173445	0.151131
1.40532	0.562916	0.173371	0.150826
1.40464	0.562923	0.173345	0.150466
1.40235	0.562967	0.173287	0.150314
1.40134	0.563235	0.173464	0.150429
1.39921	0.563557	0.173611	0.15072
1.39698	0.563902	0.173796	0.150732
1.39511	0.564425	0.174027	0.150848
1.39132	0.56462	0.17416	0.150891
1.38867	0.564742	0.174115	0.15114
1.38719	0.565043	0.174362	0.151596
1.38563	0.56557	0.174762	0.152085
1.38573	0.566133	0.175044	0.152647
1.38615	0.566244	0.175277	0.15309
1.38558	0.56595	0.175559	0.153415
1.38543	0.565988	0.175883	0.154096
1.38538	0.565846	0.176022	0.154645
1.38525	0.565832	0.176099	0.155167
1.38617	0.566076	0.175987	0.155796
1.38673	0.566499	0.175874	0.156517
1.38736	0.56711	0.17555	0.157061
1.38887	0.567517	0.175189	0.15768
1.39056	0.567431	0.174815	0.158247
1.39128	0.567312	0.174485	0.158298
1.39293	0.567209	0.174457	0.158272
1.39451	0.56709	0.174103	0.1583
1.39472	0.566756	0.173353	0.158259
1.39429	0.566502	0.172906	0.158572
1.39422	0.566007	0.172508	0.158683
1.39419	0.565434	0.172026	0.158585
1.39489	0.565035	0.171726	0.158606
1.39509	0.564647	0.171552	0.158527
1.39423	0.564535	0.171429	0.158422
1.395	0.564849	0.171396	0.158447
1.39549	0.565176	0.171622	0.158481
1.39417	0.565558	0.171871	0.158534
1.39398	0.565656	0.172041	0.158556
1.39444	0.565649	0.172317	0.158561
1.39488	0.565697	0.172435	0.158659
1.3948	0.565596	0.172456	0.158541
1.39328	0.565372	0.172445	0.158272
1.39387	0.565207	0.172486	0.157898
1.39465	0.565078	0.17261	0.15728
1.39453	0.565068	0.172874	0.156806
1.39436	0.564988	0.173453	0.156503
1.39347	0.564623	0.173784	0.156404
1.39301	0.563874	0.173657	0.155795
1.39264	0.563258	0.17362	0.154931
1.39143	0.562819	0.173701	0.154222
1.39251	0.562503	0.173777	0.153712
1.39441	0.562351	0.173884	0.153366
1.39308	0.562155	0.173666	0.152974
1.39326	0.561994	0.173709	0.152698
1.39286	0.56169	0.173552	0.15246
1.39239	0.56146	0.173351	0.151945
1.39208	0.561029	0.173151	0.151397
1.39175	0.560504	0.172789	0.150798
1.39353	0.560269	0.172455	0.150502
1.39317	0.560239	0.172349	0.150515
1.39267	0.560302	0.172333	0.150455
1.39258	0.560303	0.172315	0.150503
1.39251	0.560058	0.172247	0.150449
1.39279	0.559747	0.172179	0.150572
1.39343	0.559966	0.172155	0.150834
1.39328	0.55991	0.17232	0.150769
1.39236	0.560068	0.172511	0.1509
1.39154	0.560573	0.172535	0.151091
1.39122	0.561178	0.172612	0.151497
1.38986	0.561724	0.172472	0.151778
1.3885	0.562351	0.17236	0.15216
1.3872	0.563053	0.172453	0.152497
1.38611	0.564042	0.172703	0.152527
1.38428	0.564473	0.172956	0.152629
1.38295	0.564556	0.172822	0.152457
1.38084	0.564375	0.172606	0.152301
1.37896	0.56437	0.172623	0.152147
1.37806	0.564265	0.172628	0.151999
1.37761	0.564253	0.172595	0.152016
1.37653	0.564214	0.172482	0.151974
1.3748	0.564303	0.172298	0.151887
1.3737	0.564239	0.17194	0.151884
1.37286	0.563999	0.171901	0.152167
1.37255	0.563484	0.171735	0.152358
1.37324	0.562866	0.171397	0.15253
1.37583	0.56224	0.171144	0.152583
1.37711	0.561807	0.171042	0.152826
1.37693	0.561082	0.170628	0.15299
1.37736	0.560238	0.170437	0.152766
1.3771	0.559065	0.170324	0.152347
1.3786	0.558043	0.170177	0.152054
1.37815	0.557013	0.170049	0.151917
1.37879	0.556534	0.170251	0.152084
1.37838	0.556097	0.170586	0.152294
1.37708	0.555473	0.170434	0.152376
1.37638	0.554924	0.170263	0.152322
1.37667	0.554494	0.170569	0.152371
1.3765	0.55398	0.170804	0.152674
1.3765	0.554048	0.170943	0.152919
1.37581	0.554382	0.171392	0.153166
1.37471	0.554782	0.171835	0.153527
1.37343	0.554987	0.17224	0.153933
1.3725	0.555306	0.172361	0.154155
1.37075	0.555681	0.172366	0.154199
1.36968	0.555792	0.17222	0.154065
1.36888	0.556019	0.172147	0.154148
1.36797	0.556789	0.172277	0.154327
1.36686	0.557802	0.172321	0.154548
1.36508	0.558485	0.172397	0.154525
1.36326	0.559075	0.172578	0.154601
1.36323	0.559823	0.172901	0.154662
1.36282	0.560617	0.173102	0.154658
1.36327	0.561372	0.173353	0.154698
1.3636	0.56176	0.17346	0.154797
1.36433	0.562124	0.173375	0.154946
1.36511	0.562538	0.173233	0.154962
1.36543	0.562692	0.172944	0.155105
1.36414	0.56227	0.172503	0.154985
1.36374	0.561984	0.17227	0.155018
1.36417	0.561765	0.172235	0.155179
1.36503	0.561405	0.172165	0.155098
1.36487	0.560312	0.172025	0.154729
1.36608	0.559751	0.17198	0.154326
1.36611	0.559367	0.171992	0.153864
1.36468	0.559019	0.172319	0.153384
1.36352	0.558585	0.172567	0.15298
1.36306	0.558252	0.172685	0.152522
1.36219	0.558216	0.17259	0.152061
1.3622	0.558533	0.172782	0.152007
1.36143	0.558782	0.172901	0.151874
1.36058	0.559203	0.173102	0.151651
1.361	0.559593	0.17312	0.151482
1.36375	0.560048	0.173211	0.15141
1.36539	0.560474	0.17328	0.151335
1.3654	0.560933	0.173131	0.151309
1.36645	0.56113	0.172833	0.151131
1.36748	0.561318	0.17271	0.150953
1.36811	0.561441	0.172641	0.150998
1.36868	0.561769	0.172336	0.151034
1.36989	0.562341	0.17221	0.151142
1.3709	0.563083	0.172421	0.151525
1.36876	0.563609	0.172401	0.151793
1.36846	0.564097	0.17203	0.151705
1.36953	0.564319	0.1717	0.151877
1.37043	0.564365	0.171552	0.15193
1.37116	0.564177	0.171348	0.15186
1.37202	0.564118	0.171454	0.151887
1.3713	0.563488	0.17172	0.152095
1.37044	0.562547	0.171921	0.152256
1.36898	0.561572	0.171947	0.152288
1.36888	0.56095	0.17183	0.152162
1.36773	0.560227	0.171847	0.152172
1.36599	0.55953	0.171902	0.152164
1.36545	0.559077	0.171875	0.152262
1.36499	0.558954	0.171705	0.152329
1.36416	0.558682	0.171668	0.152514
1.36305	0.558436	0.171725	0.15244
1.36244	0.558756	0.172183	0.152549
1.36218	0.559247	0.17283	0.152647
1.36081	0.559726	0.173145	0.152924
1.36208	0.560753	0.17364	0.153438
1.36216	0.561587	0.173826	0.153819
1.36135	0.56273	0.173846	0.153952
1.35972	0.563482	0.173641	0.154105
1.35751	0.563769	0.173388	0.154278
1.3563	0.563851	0.173151	0.154351
1.35696	0.564271	0.172789	0.154795
1.35755	0.564514	0.172502	0.155256
1.3573	0.564837	0.172313	0.155525
1.3566	0.564853	0.172129	0.155615
1.35698	0.564884	0.171858	0.155731
1.35723	0.564274	0.17152	0.155721
1.35575	0.563395	0.17118	0.15565
1.35436	0.56285	0.170814	0.155542
1.35536	0.562214	0.170506	0.155396
1.35597	0.561643	0.170356	0.155456
1.35603	0.561273	0.170585	0.155311
1.35676	0.560878	0.170743	0.154947
1.35758	0.560341	0.170895	0.154586
1.35773	0.559787	0.171014	0.153983
1.35878	0.559141	0.17109	0.153257
1.35872	0.558278	0.171074	0.152562
1.35904	0.557976	0.171071	0.151974
1.36036	0.557599	0.171167	0.151646
1.3603	0.55722	0.171485	0.151429
1.36053	0.55695	0.172033	0.151282
1.35995	0.55685	0.17241	0.151033
1.36039	0.557171	0.172794	0.150794
1.35975	0.557604	0.173151	0.15066
1.36006	0.558248	0.173225	0.150129
1.36127	0.559016	0.172908	0.149422
1.36195	0.560057	0.172787	0.149425
1.36116	0.560921	0.17292	0.149482
1.36097	0.561553	0.173241	0.149395
1.3599	0.561937	0.173535	0.149556
1.35819	0.561911	0.173438	0.149594
1.35741	0.561866	0.173563	0.14939
1.35662	0.561715	0.173615	0.149367
1.3553	0.561861	0.173512	0.149467
1.35365	0.561704	0.173379	0.149648
1.35218	0.561858	0.173367	0.150184
1.35237	0.56156	0.173145	0.150727
1.35187	0.561181	0.172772	0.151174
1.35016	0.560745	0.172734	0.151853
1.34942	0.560168	0.172483	0.152309
1.34875	0.559783	0.172758	0.15319
1.34755	0.559622	0.1733	0.154006
1.34752	0.559828	0.173431	0.154864
1.34745	0.560169	0.173696	0.15556
1.34516	0.559522	0.173571	0.155945
1.34498	0.55904	0.173056	0.156363
1.34419	0.558703	0.172773	0.157006
1.34316	0.558473	0.17265	0.157316
1.34277	0.558406	0.172614	0.157452
1.34275	0.55844	0.172405	0.1578
1.34155	0.55844	0.172482	0.157985
1.33961	0.558457	0.172524	0.157795
1.33899	0.557986	0.172312	0.157405
1.33757	0.55738	0.17188	0.156997
1.33484	0.556953	0.17152	0.156855
1.33143	0.556619	0.171026	0.156732
1.3314	0.556628	0.170719	0.156774
1.3316	0.55605	0.170469	0.156667
1.33089	0.555195	0.170187	0.156345
1.33122	0.55489	0.169967	0.155448
1.33163	0.554582	0.169733	0.15463
1.33154	0.554425	0.169618	0.153997
1.33045	0.55437	0.169236	0.15308
1.33153	0.554434	0.169034	0.152222
1.33224	0.554192	0.168845	0.151355
1.3346	0.553869	0.168696	0.150707
1.33651	0.553188	0.168704	0.150343
1.33674	0.552693	0.168899	0.150119
1.33754	0.55243	0.169251	0.150114
[truncated: 1,161 more rows]
