# Supplementary material for: Cuticular modified air sacs underlie white coloration in the olive fruit fly, Bactrocera oleae
Source: Commun Biol. 2021 Jul 16;4:881. doi: 10.1038/s42003-021-02396-4 (PMC8285419; doi:10.1038/s42003-021-02396-4)
Supplement: Supplementary file 7 — Supplementary Data 4 [file 42003_2021_2396_MOESM7_ESM.xlsx]

## Sheet: Supplementary fig 7
wavelength, nm	no smoothing	smoothed using SG-filter
250.03	0.031697	0.0340832		Reflection spectrum, I/IWS1
250.3	0.0347618	0.0345134
250.57	0.0383023	0.0352607
250.83	0.0343652	0.0359513
251.1	0.0411053	0.0366486
251.37	0.0331251	0.0369649
251.64	0.0465844	0.0374733
251.9	0.0455363	0.0376185
252.17	0.0437349	0.0380317
252.44	0.0373946	0.0385261
252.7	0.0376692	0.0385153
252.97	0.0328688	0.0389973
253.24	0.0421987	0.0390056
253.51	0.0394648	0.0387329
253.77	0.0369917	0.0388091
254.04	0.0309325	0.0388643
254.31	0.0391131	0.0385781
254.58	0.0374702	0.0375032
254.84	0.0361407	0.0364661
255.11	0.0351902	0.0355924
255.38	0.0421342	0.0346828
255.65	0.0287953	0.0340385
255.91	0.0293864	0.0337889
256.18	0.0358579	0.0335337
256.45	0.0371356	0.0332155
256.71	0.0281872	0.0327292
256.98	0.0367914	0.0323598
257.25	0.033873	0.031811
257.52	0.0344907	0.0316398
257.78	0.0323651	0.0318242
258.05	0.0324253	0.032274
258.32	0.0286312	0.0322306
258.59	0.0319734	0.0318776
258.85	0.0320289	0.0315387
259.12	0.0256711	0.0314486
259.39	0.0277047	0.0315631
259.65	0.0256143	0.0319646
259.92	0.0303203	0.0320585
260.19	0.0396479	0.0320275
260.46	0.0384124	0.0317195
260.72	0.0374509	0.0316441
260.99	0.0292312	0.0314104
261.26	0.0296039	0.0311543
261.52	0.0314517	0.0309889
261.79	0.0321189	0.0308786
262.06	0.028792	0.0309664
262.33	0.0311041	0.0312946
262.59	0.0364336	0.031621
262.86	0.0375336	0.0318991
263.13	0.0299904	0.0321188
263.39	0.030611	0.0325334
263.66	0.0247244	0.0326173
263.93	0.0243165	0.0328999
264.19	0.0352067	0.033036
264.46	0.0358017	0.0331827
264.73	0.0359325	0.0333002
265	0.0302079	0.0336366
265.26	0.029515	0.0340853
265.53	0.0297333	0.0340279
265.8	0.035016	0.0344289
266.06	0.039428	0.0347217
266.33	0.042648	0.0351953
266.6	0.0435709	0.0352294
266.86	0.0374951	0.0349027
267.13	0.0356873	0.0350391
267.4	0.0358961	0.0347737
267.66	0.0325629	0.0347154
267.93	0.0308704	0.0346744
268.2	0.0276295	0.0346103
268.47	0.0380377	0.0348504
268.73	0.0349081	0.0352617
269	0.0323543	0.0353663
269.27	0.0349855	0.0350077
269.53	0.0364098	0.034629
269.8	0.0340166	0.0346875
270.07	0.0316368	0.0346292
270.33	0.0348993	0.0346568
270.6	0.0331614	0.0347731
270.87	0.0322982	0.0346075
271.13	0.0318867	0.0342546
271.4	0.0343606	0.0342564
271.67	0.0430927	0.0343588
271.93	0.0339511	0.0348136
272.2	0.0402543	0.0354657
272.47	0.0396765	0.0358591
272.73	0.0421516	0.0361903
273	0.03207	0.0360037
273.27	0.0280137	0.0358713
273.53	0.0408585	0.0358091
273.8	0.0341056	0.0356262
274.07	0.0318578	0.035215
274.33	0.0298504	0.0350061
274.6	0.027969	0.0350681
274.87	0.0366787	0.0353302
275.13	0.0410599	0.0351245
275.4	0.0369972	0.0347314
275.67	0.0299412	0.03456
275.93	0.0320976	0.034171
276.2	0.0398536	0.033799
276.47	0.0403643	0.0334786
276.73	0.0367178	0.0332337
277	0.0336204	0.0331502
277.27	0.0324388	0.0330816
277.53	0.0248878	0.0328901
277.8	0.0327266	0.0328454
278.07	0.0276231	0.0327815
278.33	0.03253	0.0322992
278.6	0.0358498	0.0321371
278.87	0.0324015	0.0320154
279.13	0.0355768	0.0315173
279.4	0.0269325	0.0309883
279.67	0.0328565	0.0310175
279.93	0.0335952	0.031425
280.2	0.0312865	0.0311549
280.46	0.0261644	0.0313825
280.73	0.0277007	0.0315468
281	0.0330931	0.0317909
281.26	0.0351607	0.0320826
281.53	0.0357102	0.0324018
281.8	0.0297736	0.0328921
282.06	0.0329164	0.0330725
282.33	0.0297578	0.033188
282.6	0.0321572	0.0334549
282.86	0.0320423	0.0335028
283.13	0.0304214	0.0332613
283.39	0.038118	0.033164
283.66	0.0391079	0.0328453
283.93	0.0349402	0.0324091
284.19	0.035675	0.032485
284.46	0.0350743	0.0325496
284.73	0.032796	0.0327592
284.99	0.0300983	0.0328024
285.26	0.0362754	0.032865
285.53	0.0268391	0.032696
285.79	0.0273387	0.0325099
286.06	0.0307743	0.0327888
286.32	0.0334673	0.0329534
286.59	0.0290255	0.0329918
286.86	0.0364442	0.0329761
287.12	0.0337108	0.0331301
287.39	0.0319628	0.0335413
287.66	0.0259807	0.0339288
287.92	0.0307059	0.0335421
288.19	0.0432079	0.0332588
288.45	0.0390375	0.033386
288.72	0.0316863	0.0333641
288.99	0.0343572	0.0336534
289.25	0.0375143	0.0338714
289.52	0.0353809	0.0343359
289.78	0.0396766	0.0347382
290.05	0.0345811	0.0349324
290.32	0.0300058	0.0348621
290.58	0.031581	0.034723
290.85	0.035977	0.034862
291.11	0.0346606	0.0350691
291.38	0.0334748	0.0352178
291.65	0.0376134	0.0355491
291.91	0.0305954	0.0357062
292.18	0.031909	0.0359002
292.45	0.0351541	0.0362752
292.71	0.0377443	0.0366056
292.98	0.0381981	0.0367761
293.24	0.0370897	0.0371667
293.51	0.0361177	0.0374839
293.78	0.0419708	0.0377413
294.04	0.0485944	0.0381415
294.31	0.034496	0.0386113
294.57	0.0354111	0.0388347
294.84	0.0388602	0.0387255
295.11	0.0363011	0.0386476
295.37	0.0394368	0.0388374
295.64	0.0382216	0.0388057
295.9	0.0435453	0.0386575
296.17	0.040526	0.0384908
296.43	0.041685	0.0380852
296.7	0.0377242	0.038034
296.97	0.0310005	0.0381465
297.23	0.0361516	0.0381541
297.5	0.0383503	0.0379563
297.76	0.0359212	0.037736
298.03	0.0379859	0.0376398
298.3	0.04072	0.0375051
298.56	0.0347002	0.0374865
298.83	0.036901	0.0374019
299.09	0.0371205	0.0373974
299.36	0.0345286	0.0374646
299.62	0.0353389	0.0376802
299.89	0.0400842	0.0379496
300.16	0.0392024	0.0381776
300.42	0.0439898	0.0382256
300.69	0.041599	0.0379696
300.95	0.0366189	0.0380834
301.22	0.0384999	0.0383549
301.48	0.0392588	0.0386358
301.75	0.0415159	0.0390056
302.02	0.0379225	0.0394397
302.28	0.0380591	0.0398796
302.55	0.0362088	0.0399588
302.81	0.0339451	0.0401753
303.08	0.0406325	0.0400475
303.34	0.0427528	0.0400948
303.61	0.041877	0.0405138
303.88	0.0411047	0.0407273
304.14	0.0398672	0.0409011
304.41	0.0417744	0.0412104
304.67	0.0464034	0.0415697
304.94	0.0431378	0.0416311
305.2	0.0388746	0.041994
305.47	0.039738	0.042357
305.74	0.0417697	0.0427104
306	0.0463084	0.0433359
306.27	0.0473107	0.0439387
306.53	0.0439956	0.0444168
306.8	0.0435804	0.0448188
307.06	0.0447685	0.0450164
307.33	0.04126	0.045159
307.59	0.0427122	0.0452939
307.86	0.0449408	0.0453315
308.13	0.0435526	0.0453935
308.39	0.0483797	0.0452965
308.66	0.0486612	0.0454545
308.92	0.0464645	0.0456112
309.19	0.050261	0.0458091
309.45	0.0446824	0.0460813
309.72	0.0460677	0.0460917
309.98	0.0477149	0.0463006
310.25	0.0449923	0.0462897
310.51	0.0449853	0.0462702
310.78	0.0448819	0.0463518
311.04	0.0477173	0.0464579
311.31	0.0434418	0.0462577
311.58	0.0441197	0.0460059
311.84	0.0445972	0.0458656
312.11	0.0436493	0.0458379
312.37	0.0472498	0.045943
312.64	0.0461901	0.0457187
312.9	0.0481718	0.0453971
313.17	0.0463896	0.0451381
313.43	0.0486243	0.0450587
313.7	0.0490267	0.0449117
313.96	0.044532	0.0448351
314.23	0.0422495	0.0449555
314.49	0.0429666	0.0449785
314.76	0.0411387	0.0451472
315.02	0.0450922	0.044986
315.29	0.0461704	0.0447431
315.56	0.0455987	0.0444555
315.82	0.0429302	0.0441576
316.09	0.0399667	0.0442352
316.35	0.0484379	0.044129
316.62	0.0441646	0.0441496
316.88	0.043432	0.0443951
317.15	0.0443424	0.0445898
317.41	0.0476385	0.0447567
317.68	0.0475111	0.0449302
317.94	0.0453836	0.0452792
318.21	0.0430253	0.0456738
318.47	0.0440905	0.0461379
318.74	0.0486213	0.0466598
319	0.0454846	0.0470816
319.27	0.0452922	0.0475619
319.53	0.0439701	0.047677
319.8	0.0480705	0.0479182
320.06	0.0486665	0.0480695
320.33	0.0462443	0.0481634
320.59	0.0515723	0.0483688
320.86	0.0520068	0.0485696
321.12	0.055065	0.0487
321.39	0.0520604	0.0488301
321.65	0.0506222	0.0488974
321.92	0.0454169	0.0490852
322.18	0.046824	0.0492428
322.45	0.0503352	0.0493139
322.71	0.0447628	0.0496944
322.98	0.047878	0.0497082
323.24	0.0509769	0.0494868
323.51	0.0493696	0.0494928
323.77	0.0467172	0.0495789
324.04	0.04883	0.0495639
324.3	0.0486858	0.0496124
324.57	0.0489961	0.0494072
324.83	0.0504712	0.0493737
325.1	0.0503928	0.0494381
325.36	0.0516035	0.0491248
325.63	0.0536978	0.0490317
325.89	0.0468934	0.0489682
326.16	0.0478299	0.0490289
326.42	0.0483421	0.0489381
326.69	0.0497921	0.0488311
326.95	0.0512035	0.0488846
327.22	0.0498742	0.0488739
327.48	0.0483421	0.0485692
327.75	0.0443825	0.0481833
328.01	0.0439469	0.047825
328.28	0.0482928	0.0473208
328.54	0.0494345	0.047268
328.81	0.0456596	0.0470754
329.07	0.0498848	0.0465196
329.34	0.0505176	0.0461659
329.6	0.0404132	0.0459284
329.86	0.0427442	0.0456358
330.13	0.0440942	0.045264
330.39	0.0452406	0.0450252
330.66	0.0502377	0.0447434
330.92	0.0433909	0.0446257
331.19	0.044301	0.044672
331.45	0.0474474	0.0446022
331.72	0.0421778	0.0447476
331.98	0.0446988	0.0446545
332.25	0.0443977	0.0443906
332.51	0.0449126	0.0443613
332.78	0.0435093	0.0444156
333.04	0.0428531	0.0443903
333.31	0.0431879	0.0443581
333.57	0.046934	0.0443124
333.83	0.0409963	0.0440702
334.1	0.0433125	0.0437899
334.36	0.0443344	0.0436364
334.63	0.0409339	0.0436097
334.89	0.0488865	0.0436417
335.16	0.0483332	0.043651
335.42	0.0431172	0.0434976
335.69	0.0407642	0.0432003
335.95	0.0443224	0.0427672
336.22	0.0464667	0.0426897
336.48	0.0431373	0.0429326
336.74	0.0417113	0.0432067
337.01	0.0394191	0.0435908
337.27	0.040423	0.043534
337.54	0.0432307	0.0438292
337.8	0.0408654	0.0441629
338.07	0.0470015	0.0443104
338.33	0.043687	0.0444103
338.6	0.0431963	0.0443888
338.86	0.042837	0.0444005
339.13	0.0454394	0.0443267
339.39	0.043919	0.0444678
339.65	0.0460146	0.0444902
339.92	0.0500404	0.0445848
340.18	0.0467627	0.044537
340.45	0.0454674	0.0445684
340.71	0.0434403	0.0446491
340.98	0.0430122	0.0445849
341.24	0.0480567	0.0448118
341.5	0.0514591	0.0448815
341.77	0.0441911	0.0448136
342.03	0.0434127	0.0447678
342.3	0.040413	0.0447346
342.56	0.0358306	0.0446083
342.83	0.0418861	0.0444672
343.09	0.0421141	0.0444012
343.35	0.0462851	0.044151
343.62	0.0409765	0.0443279
343.88	0.0446797	0.0444148
344.15	0.0480498	0.044331
344.41	0.0500799	0.0443576
344.68	0.0454881	0.0442356
344.94	0.0442444	0.0441805
345.2	0.044803	0.0441474
345.47	0.0427966	0.0441029
345.73	0.0479019	0.0442593
346	0.0439087	0.0445969
346.26	0.045451	0.0448414
346.53	0.0468837	0.0448765
346.79	0.0422647	0.0445969
347.05	0.0441002	0.0443756
347.32	0.0394803	0.044552
347.58	0.041015	0.044546
347.85	0.0459238	0.0441934
348.11	0.0462574	0.0436705
348.37	0.0441053	0.0434705
348.64	0.0410879	0.0434756
348.9	0.0410138	0.0432234
349.17	0.0443738	0.0432315
349.43	0.0456368	0.043101
349.69	0.0399079	0.0430049
349.96	0.0472257	0.0429213
350.22	0.0458552	0.0431292
350.49	0.0440599	0.0431988
350.75	0.0427531	0.043233
351.01	0.0444598	0.0433379
351.28	0.0430607	0.0434306
351.54	0.0415084	0.0436286
351.81	0.037717	0.0437361
352.07	0.0420934	0.0438157
352.33	0.0448551	0.0437971
352.6	0.0458206	0.043666
352.86	0.0482986	0.0435195
353.13	0.0409818	0.0432615
353.39	0.040277	0.0431849
353.65	0.0474598	0.0430146
353.92	0.0436465	0.0431188
354.18	0.0399299	0.0435475
354.45	0.0407531	0.0436884
354.71	0.0439677	0.0436376
354.97	0.0515817	0.0435488
355.24	0.0448822	0.0435675
355.5	0.0441666	0.0436802
355.77	0.0426123	0.0436715
356.03	0.0401702	0.0433785
356.29	0.0416153	0.043456
356.56	0.0422152	0.0431442
356.82	0.0388047	0.0428547
357.08	0.0391993	0.0427191
357.35	0.044618	0.0423081
357.61	0.0426417	0.0417099
357.88	0.0456364	0.04121
358.14	0.045466	0.0410231
358.4	0.0433614	0.0410801
358.67	0.046452	0.0412581
358.93	0.040697	0.0413621
359.19	0.0406026	0.0414315
359.46	0.0384776	0.0412527
359.72	0.0382039	0.0413708
359.99	0.0350388	0.0415704
360.25	0.0355791	0.0415004
360.51	0.0442927	0.0414156
360.78	0.0434722	0.0416541
361.04	0.0417703	0.0418997
361.3	0.0407929	0.0422545
361.57	0.0412368	0.0421006
361.83	0.0435562	0.0419189
362.1	0.0450398	0.0418817
362.36	0.04059	0.0417322
362.62	0.0447532	0.0417193
362.89	0.0426771	0.0415117
363.15	0.0442407	0.0413957
363.41	0.0498019	0.0412984
363.68	0.04282	0.0413793
363.94	0.0378796	0.0412935
364.2	0.0357095	0.0413005
364.47	0.0387208	0.0410385
364.73	0.0364851	0.0408007
364.99	0.0402438	0.0405931
365.26	0.0406068	0.040347
365.52	0.0416887	0.0402112
365.79	0.0398706	0.0400951
366.05	0.0404961	0.0398732
366.31	0.0400827	0.0397567
366.58	0.0406189	0.039975
366.84	0.0366404	0.0403365
367.1	0.0394976	0.0403663
367.37	0.0382965	0.0404433
367.63	0.0443861	0.0406592
367.89	0.0431157	0.0410391
368.16	0.0392475	0.0413889
368.42	0.044534	0.0415851
368.68	0.0425324	0.0418054
368.95	0.0447184	0.0421423
369.21	0.041075	0.0424195
369.47	0.0442876	0.0425307
369.74	0.0402557	0.0427101
370	0.0425313	0.0424293
370.26	0.042742	0.0422499
370.53	0.043745	0.0422044
370.79	0.0396312	0.0422901
371.05	0.0405271	0.0424782
371.32	0.0395928	0.042617
371.58	0.0436163	0.0424396
371.84	0.0437556	0.0422457
372.11	0.0458765	0.0421052
372.37	0.0406401	0.0420081
372.63	0.0406033	0.0420111
372.9	0.0431423	0.042134
373.16	0.0434339	0.0420557
373.42	0.0413079	0.0424599
373.69	0.0409147	0.0426218
373.95	0.0419172	0.0427244
374.21	0.0445828	0.0426888
374.48	0.043578	0.0427367
374.74	0.0409399	0.0430354
375	0.043556	0.0431389
375.27	0.0422749	0.0433986
375.53	0.0457138	0.043517
375.79	0.0405895	0.0435878
376.06	0.0450179	0.0435666
376.32	0.0431225	0.0436973
376.58	0.0431653	0.0435544
376.84	0.0429641	0.0435496
377.11	0.0431808	0.0434191
377.37	0.049656	0.0433096
377.63	0.0475206	0.0433539
377.9	0.0424094	0.043416
378.16	0.0406771	0.0435914
378.42	0.0420386	0.0436267
378.69	0.0402626	0.0435798
378.95	0.0424182	0.0436252
379.21	0.0457234	0.0437834
379.48	0.0411505	0.04383
379.74	0.0495505	0.0437653
380	0.0463258	0.0438063
380.26	0.0410911	0.0440532
380.53	0.0412876	0.0441098
380.79	0.0417071	0.0440594
381.05	0.0431224	0.0441655
381.32	0.0430109	0.0444736
381.58	0.0465958	0.0448382
381.84	0.0480718	0.0451756
382.11	0.0448395	0.0451302
382.37	0.0467147	0.0453322
382.63	0.0482068	0.0453776
382.89	0.0432581	0.0454883
383.16	0.0471014	0.0454268
383.42	0.0462302	0.0453693
383.68	0.0418661	0.0454538
383.95	0.0442373	0.0450451
384.21	0.0410586	0.0444449
384.47	0.0467231	0.0440736
384.73	0.0441782	0.043542
385	0.0454654	0.042988
385.26	0.0433131	0.0425473
385.52	0.0449697	0.0424044
385.79	0.044391	0.042297
386.05	0.0415318	0.0421895
386.31	0.0406886	0.0417192
386.57	0.0441011	0.041417
386.84	0.0386549	0.0412068
387.1	0.0360548	0.0411947
387.36	0.037535	0.0413757
387.62	0.0385921	0.041557
387.89	0.0435222	0.0416543
388.15	0.0440366	0.0416203
388.41	0.0390691	0.0414878
388.68	0.0408922	0.0416904
388.94	0.0423562	0.0420485
389.2	0.0448927	0.0424051
389.46	0.0419917	0.0429516
389.73	0.0428059	0.0430273
389.99	0.0494342	0.0430847
390.25	0.0475588	0.0435754
390.51	0.0448986	0.0437795
390.78	0.0487475	0.0441254
391.04	0.0423997	0.0444264
391.3	0.0401464	0.0448043
391.57	0.0368227	0.0450113
391.83	0.0434175	0.0450852
392.09	0.048514	0.0448104
392.35	0.0447292	0.0447815
392.62	0.0428942	0.0448378
392.88	0.0457076	0.0448188
393.14	0.0423422	0.0443649
393.4	0.044961	0.0441991
393.67	0.0489385	0.0442761
393.93	0.0497952	0.044286
394.19	0.0455989	0.0444905
394.45	0.0426012	0.0443795
394.72	0.0379475	0.0441775
394.98	0.0397378	0.0441923
395.24	0.0441189	0.044247
395.5	0.0477057	0.0443532
395.77	0.0502069	0.0442118
396.03	0.0425667	0.044148
396.29	0.0406151	0.0443304
396.55	0.0472146	0.0441391
396.82	0.0421563	0.0439105
397.08	0.0406241	0.0439999
397.34	0.0449344	0.0439436
397.6	0.0473429	0.0439326
397.87	0.0477791	0.0441324
398.13	0.0449955	0.0446439
398.39	0.0385163	0.0450119
398.65	0.0448273	0.0451635
398.91	0.0473738	0.0453976
399.18	0.0473865	0.0455375
399.44	0.0417665	0.0457088
399.7	0.0439401	0.0459358
399.96	0.0466182	0.0463122
400.23	0.0446903	0.0466114
400.49	0.0500987	0.046881
400.75	0.0480577	0.0471059
401.01	0.047625	0.0473624
401.28	0.0481005	0.0477636
401.54	0.0494469	0.048115
401.8	0.0521389	0.0483263
402.06	0.0484588	0.0482825
402.32	0.0454513	0.0478709
402.59	0.0500955	0.0477771
402.85	0.0462646	0.047817
403.11	0.0427683	0.0475935
403.37	0.0476822	0.0474729
403.64	0.0498197	0.0474635
403.9	0.0459188	0.0474736
404.16	0.0473209	0.0472794
404.42	0.0492633	0.0471305
404.68	0.0498789	0.0472568
404.95	0.050458	0.0475786
405.21	0.0504276	0.0478141
405.47	0.0445884	0.0479878
405.73	0.0457295	0.0478839
406	0.0405415	0.0478725
406.26	0.0436274	0.0481463
406.52	0.0460419	0.0484843
406.78	0.0508009	0.0490039
407.04	0.0507803	0.0493873
407.31	0.0522978	0.0496947
407.57	0.0528015	0.0502373
407.83	0.0529252	0.0507678
408.09	0.0543264	0.0510038
408.35	0.0539944	0.0510366
408.62	0.0495651	0.0511684
408.88	0.0520337	0.0517089
409.14	0.0531558	0.0520983
409.4	0.053591	0.0525379
409.66	0.0514189	0.0530892
409.93	0.049495	0.0534225
410.19	0.0523969	0.0537343
410.45	0.0487342	0.0541583
410.71	0.0507892	0.0544012
410.97	0.0578814	0.0546453
411.24	0.0549563	0.0548107
411.5	0.0583031	0.0547771
411.76	0.0623091	0.0546296
412.02	0.0561944	0.0548367
412.28	0.0488174	0.0549509
412.55	0.0535514	0.0552847
412.81	0.0558544	0.055754
413.07	0.0571063	0.0562821
413.33	0.0589411	0.0567855
413.59	0.0550026	0.0573085
413.85	0.0612299	0.0578114
414.12	0.0631499	0.0582393
414.38	0.0572474	0.0587292
414.64	0.0546742	0.059133
414.9	0.0523989	0.0594521
415.16	0.0590656	0.0601056
415.43	0.0622974	0.0607604
415.69	0.0627666	0.0609702
415.95	0.0614379	0.0611009
416.21	0.0604012	0.06146
416.47	0.0645003	0.0623225
416.73	0.0650335	0.0631215
417	0.0621098	0.0640033
417.26	0.0656228	0.0646368
417.52	0.0673177	0.0650933
417.78	0.0653497	0.0655574
418.04	0.0646585	0.0658602
418.3	0.0689821	0.0659027
418.57	0.0681532	0.0662476
418.83	0.0650453	0.0671622
419.09	0.0667757	0.0679177
419.35	0.0668222	0.0685118
419.61	0.0691224	0.0689826
419.87	0.0693183	0.0694378
420.14	0.0698658	0.0701209
420.4	0.0684421	0.0704436
420.66	0.0702873	0.0706946
420.92	0.0710436	0.0711058
421.18	0.0702606	0.0715256
421.44	0.0744593	0.0721787
421.71	0.0785641	0.0728461
421.97	0.0711522	0.0736052
422.23	0.0691318	0.074309
422.49	0.0703145	0.075068
422.75	0.0793998	0.0760495
423.01	0.0825904	0.0769493
423.28	0.0830777	0.077944
423.54	0.0791737	0.0789957
423.8	0.0815598	0.0799265
424.06	0.0798112	0.0807485
424.32	0.0781834	0.0816749
424.58	0.0768693	0.0828072
424.84	0.0794365	0.0838023
425.11	0.0872464	0.0850172
425.37	0.0894273	0.0862826
425.63	0.0897214	0.0876763
425.89	0.0886375	0.0892703
426.15	0.0910503	0.0905724
426.41	0.094152	0.09188
426.67	0.0926533	0.0929798
426.94	0.0956987	0.0941759
427.2	0.0958861	0.0953589
427.46	0.0935798	0.0964695
427.72	0.0944286	0.097463
427.98	0.0964715	0.0981757
428.24	0.100782	0.0988495
428.5	0.0992265	0.0996357
428.77	0.098858	0.100262
429.03	0.102144	0.100962
429.29	0.102687	0.101713
429.55	0.106781	0.102328
429.81	0.105914	0.102951
430.07	0.104984	0.103462
430.33	0.10413	0.103798
430.59	0.102767	0.104303
430.86	0.104493	0.105123
431.12	0.103003	0.106226
431.38	0.106855	0.1074
431.64	0.104698	0.108459
431.9	0.107363	0.109492
432.16	0.11341	0.110507
432.42	0.110976	0.111668
432.68	0.112119	0.112773
432.95	0.111169	0.113835
433.21	0.113235	0.114745
433.47	0.116399	0.115844
433.73	0.11985	0.117054
433.99	0.120017	0.118045
434.25	0.118299	0.119214
434.51	0.124222	0.120284
434.77	0.124972	0.12114
435.03	0.120581	0.122215
435.3	0.119595	0.123163
435.56	0.125234	0.124052
435.82	0.126073	0.125066
436.08	0.129471	0.126086
436.34	0.12722	0.127042
436.6	0.124386	0.128102
436.86	0.125191	0.129144
437.12	0.127923	0.130107
437.38	0.131859	0.131055
437.65	0.131813	0.132104
437.91	0.132806	0.133042
438.17	0.134482	0.133933
438.43	0.134071	0.134855
438.69	0.136403	0.135696
438.95	0.137862	0.136522
439.21	0.139566	0.137554
439.47	0.134914	0.138784
439.73	0.141399	0.139949
439.99	0.146409	0.140973
440.25	0.141449	0.14189
440.52	0.146306	0.142938
440.78	0.145894	0.144297
441.04	0.144535	0.145621
441.3	0.149017	0.146773
441.56	0.146175	0.148057
441.82	0.14508	0.149552
442.08	0.146848	0.150974
442.34	0.151116	0.152459
442.6	0.152261	0.153912
442.86	0.156103	0.15545
443.12	0.158488	0.157045
443.39	0.157866	0.158761
443.65	0.160953	0.160432
443.91	0.16417	0.162137
444.17	0.166039	0.163739
444.43	0.164125	0.165448
444.69	0.166023	0.167127
444.95	0.169053	0.168705
445.21	0.168545	0.170259
445.47	0.171541	0.171573
445.73	0.175312	0.172735
445.99	0.175763	0.174152
446.25	0.174819	0.175301
446.51	0.174539	0.176317
446.78	0.175491	0.177296
447.04	0.177909	0.177896
447.3	0.18083	0.178638
447.56	0.180165	0.179405
447.82	0.179657	0.179859
448.08	0.181121	0.180363
448.34	0.181011	0.181049
448.6	0.181224	0.181753
448.86	0.183062	0.182343
449.12	0.184763	0.182993
449.38	0.18294	0.183678
449.64	0.183918	0.184312
449.9	0.18327	0.185159
450.16	0.186143	0.185966
450.42	0.18414	0.186783
450.68	0.18669	0.187618
450.95	0.189043	0.188504
451.21	0.188397	0.189347
451.47	0.191586	0.190094
451.73	0.190456	0.190924
451.99	0.189969	0.191941
452.25	0.193771	0.192906
452.51	0.194253	0.193747
452.77	0.198243	0.194644
453.03	0.198748	0.19564
453.29	0.194793	0.196633
453.55	0.19912	0.19764
453.81	0.201504	0.198615
454.07	0.198346	0.199612
454.33	0.198935	0.200604
454.59	0.202339	0.201542
454.85	0.203079	0.202471
455.11	0.20129	0.203352
455.37	0.202014	0.204302
455.63	0.204097	0.205179
455.89	0.203178	0.206176
456.15	0.207194	0.207066
456.42	0.2076	0.208044
456.68	0.209675	0.208859
456.94	0.212096	0.209836
457.2	0.212888	0.210907
457.46	0.212903	0.211917
457.72	0.211673	0.212847
457.98	0.211233	0.213695
458.24	0.215715	0.214629
458.5	0.218173	0.215617
458.76	0.216683	0.216621
459.02	0.216493	0.217629
459.28	0.218329	0.218323
459.54	0.21791	0.218876
459.8	0.218921	0.219482
460.06	0.220147	0.220065
460.32	0.221082	0.220533
460.58	0.221608	0.221036
460.84	0.222405	0.221476
461.1	0.22272	0.22192
461.36	0.220553	0.222314
461.62	0.222866	0.222719
461.88	0.223475	0.223318
462.14	0.224811	0.223804
462.4	0.22425	0.22431
462.66	0.225464	0.224711
462.92	0.223263	0.225104
463.18	0.223282	0.225594
463.44	0.226395	0.226086
463.7	0.227732	0.226477
463.96	0.225647	0.226756
464.22	0.226556	0.227102
464.48	0.226931	0.227577
464.74	0.226586	0.228052
465	0.230062	0.228349
465.26	0.232846	0.228784
465.52	0.231035	0.229316
465.78	0.230385	0.229764
466.04	0.228954	0.230224
466.3	0.231172	0.230739
466.56	0.231797	0.231375
466.82	0.231446	0.23195
467.08	0.229893	0.232457
467.34	0.232383	0.232921
467.6	0.232262	0.233387
467.86	0.230996	0.233984
468.12	0.23645	0.234455
468.38	0.236026	0.234977
468.64	0.23545	0.235398
468.9	0.235128	0.235799
469.16	0.234221	0.23612
469.42	0.237383	0.236476
469.68	0.240384	0.236873
469.94	0.239919	0.237173
470.2	0.23757	0.237402
470.46	0.237314	0.237732
470.72	0.237931	0.238127
470.98	0.239904	0.238636
471.24	0.236965	0.239279
471.5	0.238719	0.239619
471.76	0.240452	0.239764
472.02	0.23936	0.239909
472.28	0.238007	0.240107
472.54	0.238469	0.240314
472.8	0.241559	0.240493
473.06	0.241283	0.240629
473.32	0.24052	0.240811
473.58	0.240168	0.240917
473.84	0.240891	0.24099
474.1	0.241767	0.241063
474.36	0.240811	0.241285
474.62	0.242628	0.241378
474.88	0.242515	0.241428
475.14	0.242872	0.241421
475.4	0.24334	0.241426
475.66	0.242176	0.241561
475.92	0.241437	0.241609
476.18	0.240751	0.241528
476.44	0.239657	0.241427
476.7	0.238707	0.241459
476.96	0.239693	0.241536
477.22	0.24185	0.241579
477.48	0.244715	0.241452
477.74	0.241963	0.241399
478	0.240876	0.241339
478.25	0.240141	0.241346
478.51	0.241499	0.241485
478.77	0.240616	0.241646
479.03	0.241789	0.241846
479.29	0.24215	0.241935
479.55	0.244602	0.242047
479.81	0.241646	0.242242
480.07	0.242128	0.242419
480.33	0.24111	0.242529
480.59	0.242989	0.24269
480.85	0.244621	0.242938
481.11	0.244714	0.243178
481.37	0.242933	0.243399
481.63	0.242246	0.243534
481.89	0.244363	0.243621
482.15	0.243951	0.243836
482.41	0.24304	0.244021
482.67	0.242663	0.244299
482.93	0.245316	0.244635
483.19	0.24752	0.245057
483.45	0.248171	0.245514
483.7	0.245381	0.245818
483.96	0.24317	0.24592
484.22	0.242155	0.246096
484.48	0.244986	0.246518
484.74	0.248627	0.247131
485	0.247897	0.247625
485.26	0.248604	0.24802
485.52	0.248347	0.248449
485.78	0.24934	0.248866
486.04	0.251609	0.249156
486.3	0.250703	0.249569
486.56	0.248472	0.249979
486.82	0.249788	0.250364
487.08	0.250158	0.250654
487.34	0.251799	0.250769
487.6	0.251674	0.250887
487.85	0.250032	0.250992
488.11	0.24948	0.251186
488.37	0.252025	0.251363
488.63	0.251054	0.251508
488.89	0.252862	0.251625
489.15	0.252955	0.251766
489.41	0.252959	0.251902
489.67	0.253658	0.25192
489.93	0.25165	0.251747
490.19	0.249799	0.251746
490.45	0.247591	0.25183
490.71	0.250502	0.251889
490.97	0.254075	0.25184
491.22	0.25376	0.251764
491.48	0.250439	0.251855
491.74	0.25139	0.251881
492	0.251342	0.251931
492.26	0.251738	0.251963
492.52	0.252856	0.251922
492.78	0.254169	0.25187
493.04	0.253246	0.251946
493.3	0.253158	0.252032
493.56	0.251186	0.252079
493.82	0.25196	0.252136
494.07	0.250242	0.252293
494.33	0.250929	0.252365
494.59	0.2526	0.252329
494.85	0.25263	0.252301
495.11	0.251496	0.25233
495.37	0.25106	0.252264
495.63	0.253065	0.252324
495.89	0.253682	0.252444
496.15	0.251228	0.252466
496.41	0.254454	0.252456
496.67	0.255682	0.25255
496.92	0.253364	0.252761
497.18	0.250567	0.252924
497.44	0.250891	0.253075
497.7	0.25432	0.253152
497.96	0.25327	0.253224
498.22	0.253218	0.253326
498.48	0.253055	0.253498
498.74	0.25313	0.253703
499	0.252233	0.25388
499.25	0.25313	0.253955
499.51	0.254132	0.254045
499.77	0.252954	0.254028
500.03	0.254913	0.254048
500.29	0.260158	0.254122
500.55	0.258121	0.254349
500.81	0.253236	0.254577
501.07	0.254183	0.25477
501.33	0.253661	0.254915
501.58	0.250813	0.255102
501.84	0.253956	0.255376
502.1	0.25706	0.255742
502.36	0.257174	0.256106
502.62	0.255405	0.256456
502.88	0.256456	0.256665
503.14	0.255803	0.256728
503.4	0.255298	0.256892
503.65	0.259777	0.2572
503.91	0.259966	0.257629
504.17	0.256253	0.25785
504.43	0.256801	0.258049
504.69	0.25798	0.258261
504.95	0.259105	0.258495
505.21	0.260069	0.258667
505.47	0.260075	0.258916
505.72	0.261252	0.25919
505.98	0.259223	0.259395
506.24	0.257233	0.259685
506.5	0.258698	0.25976
506.76	0.260195	0.259472
507.02	0.259971	0.25923
507.28	0.260664	0.259256
507.53	0.259137	0.259263
507.79	0.257342	0.259232
508.05	0.256557	0.259454
508.31	0.260586	0.259687
508.57	0.26283	0.259759
508.83	0.259588	0.259698
509.09	0.259304	0.259651
509.34	0.257773	0.259575
509.6	0.258467	0.259569
509.86	0.258292	0.259648
510.12	0.260942	0.259537
510.38	0.260082	0.259374
510.64	0.25901	0.259404
510.9	0.25947	0.259398
511.15	0.26041	0.259337
511.41	0.259119	0.259245
511.67	0.259627	0.259283
511.93	0.261216	0.259284
512.19	0.261173	0.259178
512.45	0.262463	0.259115
512.7	0.258974	0.259157
512.96	0.255885	0.259126
513.22	0.256092	0.25915
513.48	0.257849	0.259249
513.74	0.258414	0.259249
514	0.25664	0.259346
514.25	0.25836	0.25947
514.51	0.261319	0.259716
514.77	0.262127	0.259865
515.03	0.260814	0.259915
515.29	0.259789	0.259987
515.55	0.259681	0.260003
515.8	0.260331	0.26014
516.06	0.261228	0.260278
516.32	0.260994	0.260526
516.58	0.260951	0.260605
516.84	0.262953	0.260775
517.1	0.261745	0.260917
517.35	0.259925	0.261026
517.61	0.25831	0.261151
517.87	0.262766	0.26131
518.13	0.262678	0.261495
518.39	0.261849	0.261547
518.65	0.26129	0.261535
518.9	0.261047	0.261364
519.16	0.258151	0.261218
519.42	0.260054	0.261238
519.68	0.262424	0.261372
519.94	0.260865	0.26156
520.2	0.262808	0.261869
520.45	0.261019	0.262283
520.71	0.261897	0.262563
520.97	0.262986	0.262722
521.23	0.264684	0.262688
521.49	0.263651	0.2626
521.74	0.261637	0.262687
522	0.262466	0.262786
522.26	0.261998	0.262751
522.52	0.264202	0.262725
522.78	0.262358	0.262646
523.03	0.264762	0.262501
523.29	0.262825	0.262309
523.55	0.261475	0.262102
523.81	0.262817	0.262104
524.07	0.26214	0.262053
524.32	0.263376	0.261815
524.58	0.262557	0.261728
524.84	0.262124	0.261805
525.1	0.261489	0.26183
525.36	0.258936	0.261769
525.61	0.257547	0.261803
525.87	0.257549	0.261673
526.13	0.258988	0.261478
526.39	0.263017	0.261354
526.65	0.264253	0.261262
526.9	0.262786	0.261343
527.16	0.264245	0.2614
527.42	0.262089	0.261414
527.68	0.259767	0.261388
527.94	0.263231	0.261401
528.19	0.264278	0.261536
528.45	0.261911	0.261551
528.71	0.263525	0.261642
528.97	0.262501	0.261804
529.23	0.260324	0.262014
529.48	0.261254	0.26205
529.74	0.25989	0.262164
530	0.263281	0.26234
530.26	0.258913	0.262461
530.51	0.256557	0.262644
530.77	0.259763	0.262551
531.03	0.26488	0.262562
531.29	0.265946	0.262516
531.55	0.265989	0.262448
531.8	0.26643	0.262751
532.06	0.263347	0.262988
532.32	0.262973	0.263289
532.58	0.261762	0.263684
532.83	0.263042	0.263957
533.09	0.26508	0.264037
533.35	0.264681	0.264208
533.61	0.263885	0.264364
533.87	0.26443	0.2646
534.12	0.264821	0.264962
534.38	0.265963	0.265124
534.64	0.262748	0.264965
534.9	0.262349	0.264743
535.15	0.265696	0.264939
535.41	0.265959	0.265059
535.67	0.264436	0.2652
535.93	0.265162	0.265185
536.18	0.265713	0.265124
536.44	0.266049	0.264953
536.7	0.26822	0.264841
536.96	0.263123	0.264864
537.21	0.264897	0.264874
537.47	0.26316	0.264692
537.73	0.261205	0.264391
537.99	0.267891	0.264116
538.24	0.264481	0.263861
538.5	0.263676	0.263633
538.76	0.265177	0.263504
539.02	0.265263	0.263424
539.27	0.261555	0.26345
539.53	0.261808	0.263419
539.79	0.263009	0.263313
540.05	0.264152	0.263242
540.3	0.265992	0.263234
540.56	0.265502	0.263175
540.82	0.25907	0.26311
541.08	0.253004	0.263358
541.33	0.264221	0.263697
541.59	0.264912	0.263907
541.85	0.266548	0.264172
542.11	0.266108	0.264529
542.36	0.265257	0.264997
542.62	0.267584	0.265399
542.88	0.266642	0.265707
543.14	0.266476	0.265915
543.39	0.267118	0.266136
543.65	0.266416	0.266236
543.91	0.2644	0.266365
544.17	0.265148	0.266725
544.42	0.267079	0.266739
544.68	0.265423	0.266713
544.94	0.267006	0.266797
545.19	0.265977	0.266733
545.45	0.268803	0.266613
545.71	0.269685	0.266654
545.97	0.267526	0.266587
546.22	0.266407	0.266413
546.48	0.266923	0.26614
546.74	0.264089	0.26569
547	0.262609	0.265266
547.25	0.265489	0.26506
547.51	0.265179	0.26525
547.77	0.262905	0.265181
548.02	0.263164	0.264957
548.28	0.262888	0.264632
548.54	0.266122	0.264477
548.8	0.266121	0.264336
549.05	0.265313	0.264127
549.31	0.267373	0.263999
549.57	0.264733	0.263834
549.82	0.263332	0.263762
550.08	0.261926	0.263711
550.34	0.265241	0.263774
550.6	0.26396	0.263851
550.85	0.261018	0.263851
551.11	0.263525	0.264087
551.37	0.262595	0.264204
551.62	0.263318	0.26425
551.88	0.266026	0.264323
552.14	0.264908	0.264365
552.4	0.264207	0.26428
552.65	0.263838	0.264199
552.91	0.262432	0.264144
553.17	0.264727	0.264205
553.42	0.265066	0.264353
553.68	0.266016	0.264405
553.94	0.26818	0.264401
554.19	0.264796	0.264442
554.45	0.262362	0.264524
554.71	0.26542	0.264626
554.97	0.264119	0.264666
555.22	0.263726	0.264752
555.48	0.264393	0.264825
555.74	0.262294	0.264695
555.99	0.264555	0.264497
556.25	0.264375	0.26434
556.51	0.264461	0.26429
556.76	0.264103	0.264117
557.02	0.262835	0.263964
557.28	0.266815	0.263953
557.53	0.265545	0.263756
557.79	0.26169	0.263774
558.05	0.264276	0.263773
558.31	0.266397	0.263652
558.56	0.262651	0.263495
558.82	0.26146	0.263312
559.08	0.262709	0.263209
559.33	0.26339	0.263247
559.59	0.263809	0.263266
559.85	0.264432	0.263291
560.1	0.263643	0.263334
560.36	0.26234	0.263317
560.62	0.262453	0.263336
560.87	0.261203	0.263355
561.13	0.26205	0.263371
561.39	0.264549	0.26338
561.64	0.265688	0.263425
561.9	0.265215	0.263539
562.16	0.262886	0.263775
562.41	0.262759	0.263972
562.67	0.263732	0.264245
562.93	0.264205	0.264359
563.18	0.264627	0.264404
563.44	0.265582	0.264607
563.7	0.262362	0.264761
563.95	0.266227	0.264896
564.21	0.266605	0.265101
564.47	0.266983	0.265253
564.72	0.265874	0.265207
564.98	0.263985	0.26529
565.24	0.264205	0.265516
565.49	0.264711	0.265573
565.75	0.264951	0.265549
566.01	0.26461	0.265621
566.26	0.265731	0.265623
566.52	0.26781	0.265517
566.78	0.267434	0.265533
567.03	0.26453	0.265494
567.29	0.266343	0.265632
567.55	0.26464	0.265833
567.8	0.263853	0.265875
568.06	0.265219	0.265809
568.32	0.26564	0.26559
568.57	0.266354	0.26557
568.83	0.269112	0.265618
569.09	0.265853	0.265508
569.34	0.262795	0.265396
569.6	0.263701	0.265436
569.85	0.266265	0.265464
570.11	0.266584	0.265499
570.37	0.265283	0.265491
570.62	0.266371	0.265552
570.88	0.264639	0.265523
571.14	0.265197	0.265452
571.39	0.268153	0.265447
571.65	0.265472	0.265574
571.91	0.263567	0.265653
572.16	0.266419	0.265837
572.42	0.266586	0.266059
572.67	0.263801	0.266246
572.93	0.26538	0.266236
573.19	0.263592	0.266112
573.44	0.266094	0.266183
573.7	0.268671	0.266139
573.96	0.268223	0.266206
574.21	0.268236	0.266306
574.47	0.264829	0.266397
574.73	0.267398	0.26659
574.98	0.269172	0.266747
575.24	0.26555	0.266735
575.49	0.264206	0.26676
575.75	0.267437	0.266725
576.01	0.268557	0.266735
576.26	0.264925	0.266778
576.52	0.265665	0.266854
576.78	0.268145	0.266888
577.03	0.267353	0.266919
577.29	0.265588	0.26695
577.54	0.264388	0.266903
577.8	0.266688	0.26662
578.06	0.265152	0.266466
578.31	0.26759	0.266439
578.57	0.268638	0.266343
578.82	0.269617	0.266226
579.08	0.267741	0.2663
579.34	0.264964	0.266267
579.59	0.266764	0.266325
579.85	0.26502	0.266242
580.11	0.265648	0.266137
580.36	0.264445	0.266013
580.62	0.263927	0.265939
580.87	0.266543	0.265965
581.13	0.267245	0.265988
581.39	0.267758	0.265975
581.64	0.268159	0.265978
581.9	0.263353	0.266057
582.15	0.262825	0.266118
582.41	0.264969	0.266038
582.67	0.267235	0.266114
582.92	0.266181	0.266263
583.18	0.268441	0.266349
583.43	0.268363	0.26641
583.69	0.267462	0.266566
583.95	0.264652	0.266783
584.2	0.265366	0.266816
584.46	0.265965	0.267001
584.71	0.266573	0.267103
584.97	0.266801	0.267063
585.22	0.269556	0.266989
585.48	0.268567	0.266931
585.74	0.268556	0.266856
585.99	0.265612	0.266675
586.25	0.266495	0.26667
586.5	0.265363	0.266546
586.76	0.266646	0.266543
587.02	0.265165	0.266523
587.27	0.266544	0.26643
587.53	0.268522	0.266218
587.78	0.266138	0.266084
588.04	0.265155	0.265879
588.3	0.266828	0.265768
588.55	0.264471	0.265793
588.81	0.263949	0.265823
589.06	0.265216	0.265764
589.32	0.266148	0.265824
589.57	0.265735	0.265776
589.83	0.267174	0.265924
590.09	0.267737	0.266098
590.34	0.264801	0.266316
590.6	0.266676	0.26661
590.85	0.267207	0.266847
591.11	0.26544	0.267067
591.36	0.267293	0.267281
591.62	0.268541	0.267452
591.88	0.266539	0.267545
592.13	0.265509	0.267582
592.39	0.269153	0.267701
592.64	0.267381	0.267811
592.9	0.269729	0.268016
593.15	0.268597	0.268025
593.41	0.269107	0.268184
593.67	0.266705	0.26823
593.92	0.269824	0.268096
594.18	0.270236	0.268135
594.43	0.267639	0.268083
594.69	0.26802	0.267887
594.94	0.267843	0.267689
595.2	0.26579	0.267457
595.45	0.265732	0.267343
595.71	0.263123	0.267129
595.97	0.267694	0.266963
596.22	0.268678	0.266745
596.48	0.266813	0.266624
596.73	0.26865	0.26659
596.99	0.267173	0.266443
597.24	0.266397	0.266289
597.5	0.26544	0.266263
597.75	0.267471	0.266067
598.01	0.265803	0.265869
598.26	0.265292	0.265969
598.52	0.264673	0.266184
598.78	0.265272	0.26623
599.03	0.267301	0.266405
599.29	0.264038	0.266409
599.54	0.266774	0.266505
599.8	0.266243	0.266586
600.05	0.265109	0.266749
600.31	0.269772	0.266808
600.56	0.268843	0.266782
600.82	0.26868	0.266793
601.07	0.267221	0.266803
601.33	0.264596	0.266819
601.58	0.267862	0.266942
601.84	0.265902	0.266994
602.1	0.265918	0.267326
602.35	0.265241	0.267393
602.61	0.268986	0.267288
602.86	0.269139	0.267283
603.12	0.267739	0.26717
603.37	0.267791	0.267097
603.63	0.268706	0.267018
603.88	0.264195	0.266998
604.14	0.262977	0.266913
604.39	0.267161	0.266835
604.65	0.268118	0.266615
604.9	0.266637	0.266379
605.16	0.267951	0.266225
605.41	0.265402	0.265977
605.67	0.266328	0.265856
605.92	0.266505	0.265667
606.18	0.265758	0.265596
606.43	0.265988	0.265586
606.69	0.265173	0.265421
606.95	0.263803	0.265218
607.2	0.263893	0.264992
607.46	0.264255	0.264739
607.71	0.265506	0.264626
607.97	0.263344	0.26445
608.22	0.267385	0.264318
608.48	0.265373	0.264152
608.73	0.262306	0.264097
608.99	0.262998	0.263976
609.24	0.262517	0.263758
609.5	0.26304	0.263565
609.75	0.262774	0.263429
610.01	0.263939	0.263384
610.26	0.26614	0.26349
610.52	0.267249	0.263736
610.77	0.26416	0.263865
611.03	0.262201	0.264035
611.28	0.263951	0.264209
611.54	0.263562	0.264328
611.79	0.262752	0.264613
612.05	0.262333	0.264812
612.3	0.264497	0.264978
612.56	0.264443	0.265141
612.81	0.265617	0.265316
613.07	0.265553	0.265386
613.32	0.266634	0.265479
613.58	0.265646	0.265649
613.83	0.266353	0.265777
614.09	0.268311	0.265855
614.34	0.268105	0.266027
614.6	0.266255	0.26605
614.85	0.26664	0.266083
615.11	0.267942	0.266174
615.36	0.265664	0.26626
615.62	0.263727	0.266238
615.87	0.263509	0.266226
616.12	0.266617	0.266161
616.38	0.265515	0.266053
616.63	0.265335	0.265869
616.89	0.264417	0.265626
617.14	0.266172	0.26546
617.4	0.264792	0.265358
617.65	0.264592	0.265152
617.91	0.266724	0.264987
618.16	0.265822	0.264985
618.42	0.265784	0.264988
618.67	0.265651	0.264859
618.93	0.267389	0.26482
619.18	0.264674	0.26465
619.44	0.263162	0.26458
619.69	0.264419	0.264735
619.95	0.263117	0.264836
620.2	0.262927	0.264894
620.46	0.263065	0.264834
620.71	0.264471	0.264751
620.97	0.265424	0.264758
621.22	0.265535	0.264688
621.47	0.267462	0.264552
621.73	0.265033	0.264516
621.98	0.266011	0.264601
622.24	0.264055	0.264668
622.49	0.263264	0.264708
622.75	0.263475	0.264809
623	0.26463	0.264824
623.26	0.265253	0.264867
623.51	0.265299	0.264874
623.77	0.264031	0.265044
624.02	0.264248	0.265204
624.28	0.267595	0.265157
624.53	0.267118	0.265222
624.78	0.264723	0.265309
625.04	0.26581	0.26527
625.29	0.261658	0.265247
625.55	0.26154	0.26521
625.8	0.268062	0.265032
626.06	0.266483	0.26489
626.31	0.265984	0.264859
626.57	0.265057	0.264879
626.82	0.264822	0.26489
627.07	0.265736	0.264805
627.33	0.264078	0.264751
627.58	0.263797	0.264715
627.84	0.264425	0.264541
628.09	0.265237	0.264375
628.35	0.263197	0.26427
628.6	0.264894	0.264239
628.86	0.266143	0.264203
629.11	0.263897	0.264096
629.36	0.262594	0.264101
629.62	0.262386	0.264086
629.87	0.265121	0.264131
630.13	0.264945	0.264233
630.38	0.261561	0.264355
630.64	0.263658	0.264342
630.89	0.265352	0.264257
631.14	0.262995	0.264361
631.4	0.267162	0.264386
631.65	0.267097	0.264512
631.91	0.262242	0.264683
632.16	0.263486	0.264685
632.42	0.264889	0.264706
632.67	0.265879	0.264675
632.92	0.26545	0.264581
633.18	0.26341	0.264541
633.43	0.264559	0.264341
633.69	0.265362	0.264244
633.94	0.264577	0.264127
634.2	0.262518	0.264036
634.45	0.265063	0.263873
634.7	0.265826	0.263862
634.96	0.264594	0.263792
635.21	0.261047	0.263668
635.47	0.263124	0.263672
635.72	0.262289	0.263612
635.98	0.263387	0.263537
636.23	0.263123	0.263379
636.48	0.262913	0.263218
636.74	0.262677	0.263206
636.99	0.261011	0.26309
637.25	0.2641	0.262881
637.5	0.264451	0.262924
637.75	0.263072	0.262818
638.01	0.26205	0.262661
638.26	0.263757	0.262653
638.52	0.264655	0.262728
638.77	0.264517	0.26286
639.02	0.262768	0.262829
639.28	0.264409	0.262759
639.53	0.261614	0.262888
639.79	0.26247	0.262937
640.04	0.260988	0.262854
640.29	0.261485	0.262762
640.55	0.260052	0.262801
640.8	0.261421	0.262763
641.06	0.261499	0.262587
641.31	0.262442	0.262384
641.56	0.265627	0.262395
641.82	0.263905	0.262415
642.07	0.262923	0.262453
642.33	0.263366	0.262377
642.58	0.263816	0.262357
642.83	0.264147	0.262329
643.09	0.262057	0.262279
643.34	0.259636	0.262337
643.6	0.262126	0.26228
643.85	0.261925	0.262114
644.1	0.261347	0.261985
644.36	0.259466	0.261906
644.61	0.260909	0.261788
644.86	0.263771	0.261589
645.12	0.261297	0.261337
645.37	0.259937	0.261191
645.63	0.263293	0.26103
645.88	0.263094	0.26094
646.13	0.261175	0.260775
646.39	0.260244	0.260735
646.64	0.261095	0.260742
646.9	0.261746	0.26076
647.15	0.259798	0.260791
647.4	0.258088	0.260919
647.66	0.259265	0.261038
647.91	0.261274	0.261066
648.16	0.261539	0.261206
648.42	0.259855	0.261417
648.67	0.261505	0.2616
648.93	0.261868	0.261769
649.18	0.261601	0.261746
649.43	0.262754	0.261615
649.69	0.263374	0.261371
649.94	0.261986	0.261009
650.19	0.261891	0.260792
650.45	0.261714	0.260843
650.7	0.262111	0.261118
650.95	0.261136	0.261279
651.21	0.259674	0.261289
651.46	0.260321	0.261284
651.72	0.262004	0.261306
651.97	0.261719	0.261306
652.22	0.260108	0.261208
652.48	0.261115	0.26117
652.73	0.262296	0.261141
652.98	0.259627	0.260978
653.24	0.258837	0.260814
653.49	0.25928	0.260731
653.74	0.257984	0.260763
654	0.257984	0.260733
654.25	0.25982	0.260637
654.5	0.261879	0.260547
654.76	0.263664	0.260501
655.01	0.26735	0.260426
655.26	0.266829	0.260316
655.52	0.264699	0.260282
655.77	0.25874	0.260414
656.03	0.25445	0.260508
656.28	0.254027	0.260504
656.53	0.258316	0.260462
656.79	0.26219	0.260467
657.04	0.261109	0.260569
657.29	0.261398	0.260661
657.55	0.259539	0.260777
657.8	0.257974	0.260801
658.05	0.261022	0.260769
658.31	0.260283	0.260699
658.56	0.261515	0.2607
658.81	0.261961	0.260641
659.07	0.25985	0.260535
659.32	0.261104	0.260577
659.57	0.262088	0.260673
659.83	0.263488	0.26069
660.08	0.262476	0.260791
660.33	0.262293	0.261085
660.59	0.262744	0.26129
660.84	0.261249	0.261437
661.09	0.260458	0.261622
661.35	0.257928	0.26166
661.6	0.257217	0.261513
661.85	0.262082	0.261228
662.11	0.263381	0.261054
662.36	0.260306	0.261042
662.61	0.258577	0.261185
662.86	0.258885	0.261245
663.12	0.262648	0.261161
663.37	0.26313	0.261067
663.62	0.26325	0.260866
663.88	0.261423	0.260821
664.13	0.261808	0.260931
664.38	0.261066	0.261031
664.64	0.261266	0.261083
664.89	0.260363	0.261067
665.14	0.260575	0.261044
665.4	0.262331	0.2611
665.65	0.263026	0.26119
665.9	0.260671	0.261221
666.16	0.259261	0.261193
666.41	0.261799	0.261162
666.66	0.259087	0.261029
666.92	0.257396	0.260901
667.17	0.259591	0.260931
667.42	0.262588	0.26089
667.67	0.263033	0.261001
667.93	0.262709	0.261252
668.18	0.262017	0.261221
668.43	0.260727	0.261163
668.69	0.261795	0.261356
668.94	0.262152	0.261664
669.19	0.262589	0.26197
669.45	0.262095	0.262171
669.7	0.259367	0.262294
669.95	0.260681	0.262358
670.2	0.261917	0.262457
670.46	0.264837	0.262584
670.71	0.263323	0.262734
670.96	0.262563	0.262838
671.22	0.262969	0.262934
671.47	0.262253	0.262931
671.72	0.263694	0.262861
671.97	0.263071	0.262699
672.23	0.263593	0.262627
672.48	0.263469	0.262666
672.73	0.260468	0.26239
672.99	0.260766	0.262118
673.24	0.264247	0.261922
673.49	0.262024	0.26184
673.74	0.26232	0.261627
674	0.263243	0.261299
674.25	0.258877	0.261023
674.5	0.25839	0.260756
674.76	0.26148	0.260666
675.01	0.261969	0.260542
675.26	0.260539	0.260349
675.51	0.260961	0.260148
675.77	0.259909	0.260038
676.02	0.259068	0.260117
676.27	0.258209	0.260237
676.53	0.259669	0.26037
676.78	0.260552	0.260453
677.03	0.260929	0.260588
677.28	0.260975	0.260792
677.54	0.259003	0.260998
677.79	0.259871	0.261296
678.04	0.260228	0.261504
678.29	0.26255	0.261723
678.55	0.266965	0.261871
678.8	0.263951	0.261928
679.05	0.261927	0.262081
679.3	0.260083	0.262266
679.56	0.263621	0.26227
679.81	0.263391	0.262285
680.06	0.260931	0.262176
680.32	0.261776	0.26187
680.57	0.260792	0.261722
680.82	0.263543	0.261703
681.07	0.263571	0.26169
681.33	0.261355	0.261529
681.58	0.260294	0.261368
681.83	0.260844	0.261227
682.08	0.26086	0.261153
682.34	0.260524	0.261122
682.59	0.259681	0.261082
682.84	0.260359	0.261088
683.09	0.25982	0.261017
683.35	0.260112	0.260945
683.6	0.259999	0.260919
683.85	0.261657	0.261027
684.1	0.261412	0.261123
684.36	0.262262	0.261371
684.61	0.26257	0.261644
684.86	0.261743	0.26163
685.11	0.261782	0.261684
685.37	0.26323	0.261858
685.62	0.264069	0.2621
685.87	0.264629	0.262176
686.12	0.26354	0.262288
686.38	0.26051	0.262396
686.63	0.259333	0.262482
686.88	0.260263	0.262517
687.13	0.263809	0.262555
687.38	0.261796	0.262553
687.64	0.260644	0.26263
687.89	0.261928	0.262634
688.14	0.263424	0.262567
688.39	0.264284	0.262518
688.65	0.262436	0.262523
688.9	0.264383	0.262449
689.15	0.262767	0.262392
689.4	0.262204	0.262269
689.66	0.262574	0.262112
689.91	0.262332	0.262164
690.16	0.260019	0.262359
690.41	0.261534	0.262413
690.66	0.263563	0.262276
690.92	0.261395	0.262222
691.17	0.261214	0.262181
691.42	0.262736	0.262114
691.67	0.262145	0.261812
691.93	0.261202	0.261408
692.18	0.263181	0.2609
692.43	0.26094	0.260377
692.68	0.260824	0.260034
692.93	0.257023	0.259804
693.19	0.259471	0.259718
693.44	0.260048	0.259543
693.69	0.261769	0.259385
693.94	0.259672	0.259252
694.2	0.258338	0.259146
694.45	0.258953	0.259106
694.7	0.261038	0.258961
694.95	0.258272	0.258954
695.2	0.259221	0.258997
695.46	0.255961	0.259162
695.71	0.252725	0.259215
695.96	0.25583	0.259061
696.21	0.262572	0.258989
696.46	0.260942	0.25905
696.72	0.257558	0.259154
696.97	0.261302	0.259344
697.22	0.263018	0.259608
697.47	0.264676	0.25992
697.72	0.261495	0.260098
697.98	0.260616	0.260222
698.23	0.259259	0.260327
698.48	0.257921	0.260385
698.73	0.258494	0.260376
698.98	0.257919	0.26035
699.24	0.260861	0.26057
699.49	0.26255	0.260603
699.74	0.261274	0.260462
699.99	0.258921	0.26032
700.24	0.258376	0.260216
700.5	0.260498	0.260116
700.75	0.257782	0.260033
701	0.258252	0.259728
701.25	0.261931	0.259601
701.5	0.265872	0.259476
701.75	0.263968	0.259397
702.01	0.258008	0.259601
702.26	0.25796	0.259852
702.51	0.256185	0.259756
702.76	0.255684	0.259662
703.01	0.259362	0.259757
703.27	0.25959	0.259772
703.52	0.261199	0.25979
703.77	0.260406	0.259561
704.02	0.259531	0.259373
704.27	0.258446	0.259148
704.52	0.261003	0.259019
704.78	0.258638	0.259034
705.03	0.259061	0.259128
705.28	0.262395	0.259143
705.53	0.260711	0.259041
705.78	0.256529	0.258913
706.04	0.258765	0.258767
706.29	0.258848	0.258721
706.54	0.257571	0.258721
706.79	0.258752	0.258662
707.04	0.255578	0.258714
707.29	0.257623	0.258777
707.55	0.259879	0.258745
707.8	0.257592	0.258533
708.05	0.258941	0.258221
708.3	0.261169	0.257992
708.55	0.25899	0.257958
708.8	0.257596	0.258058
709.05	0.257309	0.258203
709.31	0.257662	0.258347
709.56	0.260759	0.258407
709.81	0.258495	0.258365
710.06	0.25787	0.258375
710.31	0.256189	0.258456
710.56	0.256761	0.258655
710.82	0.258546	0.258682
711.07	0.261535	0.258786
711.32	0.258402	0.258833
711.57	0.257408	0.258645
711.82	0.259237	0.258552
712.07	0.258779	0.258715
712.32	0.259272	0.258891
712.58	0.259355	0.258957
712.83	0.259937	0.259046
713.08	0.25948	0.259089
713.33	0.258386	0.259171
713.58	0.258839	0.259191
713.83	0.260448	0.259011
714.09	0.259285	0.259015
714.34	0.255353	0.259119
714.59	0.2591	0.259005
714.84	0.259971	0.258929
715.09	0.258558	0.259013
715.34	0.261319	0.259153
715.59	0.259314	0.259021
715.84	0.257891	0.258821
716.1	0.258215	0.258699
716.35	0.259011	0.258772
716.6	0.261096	0.259004
716.85	0.259957	0.259219
717.1	0.25989	0.259301
717.35	0.258263	0.25921
717.6	0.254994	0.259226
717.86	0.25582	0.259284
718.11	0.257838	0.259237
718.36	0.261374	0.259308
718.61	0.260429	0.259276
718.86	0.26094	0.259325
719.11	0.262569	0.259299
719.36	0.260571	0.259131
719.61	0.260124	0.259028
719.87	0.255971	0.258996
720.12	0.256852	0.258825
720.37	0.260648	0.258666
720.62	0.258144	0.258527
720.87	0.257334	0.258345
721.12	0.260558	0.258126
721.37	0.262977	0.257919
721.62	0.254843	0.257549
721.88	0.254586	0.257483
722.13	0.252942	0.257517
722.38	0.25657	0.257478
722.63	0.259204	0.257412
722.88	0.259375	0.257112
723.13	0.257619	0.256874
723.38	0.256783	0.25673
723.63	0.257068	0.256599
723.88	0.256604	0.256702
724.14	0.25492	0.257073
724.39	0.257686	0.257401
724.64	0.255682	0.257611
724.89	0.258849	0.257794
725.14	0.259443	0.257955
725.39	0.256298	0.25799
725.64	0.256813	0.258013
725.89	0.260121	0.258041
726.14	0.260342	0.258291
726.39	0.261869	0.258493
726.65	0.257579	0.258652
726.9	0.259072	0.259032
727.15	0.259146	0.25942
727.4	0.257182	0.259616
727.65	0.254521	0.259625
727.9	0.260643	0.259884
728.15	0.263092	0.259971
728.4	0.262124	0.260237
728.65	0.262637	0.260586
728.9	0.258615	0.260668
729.15	0.258299	0.260754
729.41	0.260405	0.260664
729.66	0.258125	0.260557
729.91	0.257552	0.260424
730.16	0.262721	0.260242
730.41	0.262431	0.260173
730.66	0.26311	0.259984
730.91	0.261839	0.259937
731.16	0.261991	0.259669
731.41	0.261316	0.259446
731.66	0.259318	0.259417
731.91	0.258544	0.259437
732.17	0.258305	0.25929
732.42	0.2546	0.259079
732.67	0.255324	0.258774
732.92	0.258591	0.258564
733.17	0.258195	0.258316
733.42	0.257661	0.257905
733.67	0.258868	0.257673
733.92	0.259899	0.257605
734.17	0.254369	0.257564
734.42	0.254472	0.257477
734.67	0.25998	0.257231
734.92	0.257811	0.256954
735.17	0.26149	0.256859
735.42	0.257833	0.256794
735.68	0.257419	0.256608
735.93	0.257787	0.256693
736.18	0.256387	0.257018
736.43	0.256782	0.257181
736.68	0.255846	0.25723
736.93	0.256825	0.257235
737.18	0.253254	0.257254
737.43	0.254641	0.257144
737.68	0.25621	0.257101
737.93	0.2577	0.257051
738.18	0.257451	0.256975
738.43	0.257517	0.256828
738.68	0.258938	0.256823
738.93	0.258628	0.256893
739.18	0.25989	0.25691
739.43	0.255541	0.256906
739.68	0.256366	0.256961
739.94	0.253928	0.256994
740.19	0.258266	0.256901
740.44	0.26112	0.256994
740.69	0.257372	0.257192
740.94	0.257616	0.25735
741.19	0.258205	0.257584
741.44	0.256968	0.257765
741.69	0.253317	0.257957
741.94	0.255234	0.258164
742.19	0.258821	0.258318
742.44	0.259921	0.258599
742.69	0.257813	0.258741
742.94	0.258568	0.258957
743.19	0.259518	0.259226
743.44	0.257863	0.259622
743.69	0.261254	0.260017
743.94	0.261673	0.260272
744.19	0.262062	0.260506
744.44	0.261127	0.260668
744.69	0.260317	0.260749
744.94	0.261121	0.260927
745.19	0.262576	0.261068
745.44	0.2617	0.261047
745.7	0.262409	0.261116
745.95	0.263452	0.261209
746.2	0.261915	0.261386
746.45	0.259169	0.261351
746.7	0.257573	0.261102
746.95	0.259886	0.260911
747.2	0.258805	0.260695
747.45	0.262182	0.260393
747.7	0.260004	0.260027
747.95	0.259996	0.259971
748.2	0.259083	0.260064
748.45	0.261502	0.260028
748.7	0.25822	0.259827
748.95	0.258546	0.259856
749.2	0.261603	0.259809
749.45	0.261473	0.259849
749.7	0.262513	0.260066
749.95	0.26	0.260194
750.2	0.261008	0.260155
750.45	0.2589	0.26007
750.7	0.255501	0.260119
750.95	0.25969	0.260213
751.2	0.260361	0.260293
751.45	0.259939	0.260203
751.7	0.259046	0.260078
751.95	0.261351	0.259688
752.2	0.261409	0.259283
752.45	0.260861	0.259097
752.7	0.26052	0.258903
752.95	0.259829	0.258735
753.2	0.260124	0.258608
753.45	0.259085	0.258556
753.7	0.25504	0.258345
753.95	0.256107	0.258192
754.2	0.259524	0.258113
754.45	0.259304	0.258148
754.7	0.255276	0.258137
754.95	0.258108	0.258429
755.2	0.255057	0.258458
755.45	0.256861	0.258409
755.7	0.259028	0.25846
755.95	0.260765	0.258491
756.2	0.257312	0.258605
756.45	0.256341	0.258694
756.7	0.25962	0.25894
756.95	0.261113	0.259179
757.2	0.263457	0.259304
757.45	0.262765	0.259444
757.7	0.262927	0.259735
757.95	0.256523	0.260156
758.2	0.256875	0.260475
758.45	0.263142	0.260743
758.7	0.261296	0.260969
758.95	0.258701	0.260924
759.2	0.261076	0.260908
759.45	0.261223	0.260844
759.7	0.26031	0.260754
759.95	0.258816	0.260857
760.2	0.259571	0.261042
760.45	0.260496	0.261052
760.7	0.262023	0.261106
760.95	0.268154	0.261499
761.2	0.260093	0.261761
761.45	0.259121	0.262046
761.7	0.260923	0.262421
761.95	0.262273	0.262676
762.2	0.26241	0.262608
762.45	0.263751	0.262707
762.7	0.267283	0.262814
762.95	0.261704	0.262813
763.2	0.260156	0.262862
763.45	0.259199	0.262892
763.7	0.261616	0.262889
763.95	0.263976	0.262651
764.2	0.265139	0.262691
764.44	0.266598	0.262767
764.69	0.268213	0.26253
764.94	0.261918	0.262219
765.19	0.262076	0.26191
765.44	0.261527	0.261542
765.69	0.259711	0.261178
765.94	0.258243	0.2609
766.19	0.258823	0.26069
766.44	0.256413	0.260651
[truncated: 1,163 more rows]
